# Supplementary material for: Evolution and activation mechanism of the flavivirus class II membrane-fusion machinery
Source: Nat Commun. 2022 Jun 28;13:3718. doi: 10.1038/s41467-022-31111-y (PMC9239988; doi:10.1038/s41467-022-31111-y)
Supplement: Supplementary file 4 — Source Data [file 41467_2022_31111_MOESM4_ESM.zip]

Archive with 13 entries (12 files):
- Source Data Fig 1c SDS PAGE pH 5.5.jpg
- __MACOSX/
- __MACOSX/._Source Data Fig 1c SDS PAGE pH 5.5.jpg
- Source Data Fig 1c SDS PAGE pH 8.jpg
- __MACOSX/._Source Data Fig 1c SDS PAGE pH 8.jpg
- Source Data Fig 1d SPR.xlsx
- __MACOSX/._Source Data Fig 1d SPR.xlsx
- Source Data Fig. 1a and 1b MALS.xlsx
- __MACOSX/._Source Data Fig. 1a and 1b MALS.xlsx
- Source Data SupplFig. 1 SPR.xlsx
- __MACOSX/._Source Data SupplFig. 1 SPR.xlsx
- Source Data Fig. 1e and SupplTable 1 SPR.xlsx
- __MACOSX/._Source Data Fig. 1e and SupplTable 1 SPR.xlsx
