# Supplementary material for: Evolution and activation mechanism of the flavivirus class II membrane-fusion machinery
Source: Nat Commun. 2022 Jun 28;13:3718. doi: 10.1038/s41467-022-31111-y (PMC9239988; doi:10.1038/s41467-022-31111-y)
Supplement: Supplementary file 4 — Source Data [file 41467_2022_31111_MOESM4_ESM.zip › Source Data Fig 1d SPR.xlsx]

## Sheet: SPR kinetics exp1 (Suppl Fig1)
pH 5,5										pH 7,5
[sE] (nM)	7.8	15.6	31.25	62.5	125	250	500	1000		[sE] (nM)	86	171	343	687	1375	2750	5500	11000
Time (s)										Time (s)
-59.98	0.4182	0.18218	0.33989	0.18608	0.34605	0.10973	0.23534	-0.01289		-59.98	0.05989	0.15755	0.22554	0.20418	0.33772	0.01729	0.10823	0.19405
-59.88	0.42899	0.1832	0.34091	0.1871	0.34317	0.11075	0.22855	-0.01382		-59.88	0.06587	0.15218	0.22017	0.21443	0.35188	0.02168	0.11299	0.19649
-59.78	0.41937	0.1853	0.34302	0.17944	0.33746	0.11285	0.23065	-0.01172		-59.78	0.07515	0.13606	0.22163	0.21004	0.3514	0.03291	0.12581	0.20222
-59.68	0.41307	0.179	0.34453	0.18095	0.33897	0.10655	0.23412	-0.008255		-59.68	0.07585	0.12505	0.21062	0.20879	0.35796	0.03947	0.13432	0.21037
-59.58	0.41307	0.18877	0.34648	0.18291	0.33897	0.11632	0.24388	0.00151062		-59.58	0.07085	0.10832	0.19585	0.20378	0.34319	0.03252	0.12541	0.21318
-59.48	0.40311	0.18662	0.34433	0.18076	0.32901	0.11417	0.24173	-0.01041		-59.48	0.08336	0.10521	0.20055	0.20653	0.34593	0.02159	0.11253	0.20811
-59.38	0.40395	0.1855	0.34517	0.1816	0.32985	0.115	0.2328	-0.00956726		-59.38	0.09224	0.11214	0.21529	0.2353	0.35676	0.04805	0.13509	0.22676
-59.28	0.40501	0.18071	0.34428	0.18266	0.33092	0.11607	0.23387	-0.00849926		-59.28	0.08678	0.08714	0.18443	0.23729	0.34581	0.04259	0.14525	0.2213
-59.18	0.40331	0.18681	0.33476	0.18095	0.32921	0.10655	0.23216	-0.01021		-59.18	0.10289	0.09544	0.18102	0.22801	0.36937	0.05089	0.1516	0.22765
-59.08	0.40062	0.18413	0.33208	0.17827	0.32652	0.11168	0.22948	-0.01057		-59.08	0.11128	0.10188	0.18745	0.24617	0.368	0.06514	0.15059	0.22627
-58.98	0.39622	0.18169	0.32964	0.17583	0.32408	0.10924	0.22704	-0.00361633		-58.98	0.12044	0.11067	0.18843	0.25301	0.37679	0.06844	0.16096	0.23347
-58.88	0.38861	0.18384	0.32983	0.16626	0.32428	0.10944	0.22723	-0.01318		-58.88	0.14342	0.12035	0.20982	0.26268	0.38841	0.08946	0.18041	0.25645
-58.78	0.3891	0.19214	0.33032	0.16675	0.31695	0.10992	0.21796	-0.0127		-58.78	0.14781	0.12669	0.21422	0.25926	0.40257	0.10362	0.18675	0.27061
-58.68	0.38788	0.18896	0.31738	0.16553	0.32355	0.1087	0.21478	-0.01196		-58.68	0.16157	0.1346	0.22994	0.27925	0.42061	0.10762	0.19075	0.27852
-58.58	0.3887	0.18198	0.31039	0.17612	0.32437	0.11148	0.20779	-0.00332642		-58.58	0.15181	0.14046	0.22798	0.30818	0.43001	0.11739	0.19856	0.28633
-58.48	0.38707	0.18266	0.31108	0.1768	0.32506	0.11998	0.21043	-0.00459301		-58.48	0.14693	0.13557	0.23323	0.31892	0.4427	0.13008	0.20344	0.29903
-58.38	0.37547	0.18047	0.30888	0.16484	0.32286	0.10606	0.21605	-0.01265		-58.38	0.14742	0.14619	0.23921	0.31941	0.45296	0.13838	0.2137	0.30928
-58.28	0.38792	0.18315	0.31157	0.16753	0.32555	0.10094	0.21874	-0.01192		-58.28	0.15709	0.16136	0.27623	0.33886	0.47435	0.15197	0.23705	0.32091
-58.18	0.3889	0.18413	0.32231	0.1685	0.32652	0.10191	0.21971	-0.01094		-58.18	0.22789	0.24779	0.34117	0.39988	0.55296	0.21885	0.3137	0.39988
-58.08	0.38963	0.18681	0.325	0.179	0.32921	0.1046	0.2224	-0.008255		-58.08	0.24196	0.26381	0.35719	0.42567	0.5768	0.23488	0.33986	0.41554
-57.98	0.38002	0.18501	0.3232	0.16939	0.32741	0.1028	0.2206	-0.01006		-57.98	0.24986	0.27562	0.36119	0.43944	0.58507	0.24315	0.3474	0.42149
-57.88	0.38231	0.1873	0.32353	0.17168	0.3297	0.10704	0.22288	-0.01949		-57.88	0.22984	0.23216	0.3275	0.40221	0.56663	0.2169	0.3098	0.3839
-57.78	0.38333	0.18832	0.31674	0.1727	0.319	0.11588	0.22391	-0.01651		-57.78	0.19936	0.20912	0.29274	0.39247	0.52602	0.1841	0.28871	0.34523
-57.68	0.38251	0.19922	0.31787	0.17383	0.32013	0.11505	0.22504	-0.01343		-57.68	0.18541	0.20335	0.28111	0.37889	0.5222	0.17247	0.29271	0.34923
-57.58	0.37396	0.19849	0.31714	0.18091	0.3194	0.11627	0.2243	-0.00634766		-57.58	0.18199	0.19249	0.27806	0.38133	0.51683	0.18663	0.28929	0.34386
-57.48	0.37035	0.20464	0.31352	0.16948	0.31578	0.11266	0.22264	-0.00996411		-57.48	0.17691	0.20657	0.28433	0.37821	0.51175	0.19132	0.28458	0.34854
-57.38	0.36693	0.20317	0.31206	0.16801	0.31432	0.11119	0.22899	-0.01143		-57.38	0.20678	0.23059	0.30639	0.39831	0.53381	0.21179	0.30823	0.36902
-57.28	0.36205	0.20415	0.31303	0.16899	0.31529	0.11412	0.23192	-0.00849915		-57.28	0.1653	0.20473	0.27077	0.34706	0.48061	0.16017	0.2726	0.32717
-57.18	0.35985	0.19414	0.30302	0.16875	0.30724	0.10997	0.22972	-0.0107		-57.18	0.15416	0.18614	0.2401	0.33397	0.44993	0.13145	0.24583	0.30821
-57.08	0.3579	0.19414	0.30302	0.16875	0.31505	0.10411	0.22972	-0.0107		-57.08	0.11781	0.16078	0.20338	0.28981	0.42103	0.10255	0.21303	0.26954
-56.98	0.35818	0.19992	0.31113	0.16476	0.31339	0.10831	0.22611	-0.01236		-56.98	0.05973	0.10892	0.12418	0.22001	0.34183	0.02335	0.13614	0.19229
-56.88	0.35863	0.19096	0.30962	0.16557	0.31383	0.10094	0.21874	-0.01192		-56.88	0.09175	0.14094	0.14839	0.25398	0.36409	0.05537	0.16975	0.23408
-56.78	0.35541	0.18774	0.29858	0.16235	0.31061	0.10748	0.21552	-0.01514		-56.78	0.10182	0.16115	0.16469	0.26015	0.36244	0.0713	0.17592	0.24025
-56.68	0.36522	0.19951	0.31035	0.1624	0.31261	0.10948	0.21947	-0.01314		-56.68	0.11497	0.1638	0.15172	0.24559	0.34825	0.05907	0.16136	0.22374
-56.58	0.35541	0.19751	0.3103	0.15454	0.31061	0.10748	0.22528	-0.01318		-56.58	0.12633	0.16576	0.14195	0.2495	0.34984	0.07042	0.16527	0.21788
-56.48	0.34959	0.1917	0.31035	0.15459	0.30479	0.10167	0.22923	-0.00923169		-56.48	0.12398	0.16536	0.14937	0.25337	0.34163	0.07002	0.17073	0.2159
-56.38	0.34935	0.19926	0.30229	0.15825	0.29479	0.09947	0.22899	-0.00361621		-56.38	0.12096	0.15843	0.14635	0.25194	0.34642	0.07481	0.16966	0.22618
-56.28	0.35989	0.19028	0.30307	0.15707	0.29556	0.09244	0.22977	-0.01065		-56.28	0.12114	0.16484	0.14848	0.24626	0.35246	0.06914	0.18388	0.22832
-56.18	0.35912	0.18364	0.31206	0.15044	0.29674	0.09166	0.22899	-0.00947571		-56.18	0.11226	0.19075	0.15718	0.26472	0.36702	0.07783	0.20198	0.24483
-56.08	0.35086	0.1832	0.30576	0.14999	0.30801	0.08536	0.22269	-0.00796509		-56.08	0.115	0.18764	0.15407	0.24794	0.35805	0.08095	0.21449	0.23586
-55.98	0.35306	0.17563	0.306	0.14243	0.3063	0.0856	0.22293	-0.00772095		-55.98	0.12242	0.18919	0.15758	0.2534	0.3557	0.08018	0.21996	0.2335
-55.88	0.35138	0.18408	0.31409	0.15283	0.29913	0.09369	0.22162	0.00268531		-55.88	0.13109	0.18968	0.17015	0.26366	0.35655	0.09825	0.21849	0.24376
-55.78	0.35033	0.17485	0.30327	0.14946	0.29772	0.08287	0.22411	-0.000686407		-55.78	0.13863	0.18782	0.17769	0.26765	0.36604	0.09248	0.22444	0.24971
-55.68	0.35277	0.17729	0.30766	0.14409	0.30211	0.08531	0.23631	-0.00410461		-55.68	0.12691	0.1761	0.18355	0.24812	0.36214	0.09053	0.22285	0.23604
-55.58	0.34471	0.16923	0.30547	0.1458	0.30186	0.0753	0.23607	-0.00434875		-55.58	0.14342	0.19456	0.20006	0.25523	0.37669	0.10899	0.23119	0.23534
-55.48	0.35423	0.1768	0.29546	0.1436	0.30162	0.07701	0.23387	0.00517273		-55.48	0.14683	0.20811	0.20348	0.27	0.39378	0.12059	0.23656	0.25011
-55.38	0.35672	0.16757	0.2999	0.134	0.30216	0.07559	0.22659	0.00570703		-55.38	0.1396	0.222	0.20601	0.27254	0.40608	0.12471	0.23714	0.25264
-55.28	0.35648	0.15915	0.29965	0.13608	0.30386	0.06949	0.23807	0.00509632		-55.28	0.15221	0.2307	0.20494	0.28319	0.41514	0.13536	0.24779	0.25352
-55.18	0.34886	0.14995	0.29204	0.13628	0.30211	0.06773	0.23595	-0.0041045		-55.18	0.15364	0.23177	0.20247	0.27449	0.40999	0.12862	0.24104	0.2585
-55.08	0.35736	0.1604	0.30249	0.13696	0.29498	0.06061	0.22723	0.00634766		-55.08	0.15895	0.22768	0.20583	0.2704	0.41176	0.12257	0.23732	0.26222
-54.98	0.3452	0.15019	0.29814	0.13261	0.30431	0.05821	0.2346	0.0019989		-54.98	0.15572	0.22249	0.20259	0.27888	0.40071	0.1291	0.25325	0.26717
-54.88	0.34178	0.15263	0.29277	0.13896	0.3087	0.06065	0.239	-0.00141919		-54.88	0.16353	0.22249	0.21822	0.2906	0.39876	0.12715	0.26302	0.2668
-54.78	0.34642	0.15141	0.28178	0.13384	0.30357	0.04967	0.24364	0.00321984		-54.78	0.16158	0.23421	0.21822	0.27107	0.40657	0.1291	0.27083	0.2668
-54.68	0.34032	0.15312	0.28545	0.12968	0.30687	0.05333	0.23949	-0.000930786		-54.68	0.1693	0.25011	0.2357	0.28075	0.40843	0.15477	0.29027	0.27452
-54.58	0.34569	0.14873	0.29668	0.14092	0.30089	0.06651	0.24291	0.00248718		-54.58	0.16783	0.25023	0.2346	0.27733	0.41673	0.14708	0.28685	0.27306
-54.48	0.3461	0.1495	0.29159	0.13583	0.30167	0.06143	0.24368	0.01303		-54.48	0.16734	0.23802	0.22594	0.26354	0.41429	0.14659	0.28636	0.27257
-54.38	0.33836	0.14336	0.29326	0.1375	0.30723	0.0631	0.2473	0.00883484		-54.38	0.17662	0.2473	0.23326	0.28807	0.41222	0.15196	0.29601	0.27208
-54.28	0.33885	0.1458	0.2957	0.13017	0.30577	0.06554	0.23997	0.00737023		-54.28	0.16722	0.23558	0.21373	0.27049	0.4099	0.15001	0.28197	0.27794
-54.18	0.33446	0.14726	0.29717	0.1414	0.29942	0.06664	0.25316	0.01469		-54.18	0.16383	0.23256	0.21266	0.28542	0.3893	0.14699	0.27113	0.26552
-54.08	0.34451	0.14169	0.29159	0.13583	0.30362	0.05948	0.24564	0.01498		-54.08	0.16832	0.22923	0.21519	0.32274	0.39378	0.14403	0.26585	0.26182
-53.98	0.34085	0.15561	0.29343	0.1478	0.30582	0.07144	0.24197	0.01132		-53.98	0.15669	0.2375	0.21529	0.32869	0.38216	0.14375	0.25813	0.25215
-53.88	0.34036	0.15512	0.29526	0.1395	0.29752	0.06314	0.24149	0.01083		-53.88	0.14742	0.22591	0.21187	0.30574	0.37093	0.13057	0.25276	0.25069
-53.78	0.34593	0.15093	0.29692	0.1353	0.29137	0.05894	0.23534	0.0164		-53.78	0.15797	0.23647	0.21462	0.29872	0.37562	0.13527	0.25746	0.27101
-53.68	0.34422	0.14885	0.28935	0.14726	0.29356	0.067	0.22777	0.01469		-53.68	0.15465	0.21556	0.21166	0.27977	0.3723	0.13194	0.26231	0.25987
-53.58	0.33987	0.15268	0.30258	0.14877	0.29507	0.06265	0.23904	0.01035		-53.58	0.14272	0.21303	0.20094	0.287	0.37794	0.13759	0.26137	0.25343
-53.48	0.35033	0.15337	0.30131	0.15141	0.28795	0.06139	0.23192	0.01103		-53.48	0.13423	0.21272	0.20064	0.28474	0.36946	0.14082	0.2513	0.24763
-53.38	0.34374	0.15459	0.29472	0.15227	0.2888	0.06651	0.23277	0.02165		-53.38	0.13463	0.21312	0.19127	0.27574	0.36205	0.14122	0.25365	0.24766
-53.28	0.33404	0.14722	0.29712	0.14331	0.28766	0.06696	0.23163	0.0127		-53.28	0.13081	0.19954	0.17769	0.27156	0.35823	0.14522	0.24788	0.24776
-53.18	0.33812	0.15874	0.29887	0.15483	0.2816	0.07848	0.22752	0.0164		-53.18	0.12575	0.20424	0.18434	0.27626	0.3727	0.14211	0.24477	0.26027
-53.08	0.33958	0.15434	0.29253	0.14848	0.27525	0.07408	0.23875	0.02959		-53.08	0.12486	0.19163	0.17955	0.26561	0.37022	0.13731	0.25206	0.26952
-52.98	0.34447	0.15532	0.29741	0.1436	0.27037	0.08482	0.23387	0.03056		-52.98	0.10533	0.18028	0.18382	0.25975	0.35618	0.13377	0.24779	0.28478
-52.88	0.34549	0.15829	0.30038	0.15439	0.27139	0.07999	0.23489	0.02573		-52.88	0.08473	0.17689	0.16481	0.25868	0.3434	0.13039	0.235	0.2798
-52.78	0.34505	0.15004	0.30971	0.14418	0.2729	0.07759	0.22664	0.02528		-52.78	0.06782	0.16975	0.17525	0.26167	0.35384	0.12324	0.23958	0.27071
-52.68	0.33787	0.16045	0.30254	0.14677	0.27159	0.08018	0.22533	0.02397		-52.68	0.06703	0.16859	0.16237	0.26796	0.34291	0.12208	0.24428	0.25978
-52.58	0.34837	0.16118	0.31303	0.14751	0.26646	0.08055	0.21825	0.02861		-52.58	0.06734	0.17708	0.16304	0.26668	0.34944	0.1208	0.23128	0.26631
-52.48	0.34007	0.15483	0.31645	0.14116	0.26598	0.08043	0.2119	0.03008		-52.48	0.07057	0.17836	0.16628	0.27382	0.355	0.1244	0.22865	0.27577
-52.38	0.33299	0.15361	0.31487	0.13994	0.26866	0.07335	0.22044	0.04057		-52.38	0.05611	0.17403	0.15413	0.27498	0.34212	0.12129	0.22005	0.28047
-52.28	0.34227	0.15898	0.30693	0.1414	0.26817	0.08458	0.21214	0.04204		-52.28	0.06432	0.18577	0.17174	0.26561	0.3308	0.12755	0.21886	0.29454
-52.18	0.33694	0.16147	0.30942	0.13571	0.26285	0.07925	0.20877	0.04452		-52.18	0.06099	0.19026	0.16841	0.27242	0.33723	0.11836	0.21907	0.2834
-52.08	0.33206	0.15427	0.3143	0.12924	0.25796	0.07242	0.20938	0.04941		-52.08	0.06108	0.19194	0.17009	0.27373	0.32915	0.11613	0.22075	0.27336
-51.98	0.34056	0.1436	0.31303	0.12798	0.25865	0.06529	0.20067	0.04814		-51.98	0.04292	0.18001	0.15816	0.25594	0.32893	0.11006	0.21077	0.2657
-51.88	0.33592	0.13896	0.31621	0.1331	0.27122	0.07628	0.20189	0.0435		-51.88	0.0443	0.17161	0.14977	0.25535	0.32872	0.10789	0.21214	0.25694
-51.78	0.33556	0.14873	0.31035	0.1331	0.26182	0.07042	0.19603	0.0435		-51.78	0.04527	0.16515	0.13121	0.24657	0.3098	0.10265	0.21117	0.25011
-51.68	0.3369	0.14385	0.32109	0.12822	0.25499	0.0714	0.20677	0.03862		-51.68	0.05251	0.17201	0.13881	0.26161	0.31703	0.10792	0.209	0.25539
-51.58	0.32953	0.14233	0.31177	0.12671	0.24762	0.07184	0.1994	0.03711		-51.58	0.05855	0.16243	0.12886	0.24422	0.31722	0.10811	0.21077	0.25557
-51.48	0.32962	0.13657	0.30405	0.12094	0.24966	0.06607	0.19949	0.03134		-51.48	0.0515	0.17259	0.13707	0.25243	0.31761	0.11632	0.20921	0.26378
-51.38	0.33788	0.13896	0.31035	0.1331	0.26182	0.07042	0.2058	0.0435		-51.38	0.06676	0.17845	0.13316	0.24852	0.31956	0.11046	0.21702	0.25987
-51.28	0.33768	0.14267	0.31015	0.12704	0.25577	0.07022	0.20755	0.03549		-51.28	0.06822	0.17638	0.13463	0.24803	0.31322	0.10021	0.21263	0.25975
-51.18	0.33015	0.14296	0.30458	0.12734	0.25606	0.0721	0.20979	0.02992		-51.18	0.07027	0.19173	0.14644	0.25239	0.31563	0.09444	0.20882	0.26338
-51.08	0.33617	0.13921	0.31609	0.13139	0.2523	0.06676	0.2119	0.04338		-51.08	0.07076	0.18245	0.14497	0.23848	0.3177	0.09334	0.20735	0.24239
-50.98	0.33524	0.13828	0.30771	0.1246	0.26114	0.06778	0.20511	0.035		-50.98	0.07591	0.18724	0.14232	0.21666	0.32249	0.10362	0.20665	0.24913
-50.88	0.32855	0.14331	0.30884	0.12573	0.25445	0.07867	0.216	0.03613		-50.88	0.06831	0.18782	0.13277	0.21687	0.32112	0.1003	0.21468	0.24776
-50.78	0.33202	0.14482	0.30254	0.13115	0.24815	0.07237	0.2097	0.0396		-50.78	0.07878	0.19438	0.12566	0.21953	0.31401	0.10295	0.21538	0.2426
-50.68	0.32982	0.14262	0.30034	0.1309	0.25767	0.07018	0.2075	0.0374		-50.68	0.07506	0.1848	0.1317	0.22752	0.32005	0.11095	0.20189	0.25645
-50.58	0.32567	0.14824	0.29424	0.13225	0.25938	0.07579	0.21312	0.03325		-50.58	0.0648	0.17455	0.1234	0.22704	0.31371	0.11827	0.20335	0.25792
-50.48	0.32413	0.14706	0.29697	0.12363	0.25235	0.07462	0.21194	0.03207		-50.48	0.06294	0.1805	0.12935	0.23299	0.31807	0.10664	0.19954	0.25215
-50.38	0.3286	0.14336	0.29912	0.13554	0.2639	0.07091	0.19847	0.02837		-50.38	0.06001	0.17989	0.13032	0.23201	0.32844	0.1158	0.20833	0.25313
-50.28	0.32665	0.14336	0.30302	0.12773	0.2545	0.06895	0.20592	0.03618		-50.28	0.05846	0.17992	0.12718	0.23082	0.31712	0.10606	0.19701	0.24217
-50.18	0.32025	0.15222	0.30249	0.13696	0.25397	0.07233	0.19794	0.02783		-50.18	0.05074	0.17219	0.1191	0.23445	0.32698	0.10615	0.18929	0.2458
-50.08	0.32982	0.14067	0.30424	0.12895	0.24596	0.07018	0.19579	0.01982		-50.08	0.04927	0.17268	0.11958	0.22517	0.32747	0.09883	0.18977	0.23457
-49.98	0.33304	0.13803	0.30746	0.13217	0.25894	0.06754	0.19119	0.03281		-49.98	0.03462	0.16744	0.11238	0.22774	0.32027	0.09163	0.1927	0.22933
-49.88	0.32689	0.14946	0.30131	0.12798	0.25279	0.0692	0.18504	0.02666		-49.88	0.04732	0.1844	0.12154	0.23689	0.32942	0.10078	0.19173	0.22871
-49.78	0.33011	0.14096	0.30454	0.12729	0.24625	0.06265	0.1785	0.01779		-49.78	0.05415	0.18343	0.12056	0.23592	0.33076	0.09981	0.1927	0.2375
-49.68	0.33084	0.13583	0.30527	0.12998	0.25675	0.06339	0.18118	0.01108		-49.68	0.05894	0.18663	0.1234	0.23875	0.343	0.10265	0.18578	0.24034
-49.58	0.32449	0.14511	0.2966	0.12167	0.24844	0.05704	0.19241	0.01254		-49.58	0.06099	0.18245	0.11763	0.2408	0.347	0.10664	0.18977	0.23457
-49.48	0.32347	0.13823	0.28813	0.11479	0.24156	0.06541	0.18553	0.02129		-49.48	0.06392	0.18538	0.12056	0.22615	0.33821	0.09822	0.18294	0.2375
-49.38	0.32758	0.13843	0.30005	0.11499	0.25153	0.05817	0.18573	0.01562		-49.38	0.06029	0.19115	0.11693	0.22997	0.33617	0.10558	0.18871	0.24132
-49.28	0.32425	0.12729	0.29672	0.1058	0.24234	0.05484	0.17655	0.0123		-49.28	0.05064	0.18187	0.119	0.21324	0.33665	0.10606	0.18919	0.23436
-49.18	0.32201	0.12309	0.30229	0.11919	0.24596	0.06432	0.18993	0.01982		-49.18	0.04039	0.17747	0.10484	0.21043	0.32249	0.10167	0.17503	0.23155
-49.08	0.33304	0.1185	0.29575	0.11459	0.25113	0.05386	0.18533	0.02304		-49.08	0.04323	0.17055	0.10963	0.20546	0.32729	0.09669	0.18019	0.23634
-48.98	0.3242	0.11748	0.29668	0.11125	0.24779	0.05675	0.18236	0.02983		-48.98	0.04341	0.1512	0.102	0.20564	0.31807	0.1086	0.17024	0.22481
-48.88	0.32286	0.12785	0.29765	0.10283	0.23936	0.05577	0.17552	0.023		-48.88	0.04341	0.16096	0.11763	0.21541	0.32747	0.12618	0.18001	0.22676
-48.78	0.32913	0.12436	0.31137	0.11655	0.24527	0.05386	0.18143	0.02695		-48.78	0.0482	0.16612	0.10484	0.2202	0.31273	0.1212	0.1848	0.21983
-48.68	0.33226	0.12553	0.30473	0.11186	0.25816	0.05699	0.19237	0.02226		-48.68	0.05562	0.16731	0.11226	0.2159	0.31233	0.12666	0.18245	0.21944
-48.58	0.32665	0.11406	0.30302	0.10625	0.24669	0.05138	0.18089	0.02641		-48.58	0.04915	0.18001	0.10774	0.21297	0.31722	0.1241	0.18733	0.22432
-48.48	0.3203	0.11357	0.30254	0.09795	0.25597	0.04503	0.18236	0.02007		-48.48	0.05992	0.18724	0.11851	0.22215	0.31663	0.13487	0.19652	0.23155
-48.38	0.32127	0.10673	0.29765	0.09306	0.25108	0.05577	0.18297	0.03276		-48.38	0.05153	0.18275	0.11012	0.22353	0.32191	0.13625	0.1924	0.22707
-48.28	0.312	0.09746	0.29424	0.0916	0.24962	0.04649	0.1721	0.02348		-48.28	0.04137	0.17845	0.10777	0.21141	0.31566	0.11436	0.19554	0.21105
-48.18	0.32274	0.10625	0.2968	0.10039	0.25841	0.04552	0.18285	0.02251		-48.18	0.05904	0.1805	0.1274	0.22127	0.32551	0.12618	0.18977	0.22322
-48.08	0.31815	0.10165	0.28867	0.09579	0.25186	0.04092	0.18411	0.02536		-48.08	0.05211	0.17943	0.11851	0.21471	0.31859	0.11729	0.18089	0.21397
-47.98	0.31868	0.10219	0.28139	0.09633	0.2563	0.04146	0.17879	0.01845		-47.98	0.06041	0.17992	0.12682	0.21288	0.31517	0.1256	0.18919	0.21251
-47.88	0.32274	0.09843	0.27763	0.09258	0.25841	0.03539	0.18089	0.02055		-47.88	0.05113	0.17064	0.12767	0.2036	0.31371	0.11436	0.17796	0.20714
-47.78	0.31712	0.10844	0.27788	0.09282	0.25279	0.02818	0.18504	0.01494		-47.78	0.06334	0.16136	0.12974	0.20409	0.29894	0.10899	0.17064	0.20567
-47.68	0.31932	0.10283	0.27422	0.09892	0.26476	0.03038	0.18724	0.01714		-47.68	0.05708	0.15743	0.11763	0.20174	0.30208	0.1125	0.15657	0.20137
-47.58	0.31224	0.09575	0.27299	0.0977	0.25572	0.0233	0.18016	0.00810242		-47.58	0.05943	0.16331	0.12779	0.20409	0.2888	0.10509	0.16087	0.19591
-47.48	0.31683	0.09998	0.27954	0.09644	0.2525	0.02985	0.18475	0.00683588		-47.48	0.05318	0.15706	0.11568	0.20564	0.29231	0.09883	0.16438	0.19942
-47.38	0.31541	0.08916	0.26836	0.0927	0.25304	0.02647	0.17357	0.00541675		-47.38	0.05003	0.15941	0.11803	0.19237	0.29662	0.09569	0.15892	0.19395
-47.28	0.30911	0.08871	0.26205	0.08481	0.25223	0.02017	0.17703	0.00497448		-47.28	0.0522	0.14241	0.11861	0.19295	0.29719	0.09785	0.14778	0.19453
-47.18	0.31331	0.09486	0.2643	0.089	0.24507	0.02242	0.17927	0.01112		-47.18	0.04909	0.14125	0.10768	0.18239	0.28627	0.0967	0.13881	0.18361
-47.08	0.32384	0.09795	0.25725	0.09209	0.25011	0.01768	0.17455	0.01225		-47.08	0.03404	0.13402	0.11021	0.18651	0.27904	0.08946	0.14171	0.18651
-46.98	0.31371	0.09526	0.25688	0.10112	0.24742	0.015	0.18163	0.00370783		-46.98	0.0316	0.1433	0.11009	0.18602	0.28636	0.09874	0.14085	0.19737
-46.88	0.31273	0.08647	0.2559	0.09428	0.25035	0.01793	0.17479	0.0125		-46.88	0.02916	0.1389	0.11705	0.18944	0.28392	0.10411	0.14622	0.2047
-46.78	0.30711	0.08281	0.25224	0.09648	0.25255	0.02208	0.18639	0.00883502		-46.78	0.01656	0.13643	0.10445	0.17879	0.27168	0.09932	0.14143	0.19795
-46.68	0.31229	0.08603	0.25351	0.09189	0.246	0.02335	0.18021	0.0101		-46.68	0.01558	0.13899	0.10542	0.17	0.27425	0.08272	0.13655	0.19112
-46.58	0.31371	0.0855	0.24712	0.09331	0.25133	0.01695	0.17967	0.00370789		-46.58	0.00279246	0.13206	0.10826	0.17479	0.27904	0.08751	0.13744	0.18614
-46.48	0.31546	0.0892	0.25668	0.09311	0.25113	0.01675	0.18533	0.00350946		-46.48	0.0107	0.13997	0.09859	0.18074	0.28694	0.09578	0.12776	0.19405
-46.38	0.31819	0.09389	0.2516	0.09975	0.248	0.01363	0.18806	0.000381351		-46.38	0.00230403	0.13158	0.10777	0.16453	0.28636	0.09874	0.13109	0.19542
-46.28	0.31937	0.09116	0.24301	0.09702	0.25504	0.01089	0.17752	-0.000396609		-46.28	0.00599703	0.1349	0.10133	0.16786	0.27211	0.09035	0.13051	0.18739
-46.18	0.32005	0.08598	0.2437	0.09184	0.24791	0.00572211	0.17039	-7.62343e-05		-46.18	0.00532557	0.1346	0.11116	0.17769	0.28157	0.09981	0.13252	0.19844
-46.08	0.31371	0.09526	0.23735	0.09331	0.24156	0.00718689	0.16405	-0.00801086		-46.08	0.01646	0.14574	0.11412	0.19041	0.29076	0.10118	0.13548	0.19981
-45.98	0.31512	0.09082	0.23877	0.10449	0.24261	0.00860596	0.16547	-0.0065918		-45.98	0.00923176	0.14864	0.11665	0.18123	0.28548	0.10176	0.13802	0.20235
-45.88	0.31541	0.0872	0.23906	0.09502	0.24132	0.00889593	0.15599	-0.00630182		-45.88	0.01402	0.15306	0.12144	0.18407	0.2805	0.09679	0.14281	0.19737
-45.78	0.31493	0.08086	0.23857	0.09648	0.24083	0.01036	0.1555	-0.00483692		-45.78	0.01167	0.1429	0.1191	0.1739	0.28828	0.08662	0.14046	0.20479
-45.68	0.30789	0.0914	0.24326	0.09726	0.23575	0.01077	0.16019	-0.00210553		-45.68	0.019	0.15022	0.12642	0.18123	0.29719	0.09395	0.13606	0.21211
-45.58	0.30296	0.08647	0.24419	0.10014	0.23668	0.0042572	0.16112	-0.00117493		-45.58	0.01692	0.15364	0.13179	0.17683	0.2889	0.09932	0.13362	0.20772
-45.48	0.31419	0.08794	0.23784	0.0938	0.23033	0.00376892	0.15245	-0.00752258		-45.48	0.03062	0.15208	0.12828	0.18309	0.28734	0.09386	0.13011	0.21434
-45.38	0.31505	0.08879	0.23869	0.09697	0.24327	-0.000869751	0.14622	-0.00434875		-45.38	0.02827	0.14778	0.13411	0.17879	0.28303	0.09151	0.13362	0.20967
-45.28	0.30521	0.07895	0.23862	0.09653	0.24088	-0.00131196	0.14383	0.00302154		-45.28	0.02312	0.15044	0.13054	0.17168	0.28764	0.08672	0.1187	0.20842
-45.18	0.30785	0.08159	0.24126	0.0988	0.2357	0.01305	0.13866	-0.000198364		-45.18	0.01363	0.13313	0.13081	0.15437	0.28597	0.07881	0.11934	0.20479
-45.08	0.31029	0.07426	0.24174	0.09966	0.23619	0.01158	0.1411	-0.00166321		-45.08	0.019	0.14046	0.12837	0.15974	0.27571	0.08614	0.11653	0.20625
-44.98	0.30643	0.07822	0.23788	0.10361	0.23233	0.00772089	0.1431	-0.00552374		-44.98	0.00865175	0.13597	0.13365	0.14977	0.28294	0.09337	0.11595	0.21935
-44.88	0.30662	0.09013	0.23808	0.09404	0.23253	0.0098725	0.13744	0.00639349		-44.88	0.01353	0.12328	0.12096	0.15428	0.28783	0.0963	0.11302	0.20665
-44.78	0.30174	0.09111	0.24297	0.09892	0.23741	0.01085	0.14036	0.00736994		-44.78	0.02193	0.13362	0.1313	0.15877	0.28841	0.08907	0.12141	0.21699
-44.68	0.30199	0.0855	0.23735	0.10112	0.23961	0.015	0.15038	-0.000198305		-44.68	0.0229	0.14046	0.14009	0.1656	0.29524	0.09785	0.1302	0.21602
-44.58	0.29735	0.09648	0.23857	0.10234	0.24083	0.01622	0.14574	-0.00483704		-44.58	0.01997	0.12813	0.14693	0.17244	0.28487	0.09297	0.13704	0.22285
-44.48	0.30247	0.08598	0.22807	0.09184	0.2401	0.00572211	0.14305	-0.00752252		-44.48	0.0237	0.13344	0.13698	0.16444	0.29018	0.07912	0.131	0.21522
-44.38	0.29369	0.08696	0.23882	0.09282	0.24107	0.00669891	0.15184	-0.00849885		-44.38	0.01558	0.13899	0.13472	0.17	0.29573	0.08272	0.1346	0.22237
-44.28	0.291	0.09013	0.24199	0.09599	0.25365	0.02159	0.14915	-0.01118		-44.28	0.00190742	0.13509	0.14094	0.16414	0.29964	0.08076	0.12288	0.22823
-44.18	0.29153	0.08481	0.23471	0.09067	0.24674	0.02213	0.14969	-0.00869757		-44.18	0.00218195	0.13304	0.15025	0.15428	0.29173	0.07481	0.13097	0.22423
-44.08	0.28892	0.08257	0.22234	0.08647	0.24449	0.01207	0.1494	-0.00349426		-44.08	0.01021	0.13948	0.14693	0.16109	0.30403	0.07381	0.13899	0.22481
-43.98	0.28197	0.08305	0.22514	0.0811	0.24498	0.02232	0.14989	-0.01045		-43.98	0.0106	0.13988	0.15709	0.16307	0.29662	0.07579	0.13939	0.23106
-43.88	0.28299	0.07822	0.22617	0.08408	0.24014	0.01749	0.1431	-0.00747669		-43.88	0.01744	0.14281	0.15221	0.16795	0.3015	0.06895	0.13255	0.22813
-43.78	0.27831	0.07939	0.21953	0.0872	0.25304	0.02061	0.14818	-0.00630176		-43.78	0.0229	0.13265	0.15767	0.17537	0.2972	0.06856	0.12044	0.23555
-43.68	0.27835	0.0853	0.21371	0.09702	0.24722	0.02066	0.14786	-0.01212		-43.68	0.03346	0.14357	0.16042	0.17616	0.29994	0.06935	0.131	0.23634
-43.58	0.27415	0.08891	0.21538	0.09282	0.24889	0.01646	0.14208	-0.01045		-43.58	0.03413	0.13606	0.15327	0.17683	0.30098	0.06026	0.12971	0.22762
-43.48	0.27322	0.08994	0.20859	0.09189	0.2421	0.01517	0.14114	-0.00747681		-43.48	0.04036	0.1302	0.16499	0.17293	0.29671	0.06612	0.118	0.2253
-43.38	0.26683	0.09331	0.21001	0.08745	0.25328	0.00914031	0.1367	-0.00410432		-43.38	0.03893	0.12913	0.15648	0.17967	0.3015	0.06114	0.11497	0.23009
-43.28	0.26512	0.10722	0.2083	0.0916	0.24962	0.02696	0.14085	4.55976e-05		-43.28	0.04732	0.13753	0.17232	0.17866	0.30208	0.05196	0.1136	0.2209
-43.18	0.27049	0.09697	0.21367	0.09111	0.23741	0.02257	0.1306	-0.01021		-43.18	0.0439	0.13411	0.16109	0.1866	0.30843	0.04854	0.12032	0.2253
-43.08	0.26708	0.11308	0.21025	0.09746	0.23595	0.0211	0.14476	-0.0058136		-43.08	0.05171	0.14192	0.1689	0.18269	0.30647	0.05672	0.11995	0.2253
-42.98	0.25951	0.11101	0.20268	0.0977	0.244	0.01939	0.13524	-0.01338		-42.98	0.04616	0.14809	0.1653	0.18105	0.31068	0.05275	0.12611	0.23146
-42.88	0.26248	0.10458	0.2037	0.09872	0.23917	0.01456	0.1304	-0.01041		-42.88	0.03658	0.1346	0.16353	0.16951	0.3011	0.04121	0.12434	0.21993
-42.78	0.27371	0.108	0.19931	0.09433	0.24063	0.01602	0.14554	-0.00894171		-42.78	0.03999	0.13643	0.16304	0.18074	0.30257	0.04268	0.13557	0.23115
-42.68	0.26468	0.11459	0.19577	0.09311	0.2316	0.01675	0.14236	-0.01797		-42.68	0.0511	0.14095	0.16011	0.17195	0.3055	0.03584	0.12874	0.22432
-42.58	0.26419	0.10825	0.1976	0.09225	0.23306	0.01822	0.13406	-0.01651		-42.58	0.04704	0.1353	0.16264	0.17412	0.30998	0.03996	0.13286	0.22649
-42.48	0.25633	0.1082	0.19756	0.08281	0.2307	0.01817	0.12621	-0.01851		-42.48	0.04439	0.13069	0.15962	0.15388	0.30891	0.02754	0.12276	0.21638
-42.38	0.26598	0.11821	0.1978	0.08501	0.22349	0.01842	0.1284	-0.02412		-42.38	0.05171	0.12044	0.14741	0.16121	0.30452	0.0251	0.13948	0.21358
-42.28	0.25438	0.1082	0.1956	0.09062	0.23106	0.00840771	0.13402	-0.02827		-42.28	0.0522	0.13264	0.15962	0.1617	0.30891	0.03731	0.14192	0.22578
-42.18	0.25609	0.10991	0.1895	0.08452	0.23082	0.01793	0.12791	-0.03438		-42.18	0.05699	0.13744	0.16246	0.161	0.31175	0.0327	0.14671	0.23058
-42.08	0.25365	0.10747	0.18706	0.08208	0.22252	0.0096283	0.12743	-0.03487		-42.08	0.05562	0.14583	0.15523	0.16902	0.30257	0.04268	0.14534	0.2292
-41.98	0.25076	0.11435	0.19199	0.07919	0.22745	0.01456	0.13004	-0.03226		-41.98	0.06627	0.14671	0.17369	0.17967	0.31322	0.04161	0.15404	0.2379
-41.88	0.2497	0.11328	0.18506	0.08008	0.2381	0.01544	0.12152	-0.04077		-41.88	0.06441	0.15462	0.17183	0.18562	0.32112	0.0417	0.15413	0.23799
-41.78	0.24051	0.10605	0.18564	0.09238	0.23672	0.02383	0.12991	-0.04214		-41.78	0.06175	0.14964	0.17857	0.17479	0.31615	0.03673	0.14916	0.23497
-41.68	0.24828	0.11186	0.19926	0.09624	0.23473	0.02184	0.12791	-0.04414		-41.68	0.06929	0.14815	0.18452	0.18074	0.31429	0.04268	0.14534	0.23116
-41.58	0.24217	0.10576	0.1873	0.08427	0.22862	0.01768	0.12181	-0.03853		-41.58	0.08336	0.15404	0.18687	0.18504	0.3264	0.04503	0.15941	0.24327
-41.48	0.23802	0.11333	0.19096	0.08794	0.22642	0.02135	0.11961	-0.04073		-41.48	0.07954	0.15999	0.18538	0.19099	0.32454	0.04317	0.15364	0.23164
-41.38	0.24144	0.11284	0.18266	0.08159	0.22594	0.015	0.12108	-0.03926		-41.38	0.09126	0.16194	0.19868	0.20076	0.32454	0.04707	0.14815	0.24141
-41.28	0.24461	0.10625	0.18779	0.08281	0.2213	0.02562	0.13206	-0.03804		-41.28	0.09352	0.16615	0.20094	0.18739	0.32094	0.0497	0.15395	0.22841
-41.18	0.25438	0.09843	0.18584	0.075	0.21935	0.01622	0.12425	-0.04585		-41.18	0.0854	0.16585	0.19282	0.18745	0.33076	0.05879	0.15364	0.23946
-41.08	0.24515	0.10873	0.17856	0.07358	0.22183	0.01675	0.12283	-0.04727		-41.08	0.0898	0.17024	0.19722	0.19344	0.32503	0.04561	0.15804	0.23213
-40.98	0.24046	0.10954	0.17937	0.06889	0.22496	0.01793	0.1162	-0.05196		-40.98	0.08043	0.16087	0.19762	0.19578	0.31956	0.03819	0.15062	0.22667
-40.88	0.24034	0.10234	0.17217	0.0789	0.2252	0.01231	0.11058	-0.04976		-40.88	0.07848	0.1671	0.19566	0.18993	0.32542	0.04405	0.15648	0.22081
-40.78	0.23314	0.11626	0.17436	0.07524	0.23131	0.02623	0.11473	-0.03584		-40.78	0.08089	0.17854	0.19771	0.19978	0.32551	0.0461	0.15852	0.22481
-40.68	0.23689	0.11024	0.17812	0.07704	0.23115	0.02803	0.11458	-0.036		-40.68	0.08775	0.1682	0.20494	0.18944	0.32298	0.04356	0.16576	0.22032
-40.58	0.2346	0.10991	0.16997	0.07439	0.22301	0.02574	0.11424	-0.04414		-40.58	0.07994	0.17015	0.20689	0.18163	0.31517	0.04552	0.15831	0.22228
-40.48	0.22826	0.10942	0.16948	0.06645	0.22215	0.01939	0.1079	-0.04268		-40.48	0.06734	0.17708	0.2021	0.18855	0.30257	0.05244	0.15511	0.22725
-40.38	0.23807	0.11142	0.16171	0.0665	0.2128	0.02921	0.10562	-0.04459		-40.38	0.0771	0.17513	0.1927	0.19441	0.31038	0.05086	0.16292	0.21748
-40.28	0.23656	0.11186	0.16997	0.06694	0.22105	0.02769	0.10643	-0.04219		-40.28	0.07945	0.16966	0.19859	0.18114	0.30492	0.05479	0.16722	0.22179
-40.18	0.2307	0.11186	0.16411	0.07671	0.21519	0.01988	0.10838	-0.04219		-40.18	0.08492	0.17513	0.20601	0.18892	0.31038	0.0544	0.16487	0.21748
-40.08	0.23778	0.10332	0.16142	0.06816	0.22228	0.01134	0.1057	-0.05074		-40.08	0.07222	0.16243	0.19917	0.19539	0.29768	0.05733	0.16975	0.20515
-39.98	0.23265	0.10796	0.1563	0.0728	0.2191	0.02574	0.10252	-0.0461		-39.98	0.07994	0.15843	0.20689	0.19139	0.30345	0.04747	0.16771	0.21446
-39.88	0.22386	0.11479	0.14751	0.07182	0.21617	0.02281	0.10155	-0.03926		-39.88	0.07985	0.16225	0.21852	0.1952	0.30727	0.06691	0.17738	0.21437
-39.78	0.2346	0.10796	0.14848	0.0728	0.21129	0.01793	0.11424	-0.04414		-39.78	0.07613	0.1667	0.21285	0.19929	0.3094	0.06123	0.1639	0.20088
-39.68	0.22704	0.10039	0.14836	0.075	0.20958	0.02599	0.11253	-0.0439		-39.68	0.0847	0.17455	0.22105	0.2075	0.3004	0.06944	0.17247	0.20909
-39.58	0.22875	0.1021	0.14262	0.07866	0.21715	0.02184	0.11815	-0.04256		-39.58	0.09566	0.16829	0.22298	0.21687	0.31135	0.07295	0.17366	0.21065
-39.48	0.22298	0.09633	0.14272	0.07875	0.21724	0.02193	0.11824	-0.04991		-39.48	0.08833	0.15901	0.2231	0.19978	0.29427	0.0793	0.16634	0.20918
-39.38	0.23326	0.10698	0.14751	0.07182	0.21031	0.015	0.11327	-0.04903		-39.38	0.10133	0.17201	0.22829	0.21278	0.30727	0.08253	0.16762	0.20461
-39.28	0.22635	0.0997	0.14999	0.07626	0.20499	0.02139	0.1138	-0.04459		-39.28	0.10835	0.17903	0.22359	0.21785	0.30452	0.07234	0.15706	0.21162
-39.18	0.23973	0.09514	0.15361	0.07988	0.2086	0.02696	0.12132	-0.04097		-39.18	0.10738	0.17415	0.22456	0.20906	0.31136	0.07295	0.16585	0.20869
-39.08	0.2346	0.09819	0.14653	0.07475	0.20116	0.02733	0.12205	-0.0461		-39.08	0.1147	0.17366	0.22994	0.20662	0.3011	0.08028	0.17317	0.21407
-38.98	0.23338	0.09697	0.13945	0.07353	0.19249	0.01866	0.11302	-0.04536		-38.98	0.1151	0.18578	0.22447	0.21678	0.3015	0.08263	0.17357	0.21874
-38.88	0.23241	0.08818	0.13652	0.06474	0.19933	0.01573	0.10423	-0.04634		-38.88	0.11021	0.17894	0.22545	0.20055	0.29662	0.0836	0.16869	0.21349
-38.78	0.23758	0.08945	0.13974	0.07578	0.19473	0.0209	0.1055	-0.04507		-38.78	0.11412	0.17308	0.21373	0.20799	0.30247	0.07188	0.17455	0.21935
-38.68	0.24046	0.08452	0.13481	0.07085	0.19566	0.02184	0.10057	-0.04024		-38.68	0.10689	0.17561	0.22212	0.21638	0.29915	0.08418	0.17317	0.22774
-38.58	0.24046	0.08452	0.14458	0.0728	0.19957	0.01598	0.10057	-0.04024		-38.58	0.10494	0.17171	0.21236	0.19685	0.28938	0.08809	0.17122	0.20821
-38.48	0.23343	0.07553	0.13754	0.07126	0.19839	0.0148	0.10526	-0.04727		-38.48	0.10329	0.16457	0.21266	0.20692	0.2975	0.08058	0.16957	0.21828
-38.38	0.2473	0.08159	0.14165	0.07573	0.19273	0.00914013	0.10936	-0.03535		-38.38	0.10228	0.17259	0.21715	0.2036	0.29649	0.08739	0.16856	0.22472
-38.28	0.24119	0.08134	0.1414	0.07744	0.19444	0.0128	0.10875	-0.04146		-38.28	0.10835	0.16731	0.21577	0.21004	0.30452	0.09541	0.17659	0.2292
-38.18	0.2451	0.06963	0.13713	0.07158	0.18272	0.00889593	0.09544	-0.04536		-38.18	0.10094	0.1599	0.20445	0.21043	0.2932	0.08409	0.17699	0.22179
-38.08	0.239	0.07133	0.12944	0.07329	0.18443	0.00865173	0.09715	-0.04561		-38.08	0.09468	0.16536	0.2021	0.20613	0.29085	0.08955	0.17268	0.22725
-37.98	0.23685	0.07895	0.12729	0.06528	0.19205	0.000640869	0.10477	-0.04385		-37.98	0.10143	0.16429	0.21117	0.21288	0.29955	0.08849	0.17943	0.23595
-37.88	0.24275	0.07704	0.13515	0.07118	0.19014	0.00654614	0.10091	-0.03795		-37.88	0.09712	0.1678	0.20259	0.20894	0.29329	0.092	0.17513	0.23006
-37.78	0.23753	0.07768	0.13579	0.07182	0.20055	0.00718683	0.09569	-0.03731		-37.78	0.09419	0.17268	0.20161	0.21736	0.29817	0.09883	0.18196	0.23848
-37.68	0.24596	0.07085	0.127	0.06499	0.19371	0.000351012	0.09666	-0.03242		-37.68	0.10054	0.16145	0.20601	0.21394	0.29671	0.09541	0.18636	0.23311
-37.58	0.23631	0.07024	0.1209	0.07646	0.19347	0.01183	0.10619	-0.03304		-37.58	0.09547	0.16811	0.19508	0.2206	0.29359	0.10243	0.17543	0.22218
-37.48	0.22611	0.06039	0.13022	0.07407	0.18521	0.00942993	0.09793	-0.04288		-37.48	0.09517	0.16585	0.20259	0.2281	0.3011	0.10176	0.18294	0.22969
-37.38	0.23431	0.07446	0.12671	0.07251	0.19891	0.00787354	0.10223	-0.03857		-37.38	0.09068	0.15941	0.19811	0.21385	0.29662	0.09727	0.17845	0.21544
-37.28	0.23289	0.06523	0.11943	0.07109	0.1881	0.00608832	0.09496	-0.04585		-37.28	0.09059	0.14992	0.20778	0.22353	0.29457	0.105	0.17641	0.22316
-37.18	0.23631	0.05888	0.12871	0.06474	0.18175	-0.00184619	0.10423	-0.04634		-37.18	0.09859	0.16145	0.21577	0.23152	0.29671	0.10713	0.16914	0.21553
-37.08	0.23807	0.06064	0.12265	0.0665	0.1835	0.00967407	0.09817	-0.05045		-37.08	0.09358	0.1639	0.2104	0.21638	0.28975	0.09981	0.17317	0.21797
-36.98	0.23973	0.05449	0.12627	0.0584	0.18712	0.00352478	0.10179	-0.05074		-36.98	0.10143	0.17015	0.21666	0.22264	0.29564	0.10411	0.16771	0.21251
-36.88	0.23241	0.05498	0.12676	0.06474	0.18761	0.00401336	0.09251	-0.05806		-36.88	0.0937	0.16243	0.20894	0.21492	0.28206	0.1003	0.15413	0.20674
-36.78	0.239	0.0518	0.13335	0.06938	0.1942	0.0106	0.09911	-0.06123		-36.78	0.08833	0.15706	0.1938	0.20991	0.2845	0.09102	0.15462	0.20137
-36.68	0.23836	0.06288	0.13234	0.07851	0.1877	0.00996411	0.0981	-0.06187		-36.68	0.08336	0.15208	0.19664	0.21629	0.28734	0.088	0.1516	0.20616
-36.58	0.23204	0.05693	0.12676	0.07451	0.18956	0.01573	0.09056	-0.06587		-36.58	0.08833	0.15706	0.19612	0.2115	0.27473	0.09492	0.15852	0.21346
-36.48	0.23607	0.05083	0.12651	0.07622	0.1815	0.01744	0.08446	-0.06612		-36.48	0.08638	0.14534	0.19185	0.20955	0.27278	0.08907	0.16438	0.2209
-36.38	0.2348	0.04956	0.1272	0.0769	0.18414	0.01617	0.08319	-0.06348		-36.38	0.08376	0.15443	0.19313	0.21864	0.28187	0.09035	0.16176	0.21828
-36.28	0.22493	0.04164	0.11732	0.08424	0.18208	0.01802	0.08504	-0.06358		-36.28	0.08247	0.15901	0.19771	0.22322	0.28645	0.09688	0.16048	0.22285
-36.18	0.23196	0.05417	0.12436	0.07797	0.17703	0.0231	0.09012	-0.0585		-36.18	0.08092	0.14024	0.17857	0.20213	0.26537	0.0836	0.15892	0.20372
-36.08	0.23167	0.04643	0.12407	0.07182	0.17906	0.02281	0.08983	-0.04903		-36.08	0.08327	0.15199	0.19069	0.2123	0.27748	0.08827	0.15968	0.21583
-35.98	0.23412	0.04887	0.12846	0.07231	0.1815	0.01549	0.08446	-0.0544		-35.98	0.08394	0.13704	0.19136	0.20711	0.27815	0.08076	0.16194	0.20674
-35.88	0.23949	0.0601	0.12993	0.07768	0.19273	0.02281	0.09569	-0.05098		-35.88	0.08235	0.1429	0.17964	0.20125	0.2762	0.08662	0.15804	0.20479
-35.78	0.23924	0.054	0.12187	0.07939	0.18468	0.02257	0.08763	-0.0395		-35.78	0.08492	0.13411	0.18062	0.19637	0.27949	0.0876	0.15315	0.20772
-35.68	0.23143	0.054	0.12383	0.07939	0.17686	0.01671	0.08177	-0.03987		-35.68	0.08043	0.13158	0.17613	0.19969	0.27464	0.0753	0.14671	0.213
-35.58	0.23119	0.04594	0.11577	0.06938	0.17857	0.01414	0.08153	-0.04951		-35.58	0.07271	0.14143	0.17818	0.19197	0.27669	0.08516	0.14876	0.21114
-35.48	0.22513	0.05551	0.12692	0.06332	0.18033	0.01627	0.09109	-0.04971		-35.48	0.08052	0.14143	0.17818	0.20174	0.27474	0.09492	0.15657	0.21346
-35.38	0.22642	0.05132	0.11919	0.06499	0.18199	0.01793	0.0869	-0.04414		-35.38	0.08101	0.14778	0.17671	0.19832	0.27522	0.10127	0.15706	0.22139
-35.28	0.2285	0.05302	0.11308	0.0706	0.18565	0.02354	0.10228	-0.04243		-35.28	0.0901	0.14906	0.18385	0.19997	0.28432	0.09279	0.15443	0.21095
-35.18	0.22322	0.04774	0.1078	0.07118	0.18037	0.02412	0.10286	-0.04771		-35.18	0.09029	0.14925	0.18831	0.2115	0.28645	0.10274	0.15852	0.21504
-35.08	0.22337	0.0479	0.11772	0.07524	0.18053	0.01646	0.09715	-0.04756		-35.08	0.09566	0.15071	0.1855	0.20125	0.29182	0.10225	0.1639	0.21065
-34.98	0.21532	0.03984	0.11162	0.075	0.17442	0.01036	0.09654	-0.04585		-34.98	0.0937	0.15071	0.18941	0.20711	0.28987	0.09639	0.15022	0.20869
-34.88	0.21874	0.03545	0.12285	0.0706	0.17589	0.01378	0.09837	-0.05025		-34.88	0.10728	0.1588	0.19713	0.22264	0.30345	0.10216	0.15794	0.22227
-34.78	0.20897	0.04326	0.11308	0.07805	0.17552	0.02159	0.09056	-0.05025		-34.78	0.09273	0.16341	0.19038	0.21394	0.2889	0.08797	0.15901	0.20772
-34.68	0.21316	0.03769	0.10751	0.07285	0.17032	0.02579	0.0928	-0.048		-34.68	0.09508	0.16771	0.19273	0.21043	0.29124	0.0919	0.14378	0.21202
-34.58	0.20995	0.03447	0.11406	0.07549	0.17296	0.02257	0.09935	-0.04146		-34.58	0.0941	0.16283	0.18004	0.20555	0.2805	0.08897	0.14281	0.2169
-34.48	0.20897	0.04521	0.11308	0.0667	0.17394	0.02354	0.09837	-0.04048		-34.48	0.08922	0.1599	0.17906	0.20262	0.28575	0.07628	0.14769	0.21397
-34.38	0.20096	0.04465	0.10702	0.0704	0.16788	0.03311	0.09036	-0.04068		-34.38	0.09224	0.15315	0.1899	0.2076	0.29036	0.08125	0.14094	0.21699
-34.28	0.20755	0.03793	0.11716	0.07114	0.16861	0.02603	0.08524	-0.03604		-34.28	0.08873	0.14964	0.17857	0.2119	0.2888	0.08751	0.13939	0.20567
-34.18	0.20811	0.04082	0.11064	0.07597	0.16173	0.0211	0.08617	-0.03511		-34.18	0.08382	0.1346	0.18111	0.20662	0.28938	0.08809	0.13997	0.20625
-34.08	0.19725	0.05107	0.11894	0.06865	0.16612	0.0294	0.08861	-0.04243		-34.08	0.08882	0.13997	0.17671	0.20027	0.27718	0.07588	0.13789	0.20381
-33.98	0.18846	0.05009	0.11211	0.06767	0.16515	0.02257	0.08763	-0.04341		-33.98	0.07603	0.14281	0.17955	0.19762	0.28001	0.07872	0.14232	0.2086
-33.88	0.19017	0.04399	0.12163	0.06157	0.15904	0.02428	0.08153	-0.04951		-33.88	0.07368	0.13265	0.16975	0.20467	0.26985	0.07832	0.13216	0.20235
-33.78	0.18436	0.0538	0.11386	0.07138	0.16885	0.02396	0.09134	-0.04752		-33.78	0.07906	0.13802	0.17671	0.20418	0.27522	0.07393	0.13753	0.1999
-33.68	0.19408	0.0479	0.11772	0.06548	0.16295	0.02428	0.08543	-0.03621		-33.68	0.07838	0.12953	0.17799	0.20155	0.27455	0.07521	0.13881	0.20155
-33.58	0.19261	0.04253	0.11235	0.0601	0.15758	0.01305	0.08006	-0.04903		-33.58	0.06294	0.13167	0.18208	0.20564	0.27083	0.0793	0.14095	0.20528
-33.48	0.19286	0.04668	0.11455	0.06426	0.15196	0.02501	0.07445	-0.04878		-33.48	0.06343	0.13252	0.18062	0.20418	0.26936	0.08565	0.13167	0.196
-33.38	0.18895	0.04863	0.11064	0.06584	0.16368	0.0211	0.0858	-0.05269		-33.38	0.06773	0.12865	0.18492	0.20848	0.27562	0.08446	0.13597	0.2003
-33.28	0.18578	0.0396	0.10942	0.05717	0.1566	0.02184	0.07713	-0.05391		-33.28	0.06831	0.12923	0.1855	0.20906	0.28206	0.09248	0.1346	0.19893
-33.18	0.17899	0.04257	0.09872	0.06406	0.15335	0.01895	0.07425	-0.05289		-33.18	0.06871	0.12962	0.19566	0.21727	0.28246	0.08311	0.12523	0.19151
-33.08	0.1813	0.04526	0.10727	0.06088	0.1564	0.01382	0.07889	-0.0502		-33.08	0.07124	0.13411	0.19038	0.20222	0.26741	0.07784	0.12776	0.19405
-32.98	0.17288	0.03842	0.10825	0.06186	0.14957	0.01871	0.07205	-0.05508		-32.98	0.06822	0.13695	0.19322	0.1992	0.27025	0.07481	0.11497	0.19103
-32.88	0.17747	0.03325	0.11052	0.06645	0.15416	0.01939	0.06688	-0.05244		-32.88	0.07506	0.13792	0.1942	0.20604	0.26927	0.06993	0.12181	0.1881
-32.78	0.17601	0.04118	0.09966	0.06499	0.15269	0.01012	0.06737	-0.04219		-32.78	0.06773	0.12474	0.18102	0.18895	0.25218	0.06065	0.11449	0.18077
-32.68	0.17157	0.03711	0.09717	0.06055	0.14825	0.00567609	0.0805	-0.03882		-32.68	0.07014	0.10725	0.17561	0.18904	0.25227	0.05293	0.10481	0.1711
-32.58	0.16356	0.04668	0.10478	0.05058	0.14024	0.00743103	0.07249	-0.04683		-32.58	0.0649	0.10432	0.17036	0.18416	0.23763	0.05	0.10188	0.16621
-32.48	0.172	0.04535	0.0976	0.0434	0.13892	0.00573736	0.07117	-0.04816		-32.48	0.06041	0.10765	0.16588	0.17223	0.23546	0.04356	0.10521	0.16368
-32.38	0.16698	0.04033	0.10039	0.05595	0.14366	0.00108337	0.0681	-0.05122		-32.38	0.05806	0.09554	0.16353	0.17732	0.24055	0.03926	0.10091	0.16719
-32.28	0.16966	0.04106	0.10112	0.04692	0.13463	0.0096283	0.0786	-0.04268		-32.28	0.06636	0.10579	0.16402	0.16804	0.24104	0.0417	0.09395	0.15987
-32.18	0.16893	0.04424	0.09453	0.04033	0.12804	0.0030365	0.07201	-0.04927		-32.18	0.05397	0.1133	0.1692	0.16542	0.23061	0.03712	0.10072	0.16505
-32.08	0.16141	0.04257	0.10263	0.04843	0.13577	0.01114	0.07034	-0.04898		-32.08	0.05757	0.11848	0.15718	0.1534	0.23421	0.03291	0.0887	0.1628
-31.98	0.16991	0.03545	0.0955	0.04131	0.12706	0.00205994	0.07298	-0.04048		-31.98	0.05122	0.10432	0.15865	0.15486	0.22005	0.02852	0.09212	0.15449
-31.88	0.16026	0.04375	0.10381	0.03947	0.1256	0.0045014	0.07115	-0.04781		-31.88	0.05562	0.11458	0.16109	0.15926	0.2303	0.04073	0.09261	0.15926
-31.78	0.15111	0.03618	0.09624	0.03813	0.11803	0.00474536	0.06004	-0.04756		-31.78	0.05992	0.10326	0.14977	0.15575	0.22874	0.04503	0.0891	0.16515
-31.68	0.16087	0.04399	0.10405	0.03032	0.12584	0.00279248	0.05223	-0.04756		-31.68	0.05415	0.1053	0.15181	0.15779	0.22102	0.04121	0.08528	0.14961
-31.58	0.15379	0.03691	0.09892	0.03105	0.12071	0.00743103	0.05296	-0.0472		-31.58	0.04341	0.10433	0.14888	0.15682	0.22005	0.0461	0.09016	0.14864
-31.48	0.15721	0.03801	0.09807	0.03642	0.12022	0.00889599	0.05638	-0.05513		-31.48	0.05309	0.114	0.15269	0.15477	0.22972	0.04015	0.08226	0.15831
-31.38	0.15916	0.03252	0.10039	0.03838	0.12413	0.02061	0.05833	-0.04146		-31.38	0.05016	0.10326	0.14977	0.15379	0.21703	0.04503	0.07933	0.15538
-31.28	0.14749	0.02866	0.09067	0.0267	0.11441	0.00894165	0.04666	-0.04337		-31.28	0.04292	0.11165	0.15816	0.16218	0.2176	0.04756	0.08186	0.15791
-31.18	0.14163	0.03256	0.09067	0.02084	0.11441	0.00308233	0.05057	-0.04337		-31.18	0.04634	0.10921	0.14595	0.15974	0.20345	0.05098	0.07552	0.14961
-31.08	0.14427	0.02934	0.09721	0.03325	0.11119	0.01549	0.05516	-0.04659		-31.08	0.05025	0.11116	0.15767	0.17146	0.2093	0.04512	0.08137	0.15352
-30.98	0.14574	0.02885	0.08891	0.0269	0.12242	0.00682068	0.05467	-0.03731		-30.98	0.04039	0.11107	0.14586	0.16161	0.21507	0.04539	0.08714	0.14171
-30.88	0.13744	0.03032	0.07866	0.03423	0.11412	-0.0050199	0.04637	-0.04561		-30.88	0.04634	0.11702	0.14632	0.16756	0.21321	0.05293	0.08528	0.1418
-30.78	0.14842	0.03154	0.08379	0.02763	0.11534	-0.00965863	0.04759	-0.03462		-30.78	0.04976	0.11848	0.15718	0.17097	0.20491	0.05635	0.07503	0.15108
-30.68	0.14525	0.02641	0.08647	0.02214	0.12193	0.00474554	0.05223	-0.03975		-30.68	0.05367	0.10677	0.14351	0.16512	0.20882	0.05049	0.07307	0.14717
-30.58	0.15506	0.02841	0.0787	0.01474	0.12161	-0.00302124	0.04642	-0.04556		-30.58	0.04524	0.1136	0.15035	0.16646	0.19807	0.04951	0.07991	0.13643
-30.48	0.14566	0.02133	0.08139	0.02524	0.11099	-0.0101	0.04483	-0.03702		-30.48	0.05495	0.10414	0.15065	0.17616	0.19838	0.04005	0.07045	0.13869
-30.38	0.1492	0.02255	0.08224	0.02646	0.11417	-0.0088805	0.04837	-0.04361		-30.38	0.0522	0.10725	0.1479	0.17146	0.18391	0.03731	0.0677	0.13203
-30.28	0.14818	0.01567	0.08354	0.02739	0.10728	-0.00599682	0.0493	-0.05049		-30.28	0.04976	0.10677	0.14546	0.17097	0.17366	0.03487	0.07735	0.13155
-30.18	0.14867	0.02397	0.08208	0.02007	0.10582	-0.00746161	0.0576	-0.04024		-30.18	0.04665	0.09425	0.14235	0.1581	0.16859	0.03175	0.07191	0.12648
-30.08	0.14208	0.01506	0.07353	0.01933	0.10899	-0.01601	0.04906	-0.04915		-30.08	0.04976	0.09895	0.14546	0.16121	0.16585	0.03487	0.06917	0.12373
-29.98	0.14208	0.01738	0.07744	0.02324	0.10899	-0.0121	0.0432	-0.04683		-29.98	0.04634	0.09358	0.14204	0.1656	0.17805	0.04121	0.08137	0.12618
-29.88	0.14456	0.01596	0.07602	0.02182	0.11148	-0.01352	0.04178	-0.0463		-29.88	0.04536	0.08675	0.14107	0.15682	0.16927	0.04024	0.06477	0.1291
-29.78	0.15257	0.01616	0.07622	0.01225	0.10777	-0.02309	0.04198	-0.05		-29.78	0.03502	0.09203	0.12877	0.15428	0.16905	0.03966	0.07005	0.13438
-29.68	0.14188	0.01523	0.0831	0.00936902	0.10684	-0.0162	0.03909	-0.04898		-29.68	0.04283	0.08421	0.13072	0.15624	0.17845	0.04747	0.07005	0.12462
-29.58	0.13841	0.01762	0.07768	0.01567	0.10338	-0.01967	0.03563	-0.04659		-29.58	0.04146	0.0887	0.13521	0.15096	0.17513	0.03438	0.06868	0.12129
-29.48	0.14598	0.01738	0.07939	0.01347	0.10118	-0.02223	0.03343	-0.05464		-29.48	0.03365	0.08479	0.12154	0.14705	0.17317	0.03828	0.06282	0.11934
-29.38	0.14256	0.01201	0.08183	0.0081023	0.10558	-0.02919	0.03783	-0.04243		-29.38	0.02827	0.07161	0.1064	0.14363	0.17561	0.03487	0.0594	0.11202
-29.28	0.14949	0.01308	0.08485	-0.000594974	0.09688	-0.03789	0.02913	-0.05113		-29.28	0.02818	0.07933	0.10631	0.15917	0.17357	0.03087	0.05541	0.10997
-29.18	0.14191	0.01367	0.08545	0.00939935	0.09711	-0.02753	0.02972	-0.04077		-29.18	0.03023	0.09114	0.11812	0.1534	0.17757	0.03719	0.06136	0.11397
-29.08	0.13206	0.00346375	0.08501	-0.000442505	0.09508	-0.03773	0.01952	-0.05098		-29.08	0.02583	0.07503	0.11177	0.14705	0.17122	0.04024	0.06282	0.10994
-28.98	0.14627	0.01181	0.09335	0.01376	0.10538	-0.04111	0.0181	-0.04263		-28.98	0.03551	0.07689	0.11363	0.14696	0.17113	0.0421	0.06273	0.11925
-28.88	0.13919	0.00241113	0.09177	0.00668365	0.1022	-0.04819	0.01651	-0.04385		-28.88	0.0439	0.07552	0.11226	0.14949	0.17171	0.04073	0.0555	0.11751
-28.78	0.14188	-0.00234973	0.09482	0.00936902	0.09122	-0.0455	0.02347	-0.04703		-28.78	0.04915	0.0804	0.11519	0.15047	0.16487	0.04365	0.06624	0.10127
-28.68	0.14305	0.00663745	0.08623	0.0027312	0.1002	-0.04237	0.02269	-0.04781		-28.68	0.04292	0.0804	0.10933	0.14461	0.15901	0.0378	0.06233	0.09773
-28.58	0.14427	-0.00190735	0.07768	0.01372	0.09166	-0.04311	0.0161	-0.04659		-28.58	0.04723	0.07689	0.10387	0.14696	0.16136	0.04015	0.06273	0.10948
-28.48	0.14232	-0.00386053	0.07573	0.01372	0.08971	-0.04506	0.03172	-0.03914		-28.48	0.0522	0.08186	0.10884	0.14412	0.15852	0.0295	0.05989	0.10664
-28.38	0.13631	-0.01183	0.07753	0.01357	0.09151	-0.05107	0.02571	-0.04674		-28.38	0.05269	0.08235	0.10738	0.13289	0.15706	0.03584	0.05843	0.10518
-28.28	0.14891	-0.01485	0.07451	0.01836	0.08849	-0.03883	0.02855	-0.03218		-28.28	0.04488	0.0843	0.09407	0.12703	0.1512	0.02217	0.04475	0.09932
-28.18	0.1492	-0.00674433	0.08261	0.01083	0.08646	-0.04794	0.02884	-0.04166		-28.18	0.04234	0.08177	0.10289	0.1245	0.15062	0.02745	0.05003	0.09874
-28.08	0.14529	-0.0126	0.07675	0.01474	0.08878	-0.04599	0.02493	-0.04556		-28.08	0.03316	0.07063	0.10933	0.12312	0.15706	0.02803	0.04866	0.10518
-27.98	0.15655	-0.02051	0.07825	0.01465	0.08282	-0.04413	0.03461	-0.03589		-27.98	0.04372	0.0757	0.11208	0.1161	0.15981	0.03859	0.05373	0.10597
-27.88	0.14647	-0.01729	0.07011	0.00810248	0.08214	-0.05067	0.02806	-0.04243		-27.88	0.03902	0.07845	0.10738	0.11922	0.15315	0.03389	0.05647	0.08369
-27.78	0.14163	-0.01431	0.0809	0.01889	0.08707	-0.04965	0.03885	-0.04141		-27.78	0.04332	0.06517	0.09996	0.11571	0.14964	0.02843	0.05296	0.088
-27.68	0.15111	-0.01497	0.0728	0.01274	0.08678	-0.0558	0.03075	-0.0378		-27.68	0.02876	0.06233	0.09517	0.10115	0.14485	0.02559	0.03645	0.09297
-27.58	0.14012	-0.01582	0.06377	0.00956726	0.08556	-0.04726	0.02171	-0.04097		-27.58	0.02916	0.07054	0.09557	0.10155	0.14525	0.0338	0.0388	0.0836
-27.48	0.13748	-0.0126	0.07675	0.00692737	0.08292	-0.05185	0.03433	-0.0358		-27.48	0.019	0.06819	0.09517	0.0992	0.13313	0.03145	0.04427	0.08125
-27.38	0.1348	-0.02115	0.06625	0.00387573	0.09	-0.06039	0.02225	-0.04434		-27.38	0.02827	0.06966	0.09468	0.10066	0.1346	0.03487	0.04768	0.08272
-27.28	0.1348	-0.0231	0.07016	0.00424212	0.08218	-0.06235	0.01248	-0.04861		-27.28	0.02437	0.06575	0.09077	0.09676	0.13069	0.03133	0.05159	0.07881
-27.18	0.13475	-0.03291	0.06816	0.00419623	0.08995	-0.07216	0.01439	-0.05611		-27.18	0.02672	0.06615	0.09117	0.09911	0.13109	0.03136	0.05199	0.06944
-27.08	0.1306	-0.02925	0.06206	0.00590515	0.08385	-0.07631	0.0161	-0.05244		-27.08	0.03413	0.07747	0.08296	0.11629	0.13069	0.03096	0.04378	0.06905
-26.98	0.13158	-0.03413	0.06694	0.01079	0.07896	-0.06593	0.00926208	-0.05147		-26.98	0.02486	0.08382	0.08931	0.11482	0.12923	0.03145	0.05013	0.06758
-26.88	0.13646	-0.02925	0.06987	0.01567	0.08153	-0.07045	0.00437868	-0.05635		-26.88	0.02867	0.07982	0.08531	0.10106	0.12718	0.03526	0.04613	0.06358
-26.78	0.13385	-0.03345	0.0575	0.01147	0.0816	-0.07465	0.00213641	-0.05664		-26.78	0.02632	0.07942	0.08296	0.09871	0.13265	0.03487	0.04378	0.06123
-26.68	0.12767	-0.03023	0.05913	0.00688195	0.08287	-0.06947	-0.00440979	-0.05537		-26.68	0.02681	0.08772	0.0854	0.10115	0.13313	0.04317	0.04427	0.06172
-26.58	0.14407	-0.02945	0.05991	0.02328	0.09341	-0.06284	0.00808716	-0.04678		-26.58	0.02913	0.07796	0.08345	0.10896	0.13313	0.03145	0.03645	0.05
-26.48	0.13533	-0.03038	0.05898	0.0165	0.09248	-0.07158	0.00679016	-0.05553		-26.48	0.03062	0.07982	0.08531	0.11082	0.12523	0.03526	0.04613	0.05186
-26.38	0.14075	-0.03278	0.06439	0.02191	0.08813	-0.06421	0.000854254	-0.05792		-26.38	0.02925	0.07649	0.08394	0.1075	0.1219	0.03975	0.0428	0.04854
-26.28	0.13695	-0.03072	0.05864	0.02397	0.09215	-0.06215	0.00682008	-0.05586		-26.28	0.03462	0.07405	0.09908	0.10506	0.11946	0.03731	0.04036	0.04805
-26.18	0.14256	-0.03328	0.04863	0.02373	0.08214	-0.06435	0.00267065	-0.06783		-26.18	0.04048	0.07991	0.09517	0.11092	0.12532	0.04512	0.03645	0.06172
-26.08	0.14159	-0.03584	0.05351	0.02861	0.09679	-0.06532	0.00169373	-0.06136		-26.08	0.0399	0.07738	0.09459	0.10838	0.12279	0.0504	0.03587	0.05919
-25.98	0.14037	-0.03511	0.04643	0.02153	0.08775	-0.06459	0.000473082	-0.07002		-25.98	0.04488	0.07454	0.09956	0.09578	0.11995	0.0378	0.04085	0.05635
-25.88	0.14529	-0.03409	0.05722	0.02255	0.09268	-0.0538	0.00540137	-0.05533		-25.88	0.04097	0.07259	0.09761	0.09383	0.118	0.0378	0.03889	0.0544
-25.78	0.13895	-0.04044	0.05087	0.02597	0.09219	-0.06015	0.00491339	-0.05582		-25.78	0.03551	0.07298	0.09801	0.09618	0.11839	0.046	0.03929	0.05479
-25.68	0.15208	-0.0273	0.06401	0.02934	0.09752	-0.05678	0.000472605	-0.06026		-25.68	0.02925	0.07063	0.09566	0.10164	0.11604	0.0417	0.02913	0.05244
-25.58	0.14464	-0.03438	0.05888	0.02422	0.09239	-0.06386	0.00315857	-0.06538		-25.58	0.02925	0.07063	0.08589	0.09969	0.11604	0.03584	0.03694	0.05244
-25.48	0.14403	-0.04317	0.05791	0.02287	0.09105	-0.06093	-0.00563043	-0.06636		-25.48	0.04048	0.07014	0.0854	0.09138	0.11751	0.04317	0.03645	0.05196
-25.38	0.14481	-0.03848	0.05087	0.02597	0.08048	-0.06247	-0.00289887	-0.06363		-25.38	0.0316	0.06126	0.07884	0.08446	0.11644	0.03429	0.02757	0.04308
-25.28	0.1411	-0.03438	0.06438	0.03007	0.08848	-0.06776	0.00120473	-0.05952		-25.28	0.03218	0.0638	0.09859	0.09285	0.11702	0.03487	0.02815	0.03389
-25.18	0.14281	-0.03267	0.05278	0.03178	0.08629	-0.07582	0.00291467	-0.06758		-25.18	0.02242	0.06184	0.09077	0.0948	0.11897	0.03682	0.03011	0.04756
-25.08	0.14012	-0.0334	0.054	0.03105	0.0797	-0.07655	0.0018158	-0.05855		-25.08	0.02388	0.06331	0.09224	0.09431	0.12044	0.03828	0.03157	0.05489
-24.98	0.12674	-0.03897	0.05038	0.02744	0.09171	-0.0704	-0.00534075	-0.06412		-24.98	0.02232	0.06175	0.09068	0.08495	0.11888	0.03868	0.03001	0.04552
-24.88	0.1284	-0.03535	0.05009	0.02715	0.0836	-0.07069	-0.01344	-0.07027		-24.88	0.03413	0.06184	0.09077	0.08504	0.11897	0.04463	0.03011	0.04561
-24.78	0.12125	-0.0347	0.05502	0.03012	0.07877	-0.07748	-0.01047	-0.06924		-24.78	0.0273	0.06673	0.09761	0.08992	0.12386	0.04365	0.02522	0.05049
-24.68	0.11473	-0.04121	0.05009	0.02715	0.09142	-0.08046	-0.0154	-0.06441		-24.68	0.02193	0.06136	0.0981	0.08455	0.11848	0.03633	0.01985	0.04317
-24.58	0.12015	-0.03775	0.04379	0.02866	0.08316	-0.06723	-0.0217	-0.07108		-24.58	0.03746	0.06517	0.0941	0.08836	0.12035	0.04015	0.02171	0.0294
-24.48	0.12015	-0.04556	0.03598	0.03061	0.06949	-0.07309	-0.02951	-0.06876		-24.48	0.03609	0.0638	0.09273	0.08699	0.11116	0.03877	0.01253	0.0378
-24.38	0.11527	-0.05045	0.03073	0.02768	0.08377	-0.07016	-0.02463	-0.06583		-24.38	0.02242	0.06184	0.09077	0.07137	0.11897	0.0251	0.01057	0.03584
-24.28	0.11922	-0.04649	0.03505	0.02968	0.07637	-0.07597	-0.03081	-0.07164		-24.28	0.03609	0.0638	0.09273	0.07722	0.12093	0.01924	0.01253	0.0378
-24.18	0.11346	-0.05225	0.03711	0.02588	0.07257	-0.07977	-0.02448	-0.07544		-24.18	0.03648	0.06419	0.09312	0.0659	0.12132	0.01964	0.01292	0.03819
-24.08	0.11986	-0.05562	0.03178	0.03777	0.08482	-0.06789	-0.02199	-0.06319		-24.08	0.03413	0.0638	0.09273	0.06551	0.11897	0.01924	0.01253	0.0378
-23.98	0.11351	-0.05025	0.02739	0.03374	0.08043	-0.07191	-0.01662	-0.06758		-23.98	0.02925	0.06477	0.09566	0.06844	0.10237	0.02217	0.01546	0.03877
-23.88	0.10892	-0.04117	0.02866	0.035	0.08365	-0.0726	-0.02316	-0.07608		-23.88	0.02974	0.05745	0.09615	0.06892	0.09505	0.02266	0.01399	0.03145
-23.78	0.11144	-0.04646	0.02373	0.04765	0.08653	-0.07558	-0.01051	-0.08101		-23.78	0.02876	0.05843	0.0948	0.0699	0.09602	0.01387	0.00715616	0.03242
-23.68	0.1138	-0.05386	0.01987	0.04184	0.09244	-0.07358	-0.01633	-0.08682		-23.68	0.02135	0.05687	0.0858	0.0703	0.09642	0.01427	0.00559989	0.03282
-23.58	0.11009	-0.05757	0.03374	0.03813	0.09654	-0.07729	-0.01027	-0.08858		-23.58	0.0312	0.06087	0.08589	0.06844	0.08675	0.01241	-0.00212094	0.03291
-23.48	0.10457	-0.05138	0.02821	0.03261	0.09102	-0.07304	-0.01579	-0.07689		-23.48	0.02946	0.06145	0.08647	0.0612	0.08733	0.00517285	-0.00154102	0.04521
-23.38	0.10921	-0.0565	0.02467	0.03139	0.09761	-0.07426	-0.00920123	-0.08165		-23.38	0.023	0.06438	0.0894	0.06413	0.09807	0.00810242	0.00138855	0.0341
-23.28	0.09593	-0.0522	0.01958	0.0435	0.09178	-0.06215	-0.00526467	-0.08711		-23.28	0.02388	0.06721	0.09224	0.06502	0.08333	0.01094	0.00422668	0.02754
-23.18	0.09715	-0.05879	0.01884	0.03496	0.09142	-0.07069	-0.0154	-0.0937		-23.18	0.01695	0.0681	0.09508	0.06004	0.08617	0.01378	0.00706479	0.0421
-23.08	0.0919	-0.05586	0.02373	0.03008	0.08849	-0.07362	-0.02028	-0.08882		-23.08	0.0107	0.06184	0.09468	0.0616	0.09749	0.01534	0.00666818	0.04366
-22.98	0.09573	-0.06021	0.01938	0.02573	0.09195	-0.07016	-0.01291	-0.07559		-22.98	0.01558	0.06673	0.09956	0.06648	0.09261	0.02022	0.00373825	0.04854
-22.88	0.09129	-0.05489	0.01494	0.03069	0.09727	-0.07497	0.000228584	-0.08003		-22.88	0.01411	0.06722	0.09029	0.06697	0.09309	0.02071	0.00227377	0.04707
-22.78	0.09305	-0.0629	0.01865	0.02109	0.08926	-0.08261	-0.00778216	-0.08804		-22.78	0.0146	0.07356	0.09077	0.08504	0.09907	0.02705	0.000807971	0.03584
-22.68	0.08621	-0.0701	0.02939	0.01621	0.08243	-0.07187	-0.01462	-0.09488		-22.68	0.00972027	0.06282	0.08589	0.0743	0.08675	0.01631	-0.00993305	0.03291
-22.58	0.08231	-0.07364	0.02744	0.02011	0.09024	-0.07382	-0.00680542	-0.09683		-22.58	0.00971964	0.07259	0.08589	0.07039	0.08479	0.02608	-0.000168055	0.04268
-22.48	0.07933	-0.06685	0.02251	0.00932342	0.08531	-0.0768	-0.01173	-0.09981		-22.48	0.00581354	0.07417	0.08199	0.06648	0.08675	0.02803	0.00141913	0.04463
-22.38	0.07433	-0.06953	0.01787	0.0125	0.08067	-0.07362	-0.01637	-0.097		-22.38	0.00923166	0.06819	0.09322	0.0699	0.08235	0.01582	-0.00456229	0.03828
-22.28	0.08153	-0.06465	0.01457	0.00956732	0.09141	-0.07655	-0.00795028	-0.0898		-22.28	0.01118	0.0721	0.08931	0.07185	0.08626	0.02559	-0.000656396	0.03438
-22.18	0.0743	-0.07188	0.01552	0.00233471	0.09163	-0.08183	-0.01677	-0.08922		-22.18	0.01411	0.07307	0.08833	0.06502	0.08723	0.01875	0.000320494	0.03535
-22.08	0.06766	-0.07852	0.01083	-0.00430298	0.0834	-0.07089	-0.02341	-0.09586		-22.08	0.01402	0.07298	0.08006	0.06456	0.0891	0.01866	0.000228882	0.04698
-21.98	0.06419	-0.08199	0.01518	0.00358638	0.07994	-0.07436	-0.02687	-0.09737		-21.98	0.00874311	0.0677	0.0732	0.05769	0.08968	0.02315	-0.00505075	0.0417
-21.88	0.06326	-0.08292	0.01425	0.00106847	0.08878	-0.07529	-0.01804	-0.09048		-21.88	0.00837722	0.06966	0.0732	0.05965	0.08382	0.02315	-0.00505051	0.04366
-21.78	0.06981	-0.0865	0.02275	-0.000198305	0.08556	-0.07655	-0.02126	-0.0937		-21.78	0.01509	0.07405	0.0815	0.05428	0.08821	0.02168	-0.00846872	0.05196
-21.68	0.0618	-0.09415	0.01474	-0.000396609	0.07755	-0.07675	-0.01755	-0.10171		-21.68	0.00483674	0.0677	0.08296	0.05769	0.08186	0.02315	-0.00505096	0.06905
-21.58	0.05696	-0.08141	0.00990295	-0.00328064	0.07271	-0.07964	-0.01457	-0.10655		-21.58	-0.00746155	0.05345	0.08043	0.05321	0.07933	0.00852966	-0.0193	0.0587
-21.48	0.06265	-0.09293	0.00619501	0.000824422	0.08072	-0.07785	-0.00656134	-0.10831		-21.48	-0.00288391	0.05412	0.0811	0.04411	0.07805	-0.000198156	-0.01863	0.05742
-21.38	0.05589	-0.08833	0.00260895	-0.00239542	0.08531	-0.07875	-0.00196868	-0.10371		-21.38	0.01021	0.05745	0.08443	0.04158	0.07356	-0.00663769	-0.02312	0.0627
-21.28	0.04291	-0.09351	0.00756845	-0.00756827	0.07977	-0.07611	0.00225803	-0.10693		-21.28	0.0107	0.05208	0.0771	0.05379	0.06624	-0.02177	-0.03044	0.04561
-21.18	0.04446	-0.09195	0.00717181	-0.01382	0.07193	-0.08432	-0.00753778	-0.09561		-21.18	0.00590545	0.0551	0.07426	0.049	0.06145	-0.02657	-0.02547	0.05022
-21.08	0.0432	-0.09126	0.00590515	-0.019	0.08824	-0.08363	-0.00880432	-0.09724		-21.08	0.01909	0.05656	0.09331	0.06218	0.06487	-0.01729	-0.03413	0.04033
-20.98	0.04027	-0.08638	0.01274	-0.01997	0.08531	-0.07875	-1.54376e-05	-0.10176		-20.98	0.02428	0.05589	0.09068	0.0576	0.06969	-0.01991	-0.02858	0.03966
-20.88	0.03372	-0.09293	0.00619519	-0.01871	0.07877	-0.08334	-0.000701785	-0.10831		-20.88	0.01949	0.06087	0.08589	0.06258	0.06331	-0.03447	-0.02361	0.04268
-20.78	0.02843	-0.0959	0.00126672	-0.02168	0.07384	-0.08046	-0.01344	-0.10347		-20.78	0.02827	0.07747	0.08296	0.06941	0.07014	0.00166258	-0.02458	0.05928
-20.68	0.02307	-0.09186	-0.00445551	-0.01996	0.06812	-0.08618	-0.00939965	-0.117		-20.68	0.02974	0.07893	0.07857	0.0627	0.0638	-0.00468338	-0.02312	0.05489
-20.58	0.03836	-0.08633	-0.00674438	-0.01016	0.06583	-0.08847	-0.01169	-0.11148		-20.58	0.03706	0.08626	0.10347	0.05867	0.07112	0.0045929	-0.0040741	0.06026
-20.48	0.03299	-0.08975	-0.00271624	-0.00772065	0.07022	-0.09189	-0.00534075	-0.10513		-20.48	0.04253	0.09172	0.10661	0.07194	0.07658	0.01787	0.01897	0.06572
-20.38	0.03148	-0.076	-0.00581411	-0.01118	0.06639	-0.08559	-0.00135854	-0.10078		-20.38	0.03072	0.08931	0.09517	0.05232	0.07454	0.0295	0.0071575	0.06172
-20.28	0.02953	-0.0854	-0.00776649	-0.019	0.06676	-0.08559	-0.000991583	-0.1086		-20.28	0.04939	0.10872	0.11421	0.07137	0.09749	0.12471	-0.03044	0.00459252
-20.18	0.02757	-0.07759	4.59552e-05	-0.01314	0.07262	-0.08009	-0.00294536	-0.10274		-20.18	0.08063	0.1474	0.1568	0.09247	0.14594	0.21417	-0.02301	0.14484
-20.08	0.02293	-0.07246	-0.00263977	-0.01582	0.06798	-0.08437	-0.00758362	-0.10542		-16.88	0.05943	0.07151	-0.03786	0.07518	0.20365	0.00510696	-0.00319383	-0.01894
-19.98	0.01932	-0.07022	-0.000396699	-0.01163	0.06436	-0.08017	-0.01315	-0.10318		-16.78	0.05952	0.06965	0.03413	0.03816	-0.02007	-0.02373	-0.01287	-0.02861
-19.88	0.02078	-0.08438	0.00302097	-0.0062561	0.07559	-0.07675	-0.0195	-0.10757		-16.68	0.02661	0.02698	0.06916	-0.01391	-0.07959	-0.05041	-0.05554	-0.06897
-19.78	0.02757	-0.07954	4.5985e-05	0.00444052	0.06285	-0.07191	-0.02248	-0.10506		-16.38	0.02124	-0.04089	0.39154	-0.07824	-0.13806	-0.13818	-0.10192	-0.11572
-19.68	0.03055	-0.07657	0.00302133	0.00350961	0.06583	-0.06894	-0.0195	-0.10953		-16.28	0.13619	0.06624	0.69051	0.03865	-0.04851	-0.03105	0.01302	0.00508113
-19.58	0.02664	-0.07071	0.00692749	0.01328	0.06973	-0.06308	-0.02341	-0.10562		-16.18	0.13484	0.06721	0.59029	0.04744	-0.04753	-0.03203	0.00422661	0.00801079
-19.48	0.02982	-0.06949	0.00228879	0.01059	0.06314	-0.06967	-0.02219	-0.09268		-16.08	0.12202	0.0677	0.2076	0.04597	-0.04936	-0.04131	0.000808716	-0.0032196
-19.38	0.03355	-0.07124	0.00639299	0.02251	0.06139	-0.0558	-0.01613	-0.08662		-15.98	0.119	0.08031	0.14793	0.05077	-0.04616	-0.03651	-0.00221241	0.00352461
-19.28	0.0244	-0.06905	0.01054	0.01689	0.06163	-0.06142	-0.02174	-0.08443		-15.88	0.12651	0.07768	0.11443	0.04851	-0.04451	-0.03682	-0.00447071	0.00907909
-19.18	0.02127	-0.06631	0.01328	0.01962	0.0585	-0.05673	-0.01706	-0.0817		-15.78	0.12895	0.07854	0.08403	0.05095	-0.02644	-0.02693	-7.63163e-05	0.01347
-19.08	0.02289	-0.07056	0.0188	0.01538	0.06012	-0.06488	-0.00604248	-0.0957		-15.68	0.12553	0.07707	0.07866	0.0374	-0.02596	-0.02998	0.01372	0.01982
-18.98	0.02855	-0.06685	0.02251	0.01909	0.05601	-0.06899	-0.01369	-0.092		-15.58	0.13289	0.08284	0.07661	0.03572	-0.01237	-0.02422	0.01204	0.02754
-18.88	0.03123	-0.06221	0.02287	0.01982	0.05638	-0.06825	-0.01881	-0.07954		-15.48	0.12593	0.07942	0.06148	0.04012	-0.01384	-0.02763	0.01448	0.02998
-18.78	0.03319	-0.0544	0.01347	0.01396	0.05675	-0.07411	-0.01881	-0.07759		-15.38	0.11763	0.07893	0.04536	0.03963	-0.00456221	-0.02617	0.0081331	0.02168
-18.68	0.03099	-0.07417	0.00346392	0.01372	0.04869	-0.07436	-0.0171	-0.07783		-15.28	0.11421	0.07552	0.02986	0.03426	-0.000168312	-0.02177	0.01057	0.00849874
-18.58	0.03148	-0.07173	0.01762	0.02397	0.05699	-0.0641	-0.0068512	-0.06953		-15.18	0.1108	0.0721	0.00727899	0.02498	-0.00163214	-0.02519	0.00129755	0.00508173
-18.48	0.02489	-0.07246	0.01689	0.01347	0.0504	-0.06483	-0.00758362	-0.07613		-15.08	0.11021	0.06956	0.01451	0.03026	-0.00611877	-0.02773	0.00657654	0.00450134
-18.38	0.02757	-0.07759	0.01176	0.01421	0.05113	-0.06996	-0.01271	-0.07344		-14.98	0.11861	0.06233	0.00923138	0.02498	-0.0114	-0.02129	-0.00846855	0.00471478
-18.28	0.02982	-0.07535	0.01205	0.0066836	0.04556	-0.06967	-0.01047	-0.07315		-14.88	0.10786	0.06136	0.0043487	0.02986	-0.00456243	-0.01445	-0.00358587	0.00215143
-18.18	0.03275	-0.07047	0.01889	0.00375369	0.04849	-0.0726	-0.00753818	-0.08585		-14.78	0.10103	0.06428	0.00923125	0.02303	-0.00163303	-0.01152	-0.00846896	0.00508086
-18.08	0.02005	-0.06754	0.02182	0.00863647	0.03384	-0.07748	-0.000701904	-0.08096		-14.68	0.08064	0.06184	0.00874355	0.01863	-0.01189	-0.01396	-0.01091	0.00459316
-17.98	0.02415	-0.06929	0.01811	0.01469	0.03209	-0.07143	-0.00636292	-0.07295		-14.58	0.08394	0.05464	0.01167	-0.00187683	-0.00895691	-0.01884	-0.01384	0.00752258
-17.88	0.0183	-0.06734	0.01225	0.00688183	0.04381	-0.07143	-0.01418	-0.06319		-14.48	0.08882	0.05013	0.00679018	0.00495905	-0.00407415	-0.01201	0.00080866	0.01436
-17.78	0.02245	-0.07295	0.01445	0.01103	0.03624	-0.07509	-0.00807212	-0.06099		-14.38	0.06734	0.03841	-0.00297535	0.000686757	-0.01384	-0.01396	-0.0011443	0.01241
-17.68	0.02591	-0.05777	0.01205	0.01645	0.03384	-0.06967	-0.00460859	-0.06143		-14.28	0.06099	0.03401	0.000442564	-0.00529448	-0.01237	-0.01054	0.00227388	0.0060578
-17.58	0.02318	-0.05464	0.02458	0.02153	0.04674	-0.07436	-0.00733948	-0.05049		-14.18	0.05815	0.04094	0.00736979	0.00163248	-0.01326	-0.00556966	0.00724772	0.01299
-17.48	0.01028	-0.07339	0.01205	0.02036	0.03775	-0.07553	-0.01828	-0.05948		-14.08	0.05406	0.04271	0.00914001	0.00340271	-0.00953674	-0.00965881	0.01292	0.01671
-17.38	0.01537	-0.07027	0.00737	0.02348	0.03856	-0.06496	-0.02492	-0.06612		-13.98	0.05855	0.03157	-0.01176	-0.007736	-0.01286	-0.01299	-0.000167646	0.01143
-17.28	0.02342	-0.05635	0.01152	0.0374	0.03331	-0.07021	-0.02077	-0.06197		-13.88	0.06432	0.03538	-0.00794995	-0.0019685	-0.00709546	-0.00917065	0.00364673	0.00938404
-17.18	0.03075	-0.04512	0.01103	0.03886	0.03477	-0.07619	-0.02162	-0.0605		-13.78	0.05669	0.02776	-0.01558	-0.00178524	-0.01668	-0.0168	-0.00398251	0.00956726
-17.08	0.03514	-0.03877	0.01933	0.05693	0.0294	-0.05067	-0.03444	-0.05415		-13.68	0.05757	0.02669	-0.01469	-0.000899933	-0.01579	-0.01591	-0.0030972	0.01045
-16.98	0.04173	-0.03413	0.02202	0.06157	0.02623	-0.0558	-0.03175	-0.06123		-13.58	0.05846	0.02367	-0.01186	0.00193787	-0.011	-0.02284	0.00169373	0.01329
-16.88	0.04076	-0.03511	0.01323	0.07036	0.0233	-0.04933	-0.04054	-0.06221		-13.48	0.03972	0.02287	-0.02083	-0.00276165	-0.00984173	-0.02168	0.00285359	-0.003128
-16.78	0.03729	-0.03894	0.03125	0.07861	0.02179	-0.07001	-0.04205	-0.052		-13.38	0.02632	0.01887	-0.02409	0.00691201	-0.00602744	-0.01787	0.00666787	0.000686425
-16.68	-0.0988	-0.0692	0.02016	0.05775	-0.0049282	-0.06938	-0.03166	-0.06114		-13.28	0.02486	0.01546	-0.01616	-0.01213	-0.00749174	-0.01933	0.00520357	-0.01054
-16.58	-0.10947	-0.08536	0.03329	0.06308	0.00820923	-0.07578	0.02054	-0.048		-13.18	0.02721	0.01195	-0.02162	-0.00782779	-0.00318912	-0.01503	-0.00025943	-0.00624087
-16.48	-0.0342	0.03056	0.09062	0.12823	0.06163	-0.01259	0.08568	0.0269		-13.08	0.02144	0.01399	-0.01958	-0.00382996	0.000808716	-0.01299	0.00178528	-0.00419617
-16.38	0.02811	0.11825	0.18026	0.2081	0.1044	0.03995	0.16946	0.11655		-12.98	0.01851	0.01302	-0.02055	0.00300594	0.00764462	-0.01396	0.000808679	-0.00517273
-16.28	-0.00855383	0.0523	0.15728	0.14214	0.07946	-0.03773	-0.42969	0.07403		-12.88	-4.55156e-05	0.01204	-0.01958	7.65547e-05	0.00666835	-0.01494	-0.00212071	-0.00614903
-16.18	-0.03151	-0.31831	0.16716	0.1657	0.06432	-0.21303	-0.88234	0.02568		-12.78	0.00727814	0.01936	-0.00444061	-0.01018	0.01399	-0.00761455	-0.000656538	0.00117463
-16.08	-0.01515	-0.68282	-0.23408	0.15117	0.05919	-0.41737	-0.48708	-0.17671		-12.68	0.00434898	0.01643	-0.00736977	-0.01311	0.01106	-0.01054	0.00422691	-0.01152
-15.98	0.13309	-0.79434	-0.39249	0.18028	0.10196	-0.26523	-0.51657	-0.7941		-12.58	0.00483704	0.01497	-0.00688171	-0.01262	0.01155	-0.01006	0.00471497	-0.01103
-15.88	0.27269	-0.34615	-0.53024	0.06596	0.12632	-0.10805	0.33005	-1.31856		-12.48	0.01021	0.01253	-0.01128	-0.00724785	0.01888	-0.0125	-0.00163262	-0.0056611
-15.78	0.47957	0.2162	-0.05773	0.2201	-0.41095	0.20234	0.50177	0.55043		-12.38	0.01451	0.01683	-0.00697328	-0.000991836	0.03099	-0.000381485	0.00267027	0.000595078
-15.68	0.30101	0.28374	-0.00190623	0.000535175	0.16442	0.17613	0.23145	0.17851		-12.28	0.01411	0.01643	-0.00541668	0.00642432	0.01888	-0.01054	0.00227393	0.00801105
-15.58	0.12557	0.079	0.09219	-0.07725	0.18429	0.21749	0.0892	0.31362		-12.18	0.019	0.02132	0.00727826	0.01131	0.02376	-0.0056612	0.00715619	0.00117474
-15.48	0.01381	-0.03355	0.05269	-0.10894	0.21901	0.05458	-0.03624	0.25069		-12.08	0.02144	0.02376	-4.57764e-05	0.01375	0.0262	0.00654602	0.00959778	0.00556946
-15.38	-0.06437	-0.25546	-0.10165	-0.20469	-0.01541	-0.1873	-0.18509	0.06508		-11.98	0.02144	0.01009	-0.0019989	0.01179	0.02425	0.0045929	-0.00212097	0.01143
-15.28	-0.1052	-0.29789	-0.14444	-0.22989	-0.11288	-0.26248	-0.14389	-0.04215		-11.88	0.019	0.00959778	-0.00248718	0.00349415	0.0218	0.0041045	-0.00260936	0.00898743
-15.18	-0.10241	-0.11737	-0.14752	-0.22357	-0.10034	-0.11169	0.5741	-0.0429		-11.78	0.01753	-0.00163236	-0.0039517	0.00984225	0.01448	0.0026401	-0.00407377	-0.00810209
-15.08	-0.14947	0.25355	-0.09887	-0.25231	-0.12591	0.0022049	0.75715	0.0116		-11.68	0.02184	0.01244	0.000351071	0.01414	0.0266	0.00694287	-0.00953662	0.00206006
-14.98	-0.06944	0.4969	0.36281	0.00934941	-0.0537	0.27638	0.4305	0.21547		-11.58	0.01607	0.00666809	0.00434875	0.01814	0.03059	0.01094	-0.00553894	0.000198364
-14.88	-0.12178	0.5797	0.5183	0.05156	0.04399	0.20414	0.24809	0.39555		-11.48	0.01167	0.00227356	-4.57764e-05	0.01375	0.02425	0.00849915	-0.00798035	0.00361633
-14.78	-0.17603	0.16492	0.64215	0.211	0.48462	0.12256	0.15479	0.53705		-11.38	0.01021	0.00276188	-0.00736996	0.00447086	0.01692	0.0168	0.000320472	0.00410465
-14.68	-0.07729	0.06871	0.33775	0.3355	0.41264	0.14159	0.23081	0.48143		-11.28	0.00239555	0.00276176	0.000442423	0.01424	0.01692	0.01875	0.000320353	-0.00566109
-14.58	0.03436	-0.05908	0.20252	0.39758	0.60089	0.18488	0.08038	0.09351		-11.18	0.00181536	-0.000137761	-0.000137761	0.00389056	0.01829	0.02599	-0.01003	-0.00624128
-14.48	0.03929	-0.019	-0.0605	0.31657	-0.09499	0.18199	0.1002	0.09611		-11.08	-0.00248718	-0.01152	-0.01421	-0.000411987	0.01985	0.01192	-0.01433	-0.00822449
-14.38	0.05316	0.03784	-0.01697	0.26989	0.00249597	0.17596	0.07928	0.02441		-10.98	-0.01274	-0.00260925	-0.00688171	-0.000900269	0.0037384	0.01143	-0.01482	-0.00907898
-14.28	0.13809	0.10324	0.06564	0.27316	0.05617	0.18277	0.12673	0.08981		-10.88	-0.01274	-0.01238	-0.0068819	-0.000900231	0.01155	0.01143	-0.01286	-0.00907917
-14.18	0.21033	0.18134	-0.02228	0.32746	0.13623	0.20069	0.20324	0.16791		-10.78	-0.01958	-0.00944538	-0.00395221	-0.00968952	0.01448	0.01436	-0.00212116	-0.00614948
-14.08	0.24434	0.19618	-0.24376	0.31728	0.18623	0.24092	0.21809	0.16127		-10.68	-0.01762	-0.00944516	-0.01372	-0.00736997	0.01448	0.01241	-0.01189	-0.00614926
-13.98	0.1636	0.17367	-0.25845	0.23971	0.1481	0.19107	0.1702	0.12314		-10.58	-0.00941467	-0.01881	-0.01332	0.00242615	0.01488	0.00498962	-0.01149	-0.01357
-13.88	0.09809	-0.09923	-0.3181	0.08668	0.10213	0.10798	0.10469	0.05763		-10.48	-0.00785828	-0.01726	-0.01176	0.00398254	0.01643	0.00849915	-0.00993347	-0.00419617
-13.78	-0.44049	-0.46362	-0.12231	0.24536	0.23931	0.2331	0.24187	0.20264		-10.38	-0.02397	-0.03142	-0.01421	-0.000411652	0.01204	0.01192	-0.02214	-0.00859055
-13.68	-0.564	-0.23361	-0.02121	0.28787	0.27402	0.23691	0.27853	0.23538		-10.28	-0.02934	-0.02898	-0.00395188	-0.00773606	0.00471511	0.01436	-0.01189	-0.00614914
-13.58	-0.4088	-0.36357	-0.21172	0.0876	0.0757	0.02492	0.0724	0.02534		-10.18	-0.0269	-0.02458	-0.00151089	-0.00529507	0.0071561	0.0168	-0.00944546	-0.01347
-13.48	0.10084	-0.32891	-0.17901	0.06171	0.03614	0.00489165	0.05042	0.01508		-10.08	-0.02406	-0.01588	-0.01039	-0.00440979	0.00804138	0.00791931	-0.00856018	-0.01064
-13.38	-0.12677	-0.36279	-0.14844	0.03369	0.00225811	-0.02118	0.02399	0.00268412		-9.98	-0.01283	-0.02223	-0.00697327	0.000961304	0.01146	0.01134	-0.00514221	0.000595093
-13.28	-0.07741	-0.33687	-0.14754	-0.000931591	-0.03468	-0.05971	-0.02199	-0.03194		-9.88	-0.02446	-0.02409	-0.00688171	0.00691257	0.00959811	0.00947604	-0.00700345	-0.00126648
-13.18	-0.04846	-0.12786	0.05372	-0.02117	-0.04638	-0.08776	-0.03405	-0.05413		-9.78	-0.01811	-0.01775	0.00532457	0.01131	0.01399	0.01387	-0.00261	0.00312731
-13.08	-0.02853	-0.06924	0.22129	-0.07119	-0.09481	-0.12606	-0.09029	-0.11001		-9.68	-0.01518	-0.01482	-0.00932312	0.00837708	0.0091095	0.00898743	-0.0153	-0.00956726
-12.98	-0.03221	-0.07487	0.16292	-0.11003	-0.14342	-0.15514	-0.12913	-0.14104		-9.58	-0.01811	-0.01775	-0.01225	0.01326	0.00617981	-0.00175476	-0.01042	0.00508118
-12.88	-0.01346	-0.09519	0.13638	-0.13462	-0.16605	-0.17191	-0.15372	-0.16562		-9.48	-0.01762	-0.0153	-0.0098114	0.01375	0.00666809	0.00654602	-0.00993347	-0.00419617
-12.78	0.05608	-0.0221	0.21215	-0.10963	-0.1313	-0.13325	-0.11738	-0.12696		-9.38	-0.02007	-0.0197	-0.00444027	0.01131	0.00617988	0.00410468	-0.01042	-0.00468441
-12.68	0.06072	-0.00696507	0.25781	-0.14637	-0.14655	-0.15205	-0.14753	-0.14771		-9.28	-0.01772	-0.0193	-0.01381	0.0117	0.01439	0.00450104	-0.00221282	0.00352448
-12.58	0.0927	0.02038	0.22454	-0.14527	-0.14741	-0.14155	-0.15461	-0.14344		-9.18	-0.02504	-0.02272	-0.01491	0.00828543	0.01097	-0.00868235	-0.00367747	-0.00965891
-12.48	0.23587	0.12485	0.16892	-0.03921	-0.03159	-0.03549	-0.03879	-0.03897		-9.08	-0.02885	-0.02458	-0.00932312	-0.0052948	0.00715637	-0.0125	-0.00944519	-0.00370789
-12.38	0.27318	0.12895	0.07378	-0.0273	-0.02748	-0.02199	-0.03468	-0.03487		-8.98	-0.02702	-0.01726	-0.0098114	0.00398254	0.00666809	-0.01103	-0.00993347	-0.01396
-12.28	0.27985	0.13251	0.08478	-0.03351	-0.02588	-0.01221	-0.0354	-0.0235		-8.88	-0.01518	-0.02458	-0.00541691	0.00837681	0.00910924	-0.01054	-0.00749233	-0.01152
-12.18	0.14233	0.12701	0.07965	-0.01324	0.00415096	0.00610408	-0.01282	-0.0032343		-8.78	-0.01811	-0.02751	-0.0103	0.00349418	0.00617973	-0.00370797	-0.01042	-0.01445
-12.08	0.07649	0.11	0.04701	-0.00950623	0.008255	-0.00541687	-0.00285339	0.000869751		-8.68	-0.02016	-0.02956	-0.01039	0.00145011	0.00413566	-0.01356	-0.01015	-0.0067286
-11.98	0.09619	0.09491	0.03778	-0.00665173	0.01465	0.0087888	-0.00622585	0.01508		-8.58	-0.01762	-0.02507	-4.57764e-05	0.00398254	0.00666809	-0.0032196	0.00178528	-0.00419617
-11.88	0.0598	0.10661	0.03386	0.01128	0.03807	0.01695	0.0117	0.02324		-8.48	-0.02739	-0.01726	0.00190735	-0.00578308	-0.00309753	-0.01299	-0.00993347	-0.01201
-11.78	0.04735	0.09258	0.01787	0.00468466	0.02208	0.01976	0.00511166	0.01628		-8.38	-0.02788	-0.01775	0.0092316	-0.00627173	-0.00126685	-0.01347	0.00324975	-0.00468441
-11.68	0.04089	0.06427	0.00360144	0.000183474	0.01758	0.01172	-0.00134281	0.01215		-8.28	-0.0313	-0.02116	-0.005905	-0.01164	0.00276199	-0.01653	-0.00602707	-0.01006
-11.58	0.04747	0.01884	0.01054	0.0032196	0.03233	0.02061	0.00950623	0.03471		-8.18	-0.02641	-0.01433	-0.00492833	-0.01262	0.00178554	-0.00810216	-0.00700352	-0.01103
-11.48	0.04246	0.00956698	0.0208	-0.00605787	0.03087	0.02501	0.01549	0.03325		-8.08	-0.03276	-0.01286	0.00239563	-0.01115	0.001297	-0.00663757	-0.00553894	-0.01152
-11.38	0.03665	0.00924652	0.02866	-0.0044252	0.03287	0.00942978	0.00613373	0.03525		-7.98	-0.0226	-0.00270081	0.00474548	-0.000991821	0.00364685	0.00352478	0.00462341	-0.00917053
-11.28	0.02762	0.00253326	0.01376	-0.017	0.02383	0.00039703	0.0068667	0.02621		-7.88	-0.02251	-0.0026091	-0.00297531	-0.01067	0.00373866	0.00361659	0.00471522	-0.00712571
-11.18	0.0242	0.00497438	0.0256	-0.01846	0.02042	-0.0010681	0.01321	0.0228		-7.78	-0.0309	-0.00123621	0.00621008	-0.00929285	0.00511145	-0.00282312	0.00608801	0.00205969
-11.08	0.0262	-0.000839233	0.0143	-0.02623	0.02242	0.00874329	0.01717	0.02284		-7.68	-0.03325	-0.01726	0.00190768	-0.01164	-0.00895658	0.000686974	0.00373873	-0.00224271
-10.98	0.02196	-0.00312829	0.00419593	-0.03047	0.01781	0.0041349	0.01878	0.02055		-7.58	-0.02544	-0.01726	0.00190735	-0.00382996	-0.00700378	0.01045	0.01155	-0.00224304
-10.88	0.02664	-0.00234988	-0.00479128	-0.03751	0.00918577	0.00527973	0.0137	0.02524		-7.48	-0.02739	-0.01726	0.00190735	-0.00578308	-0.00114441	-0.00126648	0.00959778	-0.00419617
-10.78	0.02879	0.00175508	-0.00886504	-0.03145	0.00352478	0.00157197	0.00804139	0.02702		-7.38	-0.02739	-0.00944504	0.00972	-0.0136	-0.00309701	0.000687167	0.0095983	-0.00419602
-10.68	0.03722	0.000778291	-0.01338	-0.03242	0.00254831	0.00840769	0.00706424	0.03423		-7.28	-0.03227	-0.01433	0.0146	-0.000900462	-0.00602741	0.01338	0.0066679	0.000686452
-10.58	0.02757	0.00248718	-0.0273	-0.03108	-0.00550842	0.000350952	0.00840759	0.02422		-7.18	-0.02992	-0.01198	0.01695	0.00144918	-0.00367777	0.01573	0.01683	-0.00672953
-10.48	0.02196	-0.00312805	-0.0251	-0.03828	0.000595093	0.00645447	0.00120544	0.01079		-7.08	-0.03285	-0.01491	0.0042572	-0.0014801	-0.00465393	0.0128	0.0139	0.00205994
-10.38	0.01399	-0.00914006	-0.03307	-0.04625	0.00044246	0.00630197	0.00300594	0.00282297		-6.98	-0.03227	-0.01201	0.02437	-0.000900269	-0.00602722	0.01534	0.01448	0.01045
-10.28	0.0179	0.00221273	-0.03697	-0.04234	-0.00346384	0.01021	-0.000900365	0.00868245		-6.88	-0.02641	-0.008469	0.03023	-0.00676031	-0.00212164	0.0251	0.01839	0.00459252
-10.18	0.01097	-0.00630188	-0.02437	-0.04536	-0.00257874	0.00523376	-1.54749e-05	0.00370789		-6.78	-0.02251	-0.01237	0.03413	-0.00871266	-0.00798023	0.01534	0.01448	0.000686757
-10.08	0.000228882	-0.00727844	-0.03511	-0.04048	0.000350952	0.00230408	-0.000991821	0.000778198		-6.68	-0.03276	-0.01286	0.03365	-0.00138851	-0.01433	0.02266	0.01399	0.000198402
-9.98	0.00413513	-0.01314	-0.04292	-0.04829	0.000350952	0.00816345	-0.00880432	0.00236511		-6.58	-0.03227	-0.01042	0.02242	-0.000900269	-0.00602722	0.02119	0.00666809	0.000686646
-9.88	-1.51843e-05	-0.00947591	-0.04707	-0.04268	0.00596599	0.00987251	-0.01295	-0.00337212		-6.48	-0.03139	-0.01344	0.02135	-0.00196838	-0.00709534	0.01427	0.01341	0.00157166
-9.78	0.00816365	-0.0107	-0.04634	-0.04195	0.00437941	0.000473216	-0.00245653	-0.0045927		-6.38	-0.02837	-0.01823	0.02827	-0.00480615	-0.02165	0.01729	0.00862159	0.00459308
-9.68	0.00247192	-0.00308228	-0.03287	-0.03043	-0.00131226	-0.00521851	-0.00656156	-0.00088501		-6.28	-0.02593	-0.01579	0.019	0.00544687	-0.01921	0.01973	0.01106	0.00703378
-9.58	0.00267029	-0.00288391	-0.03499	-0.03999	-0.00306702	-0.00697327	-0.00831604	-0.00849915		-6.18	-0.03081	-0.01091	0.01216	-0.0033413	-0.02605	0.00312842	0.00618018	0.00996436
-9.48	0.00291441	-0.00263979	-0.04219	-0.03584	-0.01064	-0.01259	-0.01393	-0.00630189		-6.08	-0.023	-0.01286	0.01216	-0.01115	-0.02605	0.01094	0.00422668	0.00996399
-9.38	-0.0053405	0.000823937	-0.03287	-0.03433	-0.01694	-0.00131218	-0.01474	0.00302131		-5.98	-0.03041	-0.00856018	0.01683	-0.0068512	-0.03151	0.01329	0.00657654	0.01231
-9.28	-0.00123601	0.00102229	-0.03853	-0.03413	-0.00697348	-0.00111394	-0.01222	-0.00459295		-5.88	-0.02837	-0.00846885	0.02827	-0.00675983	-0.02165	0.00556927	0.00862103	0.01436
-9.18	-0.00582862	0.000335932	-0.04117	-0.04459	-0.01743	-0.01157	-0.01681	-0.01504		-5.78	-0.03569	-0.00798016	0.019	-0.00627118	-0.02116	-0.00175457	0.00910968	0.00508136
-9.08	-0.0092926	0.00273132	-0.03682	-0.04024	-0.01503	-0.00917053	-0.02028	-0.00288391		-5.68	-0.02544	-0.00553928	0.01167	-0.00383029	-0.01677	0.00849881	0.0135	0.00752225
-8.98	-0.00953665	-0.0033721	-0.02534	-0.03108	-0.02113	-0.00746146	-0.01857	-0.00898734		-5.58	-0.02788	-0.00602722	0.00923157	-0.00627136	-0.02312	0.00605774	0.01888	0.00508118
-8.88	-0.00782768	-0.00361624	-0.02754	-0.04073	-0.02138	-0.01747	-0.02077	-0.01118		-5.48	-0.02788	0.00178528	0.00923157	-0.00395203	-0.02312	-0.00370789	0.0091095	0.00740051
-8.78	-0.003479	-0.0012207	-0.03101	-0.03638	-0.00921664	-0.02094	-0.02618	-0.0166		-5.38	-0.02641	-0.00846855	0.00874336	0.00495899	-0.02361	-0.00419629	0.0086211	0.01631
-8.68	-0.00465404	-0.000442617	-0.02242	-0.02974	-0.0182	-0.01234	-0.02541	-0.01582		-5.28	-0.0309	-0.02077	-0.00160205	-0.00929248	-0.02419	-0.00672901	0.00608838	0.01378
-8.58	-0.00587463	0.000289917	-0.02364	-0.03877	-0.01942	-0.01357	-0.02467	-0.01741		-5.18	-0.01909	-0.01872	0.00630121	-0.00920172	-0.02605	-0.00468512	0.00813226	0.01387
-8.48	-0.00538643	0.00627129	-0.02315	-0.04805	-0.0287	-0.02284	-0.02809	-0.02827		-5.08	-0.01811	-0.01775	-0.000534058	-0.01604	-0.03288	-0.01115	0.00715637	0.00471497
-8.38	-0.00553887	-0.00132757	-0.0233	-0.04625	-0.01909	-0.02299	-0.02434	-0.02843		-4.98	-0.02007	-0.02165	-0.00248718	-0.02031	-0.03484	-0.00602722	-0.00260925	-0.00663757
-8.28	-0.01247	-0.000442579	-0.03023	-0.03365	-0.02602	-0.02992	-0.02541	-0.02559		-4.88	-0.02699	-0.02663	0.000350729	-0.02687	-0.03395	-0.01259	0.000228963	-0.00379966
-8.18	-0.01466	-0.00263971	-0.02461	-0.0378	-0.02821	-0.02431	-0.03542	-0.02974		-4.78	-0.023	-0.02263	0.00434842	-0.02287	-0.04753	-0.00859103	0.00422635	0.000198029
-8.08	-0.00440979	0.00956726	-0.02998	-0.04317	-0.02577	-0.02968	-0.02321	-0.03511		-4.68	-0.02348	-0.02312	0.00386055	-0.03313	-0.04802	-0.01653	0.00373848	-0.00224297
-7.98	-0.01173	0.0081024	-0.0295	-0.04268	-0.01784	-0.02919	-0.02467	-0.02486		-4.58	-0.02251	-0.02214	0.00483704	-0.04192	-0.05681	-0.00614929	0.00471497	-0.00907898
-7.88	-0.01112	0.00321932	-0.0168	-0.03975	-0.02431	-0.02626	-0.02956	-0.02388		-4.48	-0.03471	-0.02263	0.00434875	-0.03264	-0.05925	-0.00663757	0.00227356	-0.00956726
-7.78	-0.0132	0.000778198	-0.02119	-0.04414	-0.0287	-0.02126	-0.032	-0.03609		-4.38	-0.03139	-0.0193	0.00572182	-0.03908	-0.0735	-0.00331145	-0.00221282	-0.00624107
-7.68	-0.01442	0.00737007	-0.03023	-0.05318	-0.03773	-0.03188	-0.03517	-0.04512		-4.28	-0.03227	-0.02019	-0.00297565	-0.03996	-0.07439	-0.00651569	-0.00309772	-0.00712604
-7.58	-0.0154	-0.00141907	-0.02144	-0.05415	-0.0309	-0.03285	-0.03419	-0.03438		-4.18	-0.04448	-0.03239	-0.00346285	-0.05217	-0.07487	-0.01836	-0.00358492	-0.00956637
-7.48	-0.00514227	-0.000930846	-0.02681	-0.0439	-0.03627	-0.03041	-0.03407	-0.03389		-4.08	-0.0352	-0.02312	0.00386047	-0.03313	-0.06755	-0.00675964	0.0037384	-0.000289917
-7.38	-0.01193	-0.0077213	-0.02774	-0.05069	-0.0372	-0.03134	-0.04245	-0.04068		-3.98	-0.04887	-0.03874	-4.57764e-05	-0.0468	-0.07146	-0.00358582	-0.000167847	-0.01591
-7.28	-0.01662	-0.01241	-0.03828	-0.05342	-0.04774	-0.04189	-0.04518	-0.04536		-3.88	-0.04372	-0.0359	0.00279217	-0.04396	-0.07838	-0.0078282	-0.00709578	-0.01308
-7.18	-0.02419	-0.01021	-0.03804	-0.04536	-0.04945	-0.04164	-0.03712	-0.05293		-3.78	-0.04741	-0.03728	0.00923064	-0.04497	-0.08171	-0.00175569	-0.01042	-0.0164
-7.08	-0.01389	-0.00967407	-0.03983	-0.05264	-0.05673	-0.03329	-0.0444	-0.05435		-3.68	-0.05717	-0.049	-0.000533499	-0.04765	-0.09148	-0.01933	-0.03191	-0.03593
-6.98	-0.02048	-0.01041	-0.04019	-0.05142	-0.0477	-0.04184	-0.04514	-0.06094		-3.58	-0.05669	-0.03874	-4.57764e-05	-0.05425	-0.10075	-0.00126648	-0.04118	-0.03545
-6.88	-0.01222	-0.01973	-0.04951	-0.04512	-0.05702	-0.05116	-0.04469	-0.06441		-3.48	-0.04936	-0.03337	-0.00444031	-0.04924	-0.09538	0.00410461	-0.03581	-0.03008
-6.78	-0.01198	-0.01753	-0.04732	-0.05074	-0.05678	-0.04897	-0.0425	-0.07002		-3.38	-0.04408	-0.04567	-0.01869	-0.05177	-0.09791	-0.00819176	-0.06959	-0.01308
-6.68	-0.01808	-0.00605765	-0.04561	-0.04903	-0.06288	-0.04726	-0.04274	-0.06831		-3.28	-0.03657	-0.03816	0.000534564	-0.01497	-0.0826	-0.00263926	-0.0699	-0.00556895
-6.58	-0.00978088	-0.00752258	-0.04707	-0.04854	-0.05067	-0.04872	-0.03835	-0.06783		-3.18	-0.01762	-0.01921	-0.0019983	-0.02531	-0.08318	-0.02275	-0.0822	0.02315
-6.48	-0.01808	-0.01582	-0.05537	-0.04903	-0.05116	-0.05702	-0.03883	-0.07063		-3.08	-0.0103	-0.0197	-0.01225	-0.00822449	-0.06413	-0.01738	-0.07292	0.01289
-6.38	-0.01711	-0.01485	-0.0544	-0.03828	-0.05214	-0.05605	-0.03981	-0.07906		-2.98	-0.00248718	-0.02361	-0.01653	-0.0125	-0.07585	-0.04668	-0.09441	0.02071
-6.28	-0.01979	-0.01558	-0.04732	-0.04134	-0.06068	-0.05678	-0.04836	-0.08174		-2.88	0.02144	-0.00944802	-0.01567	-0.10148	-0.0988	-0.1165	-0.16618	0.04072
-6.18	-0.01833	-0.0043489	-0.05562	-0.04146	-0.06117	-0.0475	-0.0508	-0.08028		-2.78	0.00190404	-0.02898	-0.04106	-0.0761	-0.01287	-0.1126	-0.10955	-0.0061526
-6.08	-0.02492	-0.02071	-0.06026	-0.0461	-0.06776	-0.05409	-0.06325	-0.08492		-2.68	-0.03236	-0.05739	-0.10854	-0.07716	-0.000259638	-0.1703	-0.06764	-0.09316
-5.98	-0.04005	-0.01826	-0.06953	-0.05342	-0.06337	-0.06923	-0.06081	-0.08443		-2.58	0.04048	-0.049	-0.07475	0.00154114	-0.00358582	0.07637	-0.05144	-0.04765
-5.88	-0.03732	-0.01553	-0.07266	-0.04874	-0.06845	-0.06454	-0.05808	-0.08756		-2.48	0.03169	0.03987	-0.07378	0.18221	0.08723	0.28633	0.01595	0.00215149
-5.78	-0.0361	-0.02408	-0.07339	-0.04947	-0.06918	-0.06528	-0.06662	-0.08829		-2.38	0.08052	0.21955	-0.023	0.09235	-0.000664636	0.1496	-0.09148	0.07246
-5.68	-0.04005	-0.01826	-0.06758	-0.04366	-0.06337	-0.05946	-0.06276	-0.08247		-2.28	0.0468	0.09014	-0.05867	-0.00581214	0.03008	-0.02083	-0.16035	0.11296
-5.58	-0.04152	-0.01973	-0.05928	-0.04707	-0.06483	-0.06288	-0.07399	-0.08394		1.82	-0.0426	1.06519	2.28943	4.42823	7.39533	11.5222	19.6682	29.924
-5.48	-0.02711	-0.01509	-0.05464	-0.05025	-0.06252	-0.06606	-0.07716	-0.08125		1.92	0.09949	1.21704	2.49988	4.68945	7.70386	11.9689	20.2439	30.4762
-5.38	-0.03395	-0.01216	-0.05171	-0.05708	-0.06899	-0.06313	-0.08595	-0.08614		2.02	0.17848	1.38197	2.68977	4.95204	8.0168	12.4538	20.8151	31.0958
-5.28	-0.03192	-0.01013	-0.04736	-0.04297	-0.06464	-0.05878	-0.0816	-0.08179		2.12	0.29069	1.55082	2.89811	5.21618	8.34233	12.8149	21.3624	31.7768
-5.18	-0.03444	-0.0107	-0.0522	-0.04585	-0.06752	-0.06166	-0.07277	-0.08662		2.22	0.37712	1.70561	3.06462	5.42803	8.61626	13.2114	21.877	32.4257
-5.08	-0.03419	-0.02217	-0.05977	-0.04756	-0.06923	-0.06337	-0.07484	-0.08443		2.32	0.44957	1.80931	3.19566	5.62157	8.8875	13.6417	22.385	33.0661
-4.98	-0.03297	-0.00923157	-0.04878	-0.0522	-0.07387	-0.06801	-0.08107	-0.08125		2.42	0.51303	1.91537	3.3447	5.84909	9.13852	13.9993	22.9012	33.7898
-4.88	-0.04079	-0.01704	-0.05659	-0.05415	-0.06606	-0.07033	-0.08302	-0.08321		2.52	0.58491	1.99776	3.47945	6.03816	9.38264	14.3157	23.3973	34.4436
-4.78	-0.03879	-0.01505	-0.0546	-0.05801	-0.06992	-0.07578	-0.08688	-0.08707		2.62	0.64604	2.10344	3.64763	6.19658	9.64067	14.6054	23.8936	35.1064
-4.68	-0.04738	-0.02364	-0.06319	-0.05879	-0.08241	-0.07655	-0.08961	-0.08784		2.72	0.72017	2.1971	3.78694	6.35347	9.87727	14.9162	24.3493	35.7863
-4.58	-0.0486	-0.0229	-0.06477	-0.04829	-0.09145	-0.06606	-0.09669	-0.08907		2.82	0.79759	2.30577	3.8773	6.51414	10.1285	15.2272	24.8166	36.4571
-4.48	-0.05666	-0.02315	-0.07442	-0.05049	-0.08974	-0.06825	-0.09694	-0.09712		2.92	0.87613	2.38785	3.95584	6.66495	10.3766	15.5269	25.3073	37.0689
-4.38	-0.04343	-0.02164	-0.07095	-0.06461	-0.08823	-0.0726	-0.09543	-0.09561		3.02	0.94905	2.4709	4.05415	6.81245	10.6136	15.8459	25.7572	37.7258
-4.28	-0.03903	-0.0231	-0.06656	-0.05826	-0.08969	-0.06625	-0.08713	-0.09708		3.12	1.01753	2.55269	4.13862	6.94502	10.8367	16.1331	26.2498	38.3294
-4.18	-0.04645	-0.0227	-0.07397	-0.05981	-0.08929	-0.06781	-0.08868	-0.099		3.22	1.0858	2.6295	4.21861	7.10191	11.0339	16.4068	26.6638	38.9347
-4.08	-0.04547	-0.02368	-0.07495	-0.06665	-0.09027	-0.08441	-0.09552	-0.10742		3.32	1.13579	2.70219	4.31743	7.22929	11.2558	16.683	27.0787	39.5398
-3.98	-0.04323	-0.0273	-0.08833	-0.06245	-0.09389	-0.08217	-0.09132	-0.10323		3.42	1.20824	2.77501	4.39146	7.37437	11.4704	16.9625	27.4562	40.1412
-3.88	-0.05173	-0.02603	-0.08902	-0.06119	-0.09689	-0.08676	-0.09201	-0.11173		3.52	1.25346	2.8394	4.46635	7.50359	11.6645	17.2616	27.8467	40.7294
-3.78	-0.0569	-0.03511	-0.10396	-0.07027	-0.11147	-0.08607	-0.10695	-0.1208		3.62	1.29896	2.89113	4.53688	7.63857	11.8639	17.5575	28.2442	41.3355
-3.68	-0.0547	-0.02119	-0.10371	-0.06612	-0.11903	-0.08583	-0.10475	-0.13814		3.72	1.35475	2.93947	4.59535	7.78102	12.0357	17.8281	28.6281	41.9248
-3.58	-0.05222	-0.02847	-0.12857	-0.06168	-0.11459	-0.09897	-0.0925	-0.1337		3.82	1.4063	2.97661	4.66179	7.88493	12.2271	18.0766	29.0097	42.492
-3.48	-0.06056	-0.02119	-0.11934	-0.05244	-0.10731	-0.0995	-0.10085	-0.13423		3.92	1.44585	3.03215	4.75249	7.98466	12.3862	18.3407	29.377	43.0956
-3.38	-0.0558	-0.03365	-0.13374	-0.05513	-0.11977	-0.09242	-0.09572	-0.10567		4.02	1.47563	3.07365	4.82133	8.06755	12.5484	18.574	29.7216	43.5906
-3.28	-0.06496	-0.02168	-0.15108	-0.04512	-0.12148	-0.09218	-0.10524	-0.1191		4.12	1.51665	3.10295	4.87212	8.17497	12.7167	18.8217	30.0888	44.0922
-3.18	-0.0547	-0.04854	-0.14082	-0.03487	-0.10927	-0.09169	-0.09535	-0.144		4.22	1.55388	3.14604	4.95036	8.30632	12.8965	19.053	30.4405	44.5618
-3.08	-0.063	-0.05684	-0.1374	-0.03145	-0.11366	-0.10976	-0.09352	-0.15425		4.32	1.57378	3.17961	5.00151	8.38603	13.0356	19.2851	30.7494	45.0341
-2.98	-0.05759	-0.05142	-0.13394	-0.02407	-0.09848	-0.09457	-0.08615	-0.14688		4.42	1.61293	3.21291	5.06801	8.48415	13.1642	19.5121	31.1069	45.5283
-2.88	-0.03961	-0.0647	-0.11401	0.01929	-0.07269	-0.10394	-0.0506	-0.13085		4.52	1.63872	3.25627	5.11333	8.58806	13.2997	19.7387	31.4136	45.9783
-2.78	0.05183	-0.06505	-0.0714	0.08144	-0.06133	-0.10429	-0.000174999	-0.13707		4.62	1.66157	3.27095	5.16939	8.68123	13.4339	19.9436	31.6849	46.4094
-2.68	0.02167	-0.02295	-0.08398	0.0415	-0.06219	-0.04462	-0.01862	-0.14184		4.72	1.69576	3.30354	5.22505	8.77791	13.5618	20.1434	31.9906	46.8416
-2.58	0.02713	-0.0585	-0.07852	-0.00186157	-0.08798	-0.03915	-0.01706	-0.13443		4.82	1.72807	3.33781	5.29411	8.88994	13.709	20.3382	32.2745	47.2767
-2.48	0.02933	-0.06802	-0.1271	-0.00357032	-0.10727	0.08219	-0.03244	-0.10489		4.92	1.74867	3.36623	5.35023	8.98512	13.8198	20.5267	32.5396	47.7051
-2.38	0.07694	-0.0618	-0.13455	-0.01687	-0.06747	0.17667	0.02298	-0.08462		5.02	1.77632	3.40559	5.3857	9.07918	13.9295	20.7396	32.825	48.114
-2.28	-0.03588	-0.09221	-0.23333	-0.17815	-0.1588	-0.07286	-0.26366	-0.174		5.12	1.78511	3.43587	5.42964	9.17	14.0376	20.9265	33.078	48.5134
-2.18	2.32476	1.2567	-7.943	1.29967	0.61199	0.87762	-7.3583	2.01671		5.22	1.80376	3.4799	5.49712	9.24529	14.1425	21.1131	33.3365	48.9301
-2.08	-0.31267	-1.91002	-2.84215	-1.78111	-2.45744	-1.89885	-2.74162	-0.88438		5.32	1.83296	3.52083	5.53999	9.31941	14.2537	21.2829	33.616	49.3093
-1.98	-0.04638	0.175	-0.1458	-0.19803	0.000988007	0.50685	0.10707	0.37446		5.42	1.85396	3.54182	5.5981	9.39314	14.3568	21.4539	33.8597	49.7205
-1.88	-0.42356	0.2779	-0.34014	0.42795	-0.25549	0.45938	-0.33337	0.12192		5.52	1.88228	3.57173	5.65962	9.49532	14.4691	21.6252	34.1068	50.1008
-1.78	-0.68382	0.33955	-0.00663757	0.58406	0.09167	0.35304	0.02978	0.53511		5.62	1.89656	3.59651	5.6938	9.54353	14.5794	21.798	34.3515	50.4143
-1.68	0.06047	0.2174	-0.12257	0.30333	-0.10737	0.48906	0.02448	-0.36634		5.72	1.90248	3.63918	5.74037	9.61159	14.6862	21.9462	34.5645	50.7202
-1.58	0.05365	0.49145	-0.2887	0.2063	-0.03375	0.34479	-0.06122	0.82568		5.82	1.92973	3.65861	5.79887	9.68181	14.7841	22.1238	34.7675	51.0389
-1.48	-0.17201	0.41424	0.02276	0.31036	0.12694	0.4367	0.02794	0.59612		5.92	1.93452	3.68489	5.84273	9.72371	14.869	22.2786	34.991	51.364
-1.38	-0.16217	0.40136	-0.05103	0.57679	-0.0351	0.57386	0.03582	0.47315		6.02	1.95747	3.71761	5.89693	9.78181	14.974	22.4211	35.2148	51.6506
-1.28	-0.6515	-0.15901	-0.84113	-1.21839	-0.97908	-0.55177	0.94615	-0.92793		6.12	1.9687	3.75032	5.94722	9.84932	15.0926	22.5124	35.4237	51.9095
-1.18	6.36768	-0.27416	9.13392	7.04731	3.51942	-0.96813	8.14178	5.47608		6.22	1.98491	3.78215	5.98882	9.92253	15.1889	22.6595	35.6293	52.1722
-1.08	-1.77591	-0.31192	5.2485	-1.32053	-0.57693	-0.83322	5.03342	-2.19254		6.32	2.00923	3.80843	6.03657	9.98982	15.2929	22.8029	35.8118	52.4582
-0.98	-0.16018	1.52567	1.7045	0.6173	0.77664	0.74539	1.92807	0.84543		6.42	2.01997	3.8387	6.07857	10.0572	15.3724	22.9133	35.9866	52.7404
-0.88	-0.58039	0.13449	0.06449	-0.30512	-0.57468	-0.62403	0.48886	0.11663		6.52	2.04634	3.86702	6.12251	10.107	15.471	23.0588	36.1615	53.0047
-0.78	-0.62708	0.24627	-0.10028	-0.54669	-0.8011	-0.68787	0.44988	0.02038		6.62	2.05855	3.88899	6.14839	10.1505	15.5653	23.1956	36.3178	53.281
-0.68	-0.39876	0.14256	-0.17311	-0.61055	-0.76033	-0.40602	0.11958	0.07213		6.72	2.06166	3.91359	6.1808	10.2024	15.6387	23.3026	36.4776	53.5302
-0.58	-0.71947	0.17609	-0.39275	-0.411	-0.48577	-0.30688	0.09644	0.25056		6.82	2.07661	3.94612	6.22505	10.2681	15.72	23.4797	36.6624	53.7697
-0.48	-0.64272	0.12668	-0.46206	-0.36626	-0.37307	-0.3641	0.03886	-0.15701		6.92	2.09087	3.96037	6.25688	10.3234	15.8066	23.5916	36.8251	54.102
-0.38	-1.01023	0.01665	-0.63575	-0.49936	-0.41786	-0.46555	-0.15553	-0.36667		7.02	2.10542	3.9847	6.29292	10.3845	15.8895	23.739	36.9979	54.3435
-0.28	-0.91183	-0.20682	-0.99521	-0.30643	-0.71398	-0.64609	-0.76379	-0.30813		7.12	2.1226	4.0136	6.33159	10.4216	15.9555	23.8945	37.1557	54.5423
-0.18	-2.22604	-0.42965	-2.76333	-1.77456	-1.82705	-1.28018	-3.11089	-1.63912		7.22	2.13716	4.03596	6.37154	10.4888	16.0325	24.0188	37.3027	54.7561
-0.08	-7.1944	-0.59369	-7.40906	-6.86243	-5.4599	-2.12201	-7.289	-7.2868		7.32	2.14497	4.0555	6.39497	10.5142	16.099	24.1262	37.4495	54.9846
0.02	-2.81676	-0.40709	-2.43725	-1.71344	-3.25493	-3.22484	-3.48241	-5.01501		7.42	2.16695	4.07942	6.44234	10.5479	16.1639	24.2009	37.6219	55.18
0.12	-2.9084	0.2909	-2.32324	-1.23268	-3.03351	-3.18324	-2.5235	-5.09651		7.52	2.17964	4.10188	6.4687	10.5802	16.2352	24.2937	37.7655	55.3786
0.22	-2.77165	0.96498	-2.48979	-0.21312	-1.42701	-0.61998	1.31579	1.31526		7.62	2.19087	4.12056	6.49947	10.6226	16.2968	24.4045	37.9173	55.5813
0.32	-2.90142	-0.4132	-2.42778	0.33247	0.46003	2.97175	9.021	15.8906		7.72	2.20073	4.12883	6.5269	10.6696	16.3656	24.514	38.0756	55.7903
0.42	-1.53406	-0.68451	-0.77563	1.23108	2.62897	6.04498	17.1312	33.674		7.82	2.20943	4.14534	6.54341	10.7193	16.429	24.591	38.2132	55.9842
0.52	-0.38072	-0.17179	0.38631	2.33136	4.46004	8.76357	23.0126	46.4472		7.92	2.22173	4.15959	6.56938	10.7609	16.4941	24.6947	38.3505	56.1707
0.62	0.12329	0.3556	1.08088	2.98455	5.92769	11.2449	28.0056	57.2375		8.02	2.23384	4.18147	6.60103	10.7965	16.5394	24.7736	38.4798	56.3645
0.72	0.42881	0.63145	1.68449	3.76976	7.15237	13.5637	32.8037	67.3251		8.12	2.24556	4.19514	6.62251	10.8355	16.5902	24.8381	38.5927	56.5559
0.82	0.59156	0.86103	2.14412	4.36494	8.32533	15.8773	37.4888	77.3769		8.22	2.24126	4.20061	6.64165	10.8547	16.6542	24.9236	38.6982	56.7215
0.92	0.83984	1.04639	2.62286	5.0343	9.56378	18.2306	42.2132	87.6845		8.32	2.25581	4.22298	6.67183	10.8942	16.7196	24.9948	38.8299	56.8845
1.02	0.98437	1.19952	3.05255	5.5702	10.6907	20.6005	46.9394	98.1666		8.42	2.26607	4.23518	6.70357	10.9283	16.7728	25.093	38.9534	57.049
1.12	1.04439	1.35328	3.37971	6.17903	11.8445	23.0453	51.9603	108.82		8.52	2.27583	4.2469	6.73482	10.9654	16.8197	25.1906	39.0511	57.2307
1.22	1.14933	1.57701	3.68785	6.72154	13.0788	25.5057	56.9673	119.597		8.62	2.28755	4.26643	6.75435	10.9888	16.8626	25.2782	39.1449	57.3986
1.32	1.25877	1.78251	3.97734	7.33097	14.2679	27.953	61.913	130.334		8.72	2.30855	4.2679	6.77534	11.0177	16.9344	25.3327	39.2635	57.5505
1.42	1.35339	1.93573	4.27509	7.93927	15.4352	30.4191	66.933	141.071		8.82	2.3184	4.27776	6.79497	11.049	16.9911	25.4109	39.3456	57.7104
1.52	1.46179	2.1004	4.57684	8.5633	16.6451	32.883	71.8387	151.75		8.92	2.31929	4.28645	6.81343	11.0792	17.033	25.4997	39.452	57.8601
1.62	1.59729	2.28508	4.87249	9.19134	17.8314	35.3568	76.8105	162.366		9.02	2.34077	4.30013	6.85054	11.1124	17.0877	25.5739	39.5692	58.0007
1.72	1.70968	2.47909	5.15829	9.75802	19.0274	37.8282	81.7111	172.965		9.12	2.33882	4.30794	6.87593	11.1417	17.1326	25.6325	39.6746	58.1101
1.82	1.81758	2.61129	5.45412	10.3648	20.2435	40.3115	86.5792	183.492		9.22	2.3549	4.31194	6.89946	11.175	17.1698	25.6971	39.7782	58.2449
1.92	1.92267	2.77844	5.75604	10.9518	21.4415	42.7985	91.4378	194.023		9.32	2.37056	4.32796	6.9272	11.2105	17.2249	25.7639	39.888	58.382
2.02	2.019	2.95052	6.0735	11.5658	22.632	45.2605	96.2982	204.446		9.42	2.36754	4.33665	6.94566	11.2388	17.2629	25.8312	39.9651	58.5157
2.12	2.11441	3.10342	6.35251	12.1303	23.8567	47.7255	101.165	214.849		9.52	2.36626	4.33342	6.96001	11.2531	17.3066	25.8862	40.0419	58.6258
2.22	2.2039	3.24522	6.62712	12.7018	25.0551	50.1587	106.005	225.226		9.62	2.38618	4.34554	6.97993	11.2672	17.3402	25.9338	40.14	58.7551
2.32	2.31558	3.40768	6.90329	13.2866	26.2567	52.6001	110.845	235.532		9.72	2.39507	4.36418	7.00053	11.2956	17.3803	25.9798	40.2231	58.8792
2.42	2.39989	3.55016	7.18682	13.8783	27.4308	55.0359	115.72	245.782		9.82	2.39449	4.37337	7.01167	11.3145	17.4305	26.0573	40.3026	59.0349
2.52	2.49223	3.70543	7.47209	14.4437	28.6252	57.4919	120.572	255.929		9.92	2.40562	4.37279	7.03258	11.3354	17.469	26.1271	40.3996	59.1452
2.62	2.55849	3.84236	7.73799	15.0197	29.814	59.925	125.404	266.032		10.02	2.4189	4.38057	7.04585	11.3526	17.4959	26.1716	40.4676	59.2605
2.72	2.65014	4.00396	8.03863	15.5953	31.0053	62.3588	130.22	276.058		10.12	2.41069	4.40129	7.06694	11.3815	17.5248	26.2161	40.5297	59.4339
2.82	2.72444	4.16773	8.32545	16.1853	32.1968	64.7843	134.962	286.044		10.22	2.41255	4.41096	7.07661	11.4127	17.5579	26.2746	40.6195	59.5432
2.92	2.81386	4.3044	8.59883	16.7614	33.3839	67.212	139.699	295.93		10.32	2.42769	4.41634	7.09175	11.4278	17.5926	26.321	40.7049	59.656
3.02	2.90785	4.45113	8.86275	17.3398	34.5701	69.6556	144.451	305.845		10.42	2.4399	4.42854	7.10786	11.4517	17.6361	26.384	40.7777	59.7619
3.12	3.01433	4.61815	9.1251	17.9186	35.7695	72.0742	149.192	315.697		10.52	2.44771	4.42854	7.13521	11.4693	17.6751	26.4348	40.8577	59.8811
3.22	3.11932	4.78369	9.44336	18.5259	36.9476	74.496	153.913	325.453		10.62	2.44722	4.43977	7.14253	11.4884	17.702	26.4909	40.9178	59.9978
3.32	3.1976	4.9401	9.73648	19.1178	38.1294	76.9395	158.645	335.108		10.72	2.46675	4.4593	7.16402	11.5118	17.7352	26.5437	40.994	60.1013
3.42	3.28976	5.09476	10.0275	19.6901	39.3164	79.3731	163.35	344.695		10.82	2.46626	4.46663	7.17329	11.5367	17.7718	26.5803	41.054	60.1789
3.52	3.38974	5.25137	10.3157	20.2709	40.4992	81.7859	168.078	354.231		10.92	2.47368	4.46819	7.19048	11.5461	17.8027	26.6307	41.1239	60.2684
3.62	3.51637	5.40926	10.6174	20.8698	41.6841	84.188	172.799	363.805		11.02	2.47444	4.48421	7.20064	11.564	17.8304	26.6721	41.1829	60.3566
3.72	3.61763	5.56325	10.9104	21.4715	42.8619	86.5919	177.458	373.266		11.12	2.49556	4.49593	7.2104	11.5781	17.8499	26.7287	41.263	60.4543
3.82	3.70554	5.7211	11.2034	22.0434	44.0197	88.9724	182.121	382.65		11.22	2.49751	4.51546	7.22444	11.5992	17.8714	26.7717	41.3236	60.5285
3.92001	3.82642	5.84271	11.4903	22.6103	45.2015	91.3636	186.747	392.037		11.32	2.50386	4.51399	7.24409	11.6095	17.8914	26.819	41.3729	60.6071
4.02	3.92639	5.99701	11.7856	23.1881	46.3597	93.7578	191.346	401.383		11.42	2.5024	4.52229	7.24849	11.6334	17.9173	26.8469	41.4105	60.6936
4.12	4.02796	6.14313	12.0821	23.7505	47.5156	96.1332	195.908	410.57		11.52	2.51411	4.53206	7.26021	11.647	17.9505	26.8879	41.4613	60.7854
4.21999	4.1104	6.28099	12.3821	24.3197	48.6633	98.4929	200.492	419.675		11.62	2.5273	4.53548	7.25581	11.6583	17.9617	26.9226	41.5252	60.8571
4.32	4.20227	6.41705	12.6666	24.876	49.8173	100.875	205.044	428.702		11.72	2.53609	4.53645	7.27242	11.669	17.9725	26.9509	41.5946	60.9187
4.42001	4.31136	6.56361	12.9596	25.464	50.9869	103.243	209.624	437.751		11.82	2.54292	4.55305	7.27144	11.6973	17.9989	26.987	41.6424	60.986
4.52	4.40083	6.72182	13.2444	26.0457	52.1256	105.596	214.182	446.772		11.92	2.54936	4.5634	7.27983	11.7038	18.0287	27.0267	41.6996	61.0921
4.62	4.47302	6.86554	13.5412	26.6019	53.2775	107.976	218.733	455.621		12.02	2.54906	4.56859	7.29478	11.7129	18.0554	27.0631	41.7576	61.1813
4.71999	4.55774	7.01117	13.8212	27.1475	54.4227	110.343	223.261	464.392		12.12	2.55757	4.57747	7.29195	11.7296	18.0623	27.1032	41.8055	61.2683
4.82	4.64493	7.15927	14.1076	27.6983	55.5732	112.691	227.813	473.2		12.22	2.57027	4.58821	7.29683	11.7501	18.0965	27.153	41.867	61.361
4.92001	4.73738	7.30177	14.4013	28.2627	56.7254	115.044	232.386	481.975		12.32	2.57222	4.59016	7.30855	11.754	18.118	27.1765	41.9198	61.4333
5.02	4.82243	7.43211	14.6933	28.8243	57.8671	117.385	236.914	490.723		12.42	2.57906	4.58919	7.31343	11.7686	18.1444	27.2028	41.9559	61.5202
5.12	4.91365	7.57375	14.9815	29.3768	58.9993	119.727	241.357	499.328		12.52	2.58687	4.60481	7.32515	11.7882	18.1717	27.2399	42.0164	61.5983
5.21999	5.00992	7.72934	15.2581	29.9633	60.1448	122.055	245.807	507.924		12.62	2.59029	4.60042	7.32857	11.8033	18.1908	27.259	42.0804	61.6838
5.32	5.10384	7.85805	15.5369	30.5377	61.2833	124.408	250.253	516.446		12.72	2.59566	4.61397	7.34212	11.8168	18.2196	27.2976	42.1307	61.736
5.42001	5.18578	8.00798	15.8145	31.1076	62.4297	126.732	254.721	524.926		12.82	2.59868	4.61076	7.34087	11.8156	18.2265	27.326	42.1786	61.8035
5.52	5.27832	8.14423	16.0926	31.654	63.5679	129.055	259.146	533.29		12.92	2.59944	4.61897	7.34712	11.8316	18.2445	27.3537	42.2259	61.882
5.62	5.36136	8.28159	16.369	32.2031	64.7166	131.353	263.559	541.591		13.02	2.60591	4.62386	7.34419	11.8385	18.263	27.3781	42.2718	61.9162
5.71999	5.46139	8.39493	16.6331	32.7641	65.8362	133.658	267.955	549.819		13.12	2.62193	4.62035	7.35631	11.8525	18.2849	27.4156	42.3191	61.9518
5.82	5.54979	8.52275	16.9106	33.3138	66.9538	135.969	272.358	557.956		13.22	2.62984	4.63802	7.3564	11.8682	18.2928	27.4509	42.3543	62.0007
5.92001	5.62999	8.65215	17.181	33.8842	68.0676	138.276	276.753	566.12		13.32	2.63863	4.63899	7.36519	11.879	18.3133	27.4792	42.3826	62.0485
6.02	5.69896	8.79106	17.4484	34.4434	69.187	140.576	281.072	574.164		13.42	2.64253	4.65266	7.36909	11.8927	18.3367	27.5085	42.4198	62.1032
6.12	5.79831	8.93301	17.7122	35.0229	70.3371	142.896	285.41	582.199		13.52	2.64049	4.64867	7.37682	11.9023	18.3562	27.5416	42.4451	62.152
6.21999	5.88948	9.07143	17.9909	35.6007	71.4638	145.176	289.763	590.2		13.62	2.64302	4.65511	7.3813	11.9146	18.3783	27.5773	42.4808	62.2053
6.32	5.97581	9.21831	18.2663	36.132	72.5908	147.462	294.083	598.058		13.72	2.64302	4.67073	7.38716	11.9244	18.3958	27.5969	42.5179	62.2522
6.42001	6.06717	9.3757	18.5357	36.6847	73.7115	149.743	298.391	605.901		13.82	2.64742	4.66536	7.38374	11.9386	18.4119	27.6384	42.5555	62.319
6.52	6.15709	9.49174	18.8096	37.216	74.8252	152.019	302.677	613.7		13.92	2.65474	4.66487	7.39143	11.9537	18.4408	27.6672	42.6097	62.3772
6.62	6.21317	9.63535	19.0837	37.7682	75.9492	154.303	306.962	621.49		14.02	2.65901	4.65706	7.39497	11.9501	18.4622	27.6832	42.6449	62.4299
6.71999	6.29764	9.78232	19.358	38.3331	77.0868	156.588	311.247	629.149		14.12	2.66109	4.65755	7.39742	11.96	18.4725	27.7028	42.6649	62.4909
6.82	6.3784	9.92168	19.6103	38.8647	78.218	158.866	315.498	636.734		14.22	2.66011	4.65071	7.39839	11.9532	18.4735	27.7253	42.6873	62.5524
6.92001	6.45699	10.0667	19.8732	39.403	79.336	161.123	319.754	644.277		14.32	2.6606	4.66682	7.40669	11.9791	18.4915	27.7453	42.7249	62.6232
7.02	6.55858	10.2112	20.1307	39.9452	80.4841	163.4	323.991	651.857		14.42	2.66597	4.66243	7.41206	11.9766	18.5008	27.7878	42.7498	62.6872
7.12	6.61067	10.3239	20.3914	40.5055	81.5952	165.659	328.22	659.316		14.52	2.66597	4.65266	7.42183	11.9884	18.5184	27.8015	42.7733	62.736
7.21999	6.67703	10.4488	20.6573	41.0602	82.7002	167.915	332.433	666.718		14.62	2.6732	4.66185	7.43102	11.9956	18.5276	27.838	42.8098	62.796
7.32	6.76888	10.593	20.9308	41.5872	83.8194	170.179	336.629	674.142		14.72	2.66695	4.65559	7.43257	11.9991	18.5412	27.8591	42.8407	62.8386
7.42001	6.84361	10.7076	21.1934	42.149	84.9414	172.436	340.822	681.418		14.82	2.67085	4.6595	7.43452	12.0108	18.5545	27.8767	42.8778	62.9011
7.52	6.9077	10.8279	21.4697	42.701	86.0426	174.698	345.015	688.67		14.92	2.67964	4.6761	7.4355	12.0118	18.575	27.9128	42.9139	62.9509
7.62	6.99295	10.9561	21.7428	43.2292	87.1392	176.938	349.19	695.866		15.02	2.6855	4.67415	7.44368	12.0274	18.5926	27.9323	42.953	62.9997
7.71999	7.08519	11.0816	22.0069	43.7808	88.2334	179.173	353.357	702.982		15.12	2.68489	4.67122	7.4521	12.0362	18.6014	27.9567	42.9891	63.0554
7.82	7.15852	11.2233	22.2615	44.317	89.336	181.4	357.467	710.032		15.22	2.6938	4.6711	7.45943	12.0416	18.6165	27.9758	43.0179	63.0842
7.92001	7.23611	11.3474	22.5445	44.8689	90.4394	183.656	361.615	717.08		15.32	2.69966	4.68831	7.46724	12.0513	18.6243	27.9934	43.0452	63.133
8.02	7.31949	11.4823	22.808	45.3963	91.5247	185.888	365.719	724.042		15.42	2.68648	4.68489	7.47359	12.0655	18.6326	28.0114	43.0734	63.1784
8.12	7.39818	11.6153	23.0832	45.9469	92.6206	188.111	369.772	731.043		15.52	2.69371	4.67455	7.48082	12.0751	18.6496	28.046	43.1116	63.2052
8.21999	7.50247	11.7567	23.3421	46.4793	93.7116	190.319	373.864	737.909		15.62	2.69478	4.67561	7.48384	12.0777	18.6605	28.0529	43.1439	63.2395
8.32	7.5867	11.8878	23.6158	47.0011	94.8033	192.567	377.915	744.69		15.72	2.69389	4.67473	7.49077	12.0846	18.6694	28.0774	43.1703	63.2757
8.42001	7.65453	12.0005	23.8766	47.5435	95.8808	194.787	381.977	751.49		15.82	2.70161	4.68245	7.49654	12.0845	18.6868	28.1066	43.1995	63.3127
8.52	7.72301	12.1397	24.1333	48.0768	96.9516	197.011	385.971	758.167		15.92	2.70894	4.68977	7.49837	12.1036	18.6981	28.1335	43.2283	63.3435
8.62	7.80428	12.2792	24.3842	48.5995	98.0544	199.206	389.978	764.89		16.02	2.69624	4.68684	7.50484	12.1104	18.7108	28.1501	43.2547	63.3913
8.71999	7.88597	12.4133	24.6491	49.1437	99.1748	201.423	394.017	771.534		16.12	2.70357	4.70198	7.5024	12.1158	18.72	28.1672	43.2816	63.4357
8.82	7.96019	12.5464	24.9092	49.6753	100.247	203.651	398	778.115		16.22	2.70872	4.69896	7.50719	12.1225	18.7327	28.1841	43.3078	63.462
8.92001	8.03856	12.6697	25.1614	50.1951	101.325	205.839	401.999	784.615		16.32	2.71675	4.7054	7.51363	12.127	18.7316	28.2097	43.3436	63.4978
9.02	8.10326	12.7774	25.423	50.7282	102.412	208.033	405.936	791.039		16.42	2.71782	4.70842	7.51665	12.132	18.7441	28.2342	43.3759	63.5223
9.12	8.17032	12.8858	25.6627	51.2667	103.499	210.223	409.882	797.489		16.52	2.71773	4.71614	7.52632	12.1417	18.7557	28.2458	43.4051	63.5632
9.21999	8.24486	12.9991	25.9263	51.7995	104.571	212.418	413.835	803.86		16.62	2.7065	4.71272	7.53267	12.1461	18.762	28.26	43.4251	63.5969
9.32	8.32498	13.13	26.1783	52.3116	105.643	214.627	417.778	810.221		16.72	2.72057	4.71934	7.55455	12.1523	18.7839	28.2858	43.4665	63.6422
9.42001	8.40994	13.2462	26.4289	52.8517	106.728	216.808	421.651	816.525		16.82	2.72447	4.72484	7.55101	12.164	18.7917	28.3072	43.49	63.6676
9.52	8.48949	13.3843	26.6788	53.3761	107.8	218.96	425.502	822.788		16.92	2.73198	4.72063	7.55229	12.1637	18.809	28.3265	43.5209	63.7024
9.62	8.56859	13.5021	26.9297	53.8912	108.887	221.135	429.348	828.875		17.02	2.7314	4.722	7.56734	12.1729	18.828	28.3474	43.5477	63.7331
9.71999	8.63768	13.6204	27.1586	54.4134	109.956	223.288	433.181	834.934		17.12	2.73872	4.72932	7.56685	12.1783	18.845	28.3625	43.5745	63.7619
9.82	8.69225	13.7535	27.4014	54.9367	111.017	225.45	437.045	840.937		17.22	2.74654	4.73714	7.58443	12.1763	18.8626	28.3801	43.6038	63.7994
9.92001	8.77591	13.8914	27.6468	55.4403	112.086	227.602	440.884	846.948		17.32	2.74654	4.74886	7.58638	12.1904	18.8747	28.4055	43.637	63.8439
10.02	8.83519	13.9898	27.8874	55.9527	113.146	229.745	444.667	852.86		17.42	2.75121	4.76097	7.5985	12.2021	18.8982	28.4254	43.6667	63.8834
10.12	8.92552	14.129	28.1441	56.4723	114.212	231.886	448.449	858.795		17.52	2.75777	4.75813	7.60347	12.1993	18.9129	28.4401	43.6932	63.9099
10.22	9.00365	14.2676	28.3824	56.9981	115.273	234.033	452.229	864.621		17.62	2.75005	4.77031	7.60747	12.2013	18.915	28.4559	43.707	63.9334
10.32	9.07616	14.3987	28.6264	57.5413	116.334	236.174	456.01	870.444		17.72	2.74751	4.77717	7.61311	12.2086	18.9222	28.4689	43.722	63.9699
10.42	9.14793	14.5408	28.8685	58.0717	117.396	238.287	459.781	876.183		17.82	2.74995	4.77962	7.60738	12.211	18.9246	28.4831	43.7459	63.9919
10.52	9.22818	14.6742	29.119	58.5824	118.457	240.408	463.532	881.926		17.92	2.75475	4.78441	7.61217	12.2158	18.9392	28.5074	43.7605	64.0279
10.62	9.29442	14.8061	29.3626	59.0873	119.533	242.532	467.267	887.58		18.02	2.74898	4.77864	7.61617	12.2198	18.9432	28.5231	43.7762	64.0612
10.72	9.36473	14.9373	29.5986	59.6111	120.605	244.632	471.01	893.253		18.12	2.74068	4.78206	7.61958	12.2232	18.9583	28.5344	43.807	64.0744
10.82	9.43626	15.0596	29.8873	60.1416	121.677	246.776	474.732	898.788		18.22	2.73531	4.79231	7.62984	12.2335	18.9764	28.5372	43.8192	64.1046
10.92	9.52635	15.177	30.1238	60.6517	122.745	248.898	478.441	904.37		18.32	2.73552	4.8007	7.6281	12.2399	18.9747	28.5527	43.8272	64.1337
11.02	9.6035	15.3167	30.367	61.1796	123.801	251.025	482.151	909.805		18.42	2.72249	4.81429	7.64046	12.2457	18.989	28.5588	43.8392	64.1672
11.12	9.66995	15.4652	30.6206	61.6956	124.84	253.133	485.838	915.262		18.52	2.72075	4.81096	7.64848	12.2521	18.997	28.573	43.8573	64.1932
11.22	9.7515	15.6014	30.8587	62.2264	125.91	255.261	489.514	920.695		18.62	2.72603	4.81429	7.65181	12.2554	19.0101	28.59	43.8806	64.2277
11.32	9.82782	15.7109	31.1108	62.7418	126.968	257.371	493.174	926.039		18.72	2.72887	4.81126	7.64684	12.2524	19.0129	28.6026	43.8948	64.2521
11.42	9.895	15.8211	31.3655	63.2312	128.024	259.467	496.821	931.426		18.82	2.72652	4.82649	7.6562	12.2677	19.0223	28.612	43.9061	64.2888
11.52	9.95482	15.9571	31.607	63.7383	129.093	261.576	500.479	936.705		18.92	2.73482	4.82307	7.67036	12.274	19.0286	28.6359	43.9398	64.3166
11.62	10.0446	16.0758	31.8628	64.2457	130.15	263.674	504.107	941.953		19.02	2.73763	4.82002	7.67281	12.2807	19.0428	28.6325	43.9461	64.3526
11.72	10.1207	16.1839	32.103	64.7464	131.193	265.767	507.735	947.221		19.12	2.74995	4.84016	7.66829	12.2891	19.0535	28.6608	43.9764	64.3923
11.82	10.188	16.3191	32.3675	65.2508	132.247	267.877	511.362	952.38		19.22	2.75035	4.82884	7.67809	12.2837	19.0637	28.6651	43.9866	64.4025
11.92	10.2742	16.4483	32.5982	65.7491	133.286	269.968	514.948	957.472		19.32	2.74849	4.8387	7.67427	12.2994	19.072	28.6828	44.0023	64.4416
12.02	10.3442	16.5652	32.8538	66.2602	134.335	272.053	518.491	962.543		19.42	2.74751	4.85335	7.68111	12.3062	19.0902	28.6877	44.0111	64.468
12.12	10.4204	16.6844	33.094	66.7645	135.391	274.121	522.024	967.553		19.52	2.75914	4.85716	7.68687	12.312	19.094	28.6935	44.0266	64.5011
12.22	10.498	16.8108	33.3396	67.2542	136.449	276.179	525.551	972.584		19.62	2.75386	4.85188	7.69917	12.3243	19.0985	28.7077	44.0487	64.5271
12.32	10.5744	16.938	33.5856	67.7717	137.502	278.25	529.071	977.528		19.72	2.7556	4.85558	7.69273	12.3202	19.1135	28.7189	44.0445	64.56
12.42	10.6393	17.0635	33.8188	68.2822	138.538	280.321	532.564	982.448		19.82	2.75328	4.8513	7.68883	12.3354	19.1194	28.727	44.0618	64.5968
12.52	10.717	17.2193	34.0782	68.7915	139.584	282.389	536.059	987.309		19.92	2.75786	4.84807	7.68205	12.34	19.1239	28.7312	44.0859	64.6209
12.62	10.8042	17.3158	34.3333	69.3061	140.622	284.455	539.527	992.216		20.02	2.76314	4.85139	7.68892	12.3551	19.1374	28.7463	44.1087	64.6555
12.72	10.8515	17.4397	34.5818	69.8049	141.648	286.511	543.004	997.068		20.12	2.76598	4.85814	7.6859	12.3579	19.1535	28.7608	44.1233	64.6896
12.82	10.9248	17.5579	34.8289	70.3411	142.688	288.546	546.453	1001.89		20.22	2.76399	4.87141	7.70113	12.3657	19.159	28.7663	44.1424	64.7243
12.92	10.9851	17.669	35.0763	70.8389	143.723	290.575	549.919	1006.66		20.32	2.77583	4.8719	7.71919	12.3873	19.181	28.7863	44.1702	64.7541
13.02	11.0407	17.793	35.3237	71.3453	144.771	292.601	553.369	1011.37		20.42	2.78902	4.86592	7.71516	12.3985	19.1922	28.7897	44.1838	64.7794
13.12	11.0869	17.9172	35.5671	71.8313	145.794	294.632	556.822	1016.02		20.52	2.79039	4.87083	7.72594	12.3921	19.2034	28.8028	44.1985	64.8136
13.22	11.1623	18.0435	35.8125	72.3462	146.832	296.684	560.247	1020.65		20.62	2.79137	4.87376	7.72301	12.4071	19.2082	28.8179	44.2209	64.8458
13.32	11.2292	18.1416	36.0415	72.8541	147.87	298.721	563.685	1025.21		20.72	2.78645	4.8763	7.72554	12.419	19.2205	28.822	44.2352	64.8698
13.42	11.2961	18.257	36.2862	73.3472	148.892	300.745	567.102	1029.79		20.82	2.79878	4.86946	7.73823	12.4239	19.2238	28.8347	44.2557	64.9021
13.52	11.3637	18.366	36.5276	73.821	149.904	302.746	570.52	1034.26		20.92	2.79146	4.86995	7.73518	12.4342	19.2259	28.8449	44.2659	64.9221
13.62	11.4338	18.4771	36.7657	74.3263	150.934	304.776	573.93	1038.72		21.02	2.79576	4.87657	7.74107	12.4463	19.24	28.8609	44.2823	64.9576
13.72	11.5007	18.6124	37.0044	74.8272	151.971	306.786	577.366	1043.2		21.12	2.80602	4.87669	7.7357	12.4389	19.2444	28.8712	44.3078	64.9894
13.82	11.5774	18.7183	37.2487	75.3199	152.986	308.81	580.636	1047.62		21.22	2.81236	4.88304	7.75181	12.4453	19.2585	28.8873	44.3318	65.0156
13.92	11.6301	18.8199	37.4795	75.7847	154.02	310.823	583.953	1051.99		21.32	2.8011	4.87923	7.748	12.4321	19.2645	28.8936	44.3397	65.0329
14.02	11.7159	18.9393	37.7356	76.2826	155.052	312.861	587.279	1056.34		21.42	2.81139	4.87035	7.7567	12.4443	19.2654	28.9059	44.3679	65.0553
14.12	11.7893	19.0533	37.961	76.774	156.071	314.887	590.583	1060.64		21.52	2.80659	4.8636	7.75032	12.4552	19.2645	28.9187	44.3791	65.0876
14.22	11.853	19.1677	38.2063	77.2595	157.105	316.898	593.89	1064.95		21.62	2.81343	4.87239	7.75288	12.4639	19.2697	28.9196	44.3934	65.1062
14.32	11.9179	19.2698	38.449	77.7542	158.127	318.89	597.192	1069.17		21.72	2.80785	4.86449	7.76451	12.4681	19.279	28.9332	44.4128	65.1256
14.42	11.9902	19.3948	38.7026	78.246	159.152	320.883	600.485	1073.43		21.82	2.81676	4.86241	7.77184	12.4673	19.2707	28.9386	44.4241	65.1388
14.52	12.0672	19.5089	38.9381	78.7414	160.185	322.86	603.814	1077.63		21.92	2.81587	4.85335	7.77132	12.4742	19.2777	28.9475	44.4427	65.1633
14.62	12.1203	19.6148	39.1807	79.2261	161.19	324.854	607.088	1081.77		22.02	2.8275	4.85326	7.77281	12.478	19.2795	28.9591	44.4719	65.1772
14.72	12.193	19.75	39.4331	79.7285	162.213	326.847	610.34	1085.89		22.12	2.82307	4.84456	7.77193	12.4732	19.2884	28.9566	44.4812	65.2053
14.82	12.259	19.8507	39.6689	80.2026	163.206	328.833	613.582	1090.03		22.22	2.8315	4.84163	7.78072	12.4746	19.2874	28.9689	44.5091	65.2277
14.92	12.3452	19.9783	39.9153	80.7103	164.232	330.81	616.81	1094.11		22.32	2.8231	4.84105	7.78795	12.4834	19.2872	28.9762	44.5202	65.2447
15.02	12.428	20.1099	40.1579	81.2115	165.229	332.789	620.065	1098.14		22.42	2.83101	4.84309	7.78059	12.4835	19.2889	28.986	44.5399	65.2644
15.12	12.5005	20.2332	40.3929	81.7059	166.239	334.745	623.268	1102.11		22.52	2.82262	4.84093	7.79137	12.4848	19.2883	28.9972	44.5491	65.2716
15.22	12.5691	20.3487	40.6392	82.2041	167.249	336.713	626.476	1106.13		22.62	2.83296	4.84505	7.79195	12.4952	19.2908	29.0173	44.5614	65.2878
15.32	12.6448	20.4576	40.8829	82.6919	168.264	338.676	629.669	1110.1		22.72	2.83199	4.8343	7.79097	12.4942	19.2918	29.0303	44.5607	65.3165
15.42	12.6975	20.5806	41.1192	83.174	169.278	340.641	632.866	1114.05		22.82	2.82542	4.83714	7.80199	12.4853	19.3005	29.0504	44.573	65.3365
15.52	12.7701	20.6864	41.3636	83.6688	170.293	342.616	636.034	1118.03		22.92	2.83296	4.84309	7.81148	12.4835	19.3084	29.0485	44.5809	65.3464
15.62	12.8217	20.8044	41.6028	84.1658	171.289	344.575	639.168	1121.95		23.02	2.83864	4.84682	7.82301	12.4895	19.3121	29.0718	44.5944	65.3794
15.72	12.9053	20.9192	41.827	84.6517	172.284	346.526	642.314	1125.68		23.12	2.84566	4.83431	7.81441	12.4884	19.3215	29.071	44.6033	65.3903
15.82	12.9665	21.0196	42.0793	85.1329	173.285	348.472	645.461	1129.41		23.22	2.83784	4.83467	7.82417	12.4884	19.3231	29.0808	44.6112	65.4099
15.92	13.0322	21.136	42.321	85.62	174.29	350.413	648.581	1133.13		23.32	2.84846	4.84065	7.83479	12.481	19.3255	29.093	44.6156	65.4318
16.02	13.095	21.2281	42.5342	86.0874	175.261	352.368	651.709	1136.84		23.42	2.85191	4.83861	7.82848	12.4809	19.3371	29.0932	44.6272	65.4415
16.12	13.1682	21.3423	42.7676	86.5747	176.26	354.323	654.815	1140.49		23.52	2.86275	4.83968	7.83931	12.4722	19.346	29.1057	44.638	65.4621
16.22	13.2322	21.4415	42.982	87.0567	177.261	356.273	657.908	1144.18		23.62	2.86665	4.83577	7.84517	12.4683	19.3421	29.1115	44.6442	65.468
16.32	13.2966	21.5489	43.2238	87.5118	178.254	358.167	661.01	1147.85		23.72	2.86372	4.83479	7.85005	12.458	19.3372	29.1086	44.6624	65.4768
16.42	13.3563	21.6613	43.4479	88.0047	179.249	360.034	664.085	1151.45		23.82	2.86558	4.8347	7.84251	12.4692	19.3336	29.1202	44.676	65.4888
16.52	13.4338	21.774	43.6797	88.479	180.231	362.016	667.149	1155.08		23.92	2.86458	4.83369	7.83296	12.4561	19.3514	29.1306	44.702	65.5085
16.62	13.5049	21.8787	43.8958	88.9607	181.226	363.239	670.222	1158.64		24.02	2.86031	4.83919	7.83882	12.4542	19.3553	29.1442	44.7176	65.5397
16.72	13.5663	21.9826	44.1267	89.424	182.228	365.772	673.285	1162.2		24.12	2.86656	4.83372	7.85094	12.4643	19.3596	29.1583	44.7297	65.548
16.82	13.6374	22.0909	44.3576	89.9151	183.229	367.864	676.335	1165.72		24.22	2.87495	4.83626	7.8437	12.461	19.3621	29.1706	44.7362	65.5681
16.92	13.6929	22.2186	44.5735	90.4119	184.214	369.843	679.373	1169.19		24.32	2.86568	4.83675	7.84419	12.4674	19.3704	29.1691	44.7523	65.5803
17.02	13.7543	22.3406	44.7971	90.9027	185.217	371.746	682.395	1172.61		24.42	2.85298	4.84163	7.85103	12.4668	19.3675	29.1763	44.7689	65.6027
17.12	13.82	22.4648	45.0405	91.3672	186.221	373.656	685.42	1176.06		24.52	2.86079	4.84944	7.86702	12.484	19.3753	29.1936	44.7845	65.6242
17.22	13.886	22.5796	45.2647	91.8335	187.206	375.566	688.426	1179.51		24.62	2.86519	4.85384	7.873	12.4747	19.3797	29.1999	44.8006	65.6481
17.32	13.9473	22.7034	45.4998	92.3069	188.199	377.49	691.434	1182.93		24.72	2.85533	4.85411	7.86314	12.4687	19.3898	29.1979	44.8005	65.6754
17.42	14.0009	22.8235	45.7214	92.7961	189.19	379.417	694.424	1186.27		24.82	2.85826	4.85863	7.86607	12.4795	19.3923	29.2125	44.8058	65.6881
17.52	14.0724	22.938	45.943	93.2794	190.174	381.373	697.43	1189.59		24.92	2.8643	4.86662	7.87212	12.4875	19.3925	29.2127	44.8329	65.7098
17.62	14.1262	23.0285	46.1553	93.7535	191.167	383.318	700.394	1192.9		25.02	2.86263	4.87239	7.87007	12.4913	19.408	29.2263	44.8407	65.7351
17.72	14.1762	23.1413	46.3772	94.2331	192.149	385.192	703.354	1196.15		25.12	2.86674	4.87492	7.8726	12.486	19.4086	29.2308	44.851	65.7552
17.82	14.2314	23.263	46.5926	94.7161	193.12	387.071	706.301	1199.4		25.22	2.87447	4.88069	7.88033	12.4957	19.4085	29.2463	44.8587	65.7727
17.92	14.313	23.3875	46.8144	95.1922	194.085	388.908	709.245	1202.64		25.32	2.8651	4.87718	7.88463	12.5058	19.4226	29.2525	44.8767	65.7793
18.02	14.3791	23.481	47.0293	95.6642	195.092	390.623	712.198	1205.88		25.42	2.85933	4.87923	7.88472	12.5024	19.4227	29.2624	44.8885	65.8024
18.12	14.4498	23.6024	47.2602	96.1357	196.082	392.412	715.128	1209.13		25.52	2.86665	4.88655	7.8846	12.5211	19.4222	29.2717	44.9036	65.8215
18.22	14.4813	23.7046	47.4834	96.6167	197.062	394.275	718.031	1212.32		25.62	2.85689	4.88887	7.87837	12.5328	19.4241	29.2717	44.9056	65.8508
18.32	14.5442	23.8062	47.7139	97.1109	198.036	396.138	720.963	1215.49		25.72	2.86382	4.89543	7.88139	12.5378	19.4408	29.2786	44.9125	65.8675
18.42	14.6055	23.9085	47.9178	97.5921	198.998	397.99	723.852	1218.58		25.82	2.85786	4.89143	7.87935	12.5517	19.4447	29.2922	44.9359	65.885
18.52	14.6677	24.004	48.1496	98.068	199.982	399.853	726.693	1221.63		25.92	2.85786	4.9012	7.88716	12.565	19.4564	29.2863	44.9476	65.9123
18.62	14.7299	24.1247	48.3703	98.5446	200.96	401.706	729.576	1224.66		26.02	2.85387	4.90697	7.88512	12.5806	19.4625	29.2999	44.9631	65.9278
18.72	14.8103	24.2442	48.6148	99.0196	201.935	403.557	732.442	1227.72		26.12	2.84721	4.90813	7.88628	12.5798	19.4633	29.303	44.9643	65.9427
18.82	14.8754	24.3699	48.8342	99.5007	202.905	405.42	735.307	1230.72		26.22	2.84956	4.92805	7.88472	12.5938	19.4676	29.323	44.9764	65.9724
18.92	14.9504	24.4741	49.0615	99.9858	203.882	407.263	738.168	1233.72		26.32	2.85542	4.92805	7.88472	12.6098	19.4832	29.321	44.9862	65.9821
19.02	15.0134	24.5879	49.2964	100.441	204.849	409.099	741.004	1236.7		26.42	2.85481	4.92513	7.89156	12.6202	19.4823	29.3278	45.0028	66.0065
19.12	15.0905	24.7139	49.5294	100.915	205.819	410.927	743.831	1239.68		26.52	2.85933	4.93001	7.89449	12.6348	19.4871	29.335	45.0057	66.0134
19.22	15.1511	24.8272	49.7427	101.39	206.784	412.778	746.642	1242.67		26.62	2.85933	4.93782	7.89644	12.6544	19.4949	29.3464	45.0252	66.0407
19.32	15.2038	24.9346	49.9614	101.858	207.756	414.604	749.464	1245.59		26.72	2.85298	4.9416	7.90572	12.6734	19.5081	29.3654	45.0388	66.0656
19.42	15.2746	25.0464	50.1827	102.329	208.744	416.431	752.261	1248.52		26.82	2.85933	4.95931	7.90462	12.6895	19.5047	29.3718	45.0565	66.0915
19.52	15.3393	25.1541	50.4114	102.804	209.74	418.275	755.067	1251.45		26.92	2.86998	4.96019	7.9149	12.7005	19.5232	29.3746	45.0671	66.1197
19.62	15.4044	25.2758	50.6347	103.258	210.715	420.109	757.854	1254.32		27.02	2.87105	4.96907	7.90816	12.7247	19.5145	29.3835	45.0682	66.1231
19.72	15.4653	25.3914	50.8691	103.733	211.688	421.93	760.628	1257.15		27.12	2.86519	4.96712	7.91206	12.7305	19.5223	29.3933	45.0858	66.1501
19.82	15.5044	25.516	51.1019	104.21	212.645	423.768	763.392	1259.96		27.22	2.86226	4.97005	7.90913	12.7452	19.5252	29.3962	45.0985	66.1647
19.92	15.5734	25.5952	51.3135	104.683	213.638	425.579	766.152	1262.78		27.32	2.86714	4.96907	7.91597	12.752	19.5242	29.403	45.1073	66.1833
20.02	15.6272	25.7095	51.5372	105.151	214.604	427.401	768.897	1265.53		27.42	2.86812	4.97786	7.91304	12.7706	19.5408	29.404	45.1336	66.1999
20.12	15.6681	25.8208	51.7793	105.625	215.57	429.215	771.659	1268.27		27.52	2.86763	4.98714	7.91646	12.7799	19.5446	29.423	45.1585	66.2209
20.22	15.7341	25.9239	52.0051	106.09	216.533	431.027	774.385	1270.97		27.62	2.85738	4.97688	7.92378	12.7891	19.5516	29.4206	45.1737	66.2321
20.32	15.7865	26.0294	52.2281	106.563	217.498	432.835	777.118	1273.71		27.72	2.8643	4.99358	7.92094	12.798	19.5527	29.4314	45.1747	66.2586
20.42	15.8523	26.1338	52.4712	107.028	218.466	434.647	779.853	1276.42		27.82	2.8636	4.99055	7.91988	12.8051	19.5672	29.446	45.1893	66.2653
20.52	15.9263	26.2312	52.6878	107.501	219.416	436.442	782.564	1279.09		27.92	2.86949	4.989	7.92613	12.811	19.5657	29.4425	45.1955	66.2716
20.62	16.0014	26.3552	52.9231	107.959	220.375	438.238	785.263	1281.71		28.02	2.86909	4.99446	7.92378	12.8106	19.5828	29.4499	45.2049	66.2907
20.72	16.0464	26.4588	53.1478	108.431	221.325	440.031	787.957	1284.37		28.12	2.86372	4.99336	7.92818	12.8248	19.5892	29.4484	45.221	66.3049
20.82	16.1216	26.5555	53.3753	108.899	222.274	441.827	790.654	1286.99		28.22	2.85884	4.99593	7.92366	12.8277	19.5902	29.4494	45.2318	66.3098
20.92	16.1872	26.6622	53.6008	109.363	223.238	443.613	793.358	1289.63		28.32	2.86626	4.99553	7.93071	12.8254	19.5898	29.4588	45.2431	66.327
21.02	16.241	26.7839	53.8208	109.825	224.14	445.388	796.019	1292.21		28.42	2.86528	5.00627	7.93559	12.8381	19.6122	29.4695	45.2538	66.3514
21.12	16.3149	26.8973	54.0491	110.284	225.088	447.18	798.657	1294.75		28.52	2.86461	4.99583	7.93102	12.8354	19.6116	29.479	45.2633	66.3663
21.22	16.3921	27.0037	54.2513	110.767	226.042	448.937	801.301	1297.28		28.62	2.86031	4.99934	7.92867	12.8269	19.6151	29.4841	45.2782	66.3835
21.32	16.4562	27.1089	54.46	111.23	226.978	450.704	803.928	1299.84		28.72	2.87105	5.00227	7.92964	12.8184	19.618	29.487	45.2889	66.4021
21.42	16.5224	27.2161	54.684	111.689	227.944	452.489	806.56	1302.37		28.82	2.86226	5.0013	7.9189	12.8096	19.6268	29.4978	45.2899	66.403
21.52	16.5803	27.3306	54.9004	112.165	228.899	454.254	809.167	1304.86		28.92	2.87096	4.99242	7.91978	12.7988	19.628	29.4967	45.2986	66.4156
21.62	16.6472	27.4502	55.106	112.624	229.878	456.036	811.763	1307.3		29.02	2.86909	5.00227	7.91988	12.8028	19.6375	29.4987	45.3006	66.4333
21.72	16.6938	27.5535	55.3303	113.087	230.842	457.805	814.351	1309.76		29.12	2.87483	5.01155	7.93111	12.8121	19.6507	29.5197	45.3197	66.4465
21.82	16.7689	27.6641	55.5406	113.543	231.799	459.574	816.938	1312.25		29.22	2.87398	5.00325	7.93294	12.7921	19.6483	29.529	45.3192	66.4636
21.92	16.8262	27.789	55.7572	114.002	232.765	461.332	819.512	1314.71		29.32	2.86763	5.00667	7.94576	12.776	19.6439	29.5305	45.3245	66.467
22.02	16.8887	27.8948	55.9822	114.475	233.752	463.109	822.059	1317.09		29.42	2.87544	5.01253	7.95357	12.776	19.6517	29.5402	45.3245	66.4869
22.12	16.9558	27.9971	56.2056	114.94	234.725	464.881	824.611	1319.49		29.52	2.87007	5.00948	7.94624	12.7706	19.6561	29.5446	45.3387	66.5046
22.22	17.0007	28.1045	56.4243	115.407	235.643	466.628	827.181	1321.9		29.62	2.8774	5.00667	7.95357	12.7662	19.6615	29.5598	45.3441	66.5197
22.32	17.0581	28.2205	56.6673	115.873	236.576	468.392	829.717	1324.31		29.72	2.87154	5.00276	7.95747	12.7525	19.6575	29.5559	45.3499	66.5256
22.42	17.126	28.3274	56.8875	116.343	237.528	470.153	832.261	1326.65		29.82	2.8802	5.01106	7.95601	12.739	19.6658	29.5642	45.368	66.5437
22.52	17.1933	28.4377	57.1185	116.801	238.477	471.89	834.782	1328.97		29.92	2.87633	5.01537	7.96031	12.7339	19.6799	29.5688	45.3801	66.5558
22.62	17.2473	28.5386	57.337	117.263	239.417	473.632	837.308	1331.29		30.02	2.88219	5.01927	7.96654	12.73	19.6838	29.586	45.386	66.5636
22.72	17.322	28.6348	57.5621	117.719	240.363	475.369	839.84	1333.6		30.12	2.88823	5.0175	7.9644	12.7165	19.6821	29.5999	45.394	66.5872
22.82	17.3957	28.7398	57.7764	118.173	241.286	477.111	842.342	1335.9		30.22	2.89302	5.01057	7.96919	12.7115	19.6849	29.5969	45.3988	66.5939
22.92	17.4753	28.8483	57.9966	118.642	242.225	478.84	844.804	1338.16		30.32	2.88374	5.0052	7.96187	12.6925	19.6799	29.5993	45.411	66.6179
23.02	17.551	28.9458	58.2321	119.098	243.162	480.569	847.274	1340.38		30.42	2.87633	5.00755	7.96617	12.6772	19.6838	29.6017	45.4211	66.6398
23.12	17.6183	29.0503	58.4502	119.544	244.111	482.292	849.779	1342.65		30.52	2.87935	5.00081	7.97701	12.6705	19.6849	29.6145	45.4167	66.6506
23.22	17.664	29.1546	58.6717	119.991	245.054	483.998	852.254	1344.87		30.62	2.88313	5.00227	7.97066	12.6641	19.6805	29.6159	45.4315	66.6563
23.32	17.7391	29.2417	58.8916	120.456	245.999	485.747	854.727	1347.07		30.72	2.88325	5.00276	7.97896	12.6627	19.6888	29.6281	45.4417	66.676
23.42	17.8074	29.3291	59.108	120.909	246.948	487.463	857.167	1349.27		30.82	2.8896	5.00752	7.9814	12.6573	19.6932	29.6325	45.4559	66.6882
23.52	17.8803	29.4451	59.3231	121.359	247.884	489.168	859.611	1351.48		30.92	2.89049	5.00023	7.96898	12.6523	19.6941	29.6455	45.4665	66.6949
23.62	17.9404	29.556	59.5516	121.835	248.821	490.878	862.06	1353.62		31.02	2.88765	4.99739	7.98531	12.6596	19.6932	29.654	45.4754	66.7116
23.72	17.998	29.6585	59.7693	122.276	249.765	492.568	864.5	1355.78		31.12	2.89058	4.99837	7.98824	12.6641	19.6961	29.6667	45.4862	66.7321
23.82	18.0488	29.764	59.9803	122.736	250.682	494.256	866.95	1357.89		31.22	2.89204	4.99202	7.97993	12.6637	19.6976	29.6682	45.4896	66.7355
23.92	18.1098	29.8621	60.2093	123.214	251.618	495.956	869.37	1360.03		31.32	2.89595	4.99593	7.98579	12.6597	19.7116	29.6799	45.5013	66.7492
24.02	18.1728	29.9583	60.4262	123.679	252.526	497.659	871.763	1362.14		31.42	2.89183	5.00121	7.98912	12.6631	19.7185	29.6774	45.5105	66.7623
24.12	18.2292	30.0729	60.6392	124.167	253.45	499.356	874.151	1364.23		31.52	2.89302	4.99104	7.97737	12.6412	19.7181	29.6867	45.5199	66.7639
24.22	18.2864	30.1675	60.8565	124.632	254.386	501.062	876.535	1366.33		31.62	2.89107	4.98909	7.98677	12.6412	19.7259	29.6926	45.5355	66.7912
24.32	18.3676	30.2781	61.0764	125.1	255.317	502.774	878.905	1368.41		31.72	2.90034	4.98665	7.998	12.6485	19.7332	29.7038	45.5467	66.8024
24.42	18.4311	30.3748	61.2942	125.558	256.261	504.453	881.281	1370.47		31.82	2.90514	4.98399	8.0106	12.6338	19.7204	29.7086	45.5519	66.8174
24.52	18.4853	30.4954	61.5141	126.021	257.186	506.112	883.654	1372.52		31.92	2.91548	4.98616	8.01118	12.6363	19.7308	29.717	45.5716	66.8371
24.62	18.5412	30.5942	61.7207	126.479	258.121	507.797	886.014	1374.59		32.02	2.90718	4.98567	8.01265	12.6378	19.742	29.7208	45.5653	66.8405
24.72	18.5993	30.711	61.9195	126.933	259.049	509.462	888.356	1376.63		32.12	2.91206	4.97688	8.01949	12.6348	19.7489	29.737	45.5799	66.8474
24.82	18.6577	30.8182	62.1458	127.402	259.976	511.142	890.698	1378.65		32.22	2.90718	4.98567	8.02278	12.6378	19.7522	29.7321	45.5848	66.8679
24.92	18.7167	30.9205	62.3591	127.866	260.897	512.803	893.04	1380.63		32.32	2.90062	4.97289	8.02916	12.6429	19.7585	29.735	45.5974	66.8649
25.02	18.7851	31.0334	62.5681	128.332	261.822	514.451	895.358	1382.58		32.42	2.91118	4.9799	8.02641	12.6418	19.7655	29.7439	45.6083	66.8816
25.12	18.8401	31.1451	62.7813	128.768	262.762	516.11	897.661	1384.51		32.52	2.91109	4.97005	8.02827	12.6436	19.7674	29.7575	45.6082	66.905
25.22	18.9082	31.2523	62.9998	129.217	263.68	517.763	899.969	1386.46		32.62	2.90962	4.97054	8.02876	12.6441	19.7679	29.7561	45.6107	66.9152
25.32	18.9531	31.3671	63.2048	129.67	264.605	519.422	902.264	1388.4		32.72	2.91002	4.96934	8.02721	12.6426	19.7761	29.7662	45.6286	66.9332
25.42	19.0017	31.4747	63.4019	130.119	265.525	521.068	904.541	1390.33		32.82	2.9106	4.97151	8.02779	12.6451	19.7865	29.7766	45.6273	66.9416
25.52	19.0718	31.5818	63.6318	130.586	266.439	522.716	906.821	1392.23		32.92	2.90141	4.96233	8.0186	12.6535	19.787	29.7869	45.6298	66.9465
25.62	19.1348	31.6995	63.8357	131.043	267.349	524.381	909.096	1394.12		33.02	2.91051	4.97337	8.02769	12.6629	19.7844	29.796	45.6467	66.9825
25.72	19.2036	31.8055	64.0628	131.499	268.253	526.018	911.365	1396.03		33.12	2.90413	4.98421	8.02876	12.6676	19.7796	29.7971	45.64	66.9895
25.82	19.2783	31.8938	64.2801	131.946	269.169	527.679	913.632	1397.94		33.22	2.91051	4.98119	8.0183	12.6645	19.7942	29.8038	45.6487	67.006
25.92	19.3447	31.9974	64.4891	132.38	270.079	529.331	915.906	1399.78		33.32	2.90767	4.98616	8.02486	12.6695	19.7917	29.8107	45.6517	67.0305
26.02	19.3925	32.094	64.7006	132.838	270.99	530.975	918.135	1401.6		33.42	2.90288	4.98137	8.02983	12.6745	19.7983	29.8138	45.659	67.0433
26.12	19.4459	32.2083	64.907	133.292	271.9	532.624	920.385	1403.44		33.52	2.9063	4.97734	8.0352	12.6701	19.8036	29.8094	45.664	67.0603
26.22	19.4926	32.325	65.1155	133.739	272.826	534.268	922.618	1405.28		33.62	2.90572	4.98421	8.02876	12.6754	19.8089	29.8147	45.6693	67.0754
26.32	19.5583	32.4043	65.3296	134.197	273.742	535.908	924.856	1407.1		33.72	2.90855	4.99095	8.02769	12.6821	19.8137	29.8116	45.678	67.0919
26.42	19.6232	32.52	65.5469	134.651	274.649	537.521	927.087	1408.91		33.82	2.90181	4.98225	8.02876	12.6832	19.807	29.815	45.6908	67.0949
26.52	19.6738	32.6155	65.7729	135.11	275.576	539.131	929.305	1410.71		33.92	2.89507	4.97551	8.02983	12.6768	19.808	29.8177	45.6918	67.1058
26.62	19.7488	32.7237	65.9615	135.556	276.491	540.768	931.503	1412.5		34.02	2.90376	4.98421	8.03072	12.6871	19.8089	29.8283	45.7025	67.1164
26.72	19.7961	32.8199	66.1846	136.003	277.396	542.4	933.716	1414.3		34.12	2.9106	4.98128	8.02779	12.6939	19.8275	29.8371	45.721	67.133
26.82	19.8596	32.924	66.3829	136.467	278.325	544.02	935.894	1416.07		34.22	2.90083	4.98909	8.02779	12.6842	19.8333	29.8469	45.7366	67.1431
26.92	19.928	33.0318	66.5977	136.932	279.232	545.635	938.081	1417.82		34.32	2.90367	4.99425	8.03062	12.6889	19.8284	29.8497	45.7434	67.1691
27.02	19.9839	33.1443	66.806	137.379	280.144	547.257	940.237	1419.54		34.42	2.89055	5.00188	8.02922	12.695	19.8266	29.8479	45.7475	67.1829
27.12	20.0466	33.248	67.021	137.814	281.051	548.874	942.42	1421.29		34.52	2.89693	5.00862	8.03755	12.7017	19.8337	29.8625	45.7562	67.1818
27.22	20.1083	33.3391	67.2367	138.282	281.96	550.483	944.591	1423.01		34.62	2.9023	5.0218	8.04878	12.7032	19.8465	29.8659	45.7772	67.2048
27.32	20.1736	33.4259	67.4547	138.73	282.855	552.089	946.756	1424.71		34.72	2.91011	5.01985	8.04878	12.7091	19.8465	29.864	45.7772	67.2224
27.42	20.2248	33.5454	67.6641	139.192	283.756	553.688	948.897	1426.43		34.82	2.90483	5.02238	8.05327	12.7057	19.8588	29.8704	45.7895	67.2288
27.52	20.2795	33.6236	67.8809	139.643	284.672	555.305	951.03	1428.12		34.92	2.911	5.02269	8.04967	12.7142	19.8591	29.8766	45.8015	67.2545
27.62	20.3452	33.7478	68.0774	140.111	285.579	556.923	953.168	1429.8		35.02	2.90816	5.03743	8.05659	12.7305	19.8719	29.8815	45.8166	67.2614
27.72	20.393	33.8445	68.303	140.559	286.483	558.495	955.282	1431.46		35.12	2.91539	5.0349	8.06187	12.728	19.8713	29.8907	45.8332	67.2882
27.82	20.4322	33.9368	68.5258	141.018	287.384	560.081	957.386	1433.09		35.22	2.90962	5.03694	8.05806	12.732	19.8753	29.8928	45.8392	67.3039
27.92	20.4895	34.0328	68.7413	141.464	288.263	561.665	959.48	1434.75		35.32	2.91548	5.03535	8.05025	12.7379	19.8792	29.8889	45.845	67.3176
28.02	20.5402	34.1343	68.9697	141.896	289.173	563.265	961.591	1436.41		35.42	2.91899	5.04045	8.0479	12.7433	19.8769	29.8943	45.8583	67.325
28.12	20.5928	34.2392	69.1766	142.331	290.077	564.843	963.687	1438.05		35.52	2.89729	5.02815	8.05318	12.7486	19.8822	29.8918	45.8558	67.3479
28.22	20.6445	34.346	69.3963	142.791	290.984	566.43	965.776	1439.67		35.62	2.90181	5.03304	8.05843	12.7437	19.8968	29.8947	45.8685	67.3551
28.32	20.7065	34.4393	69.5989	143.222	291.873	568.005	967.848	1441.32		35.72	2.90132	5.03841	8.05562	12.7514	19.8963	29.8923	45.868	67.3718
28.42	20.7534	34.5545	69.8056	143.67	292.777	569.578	969.904	1442.93		35.82	2.90181	5.03108	8.04634	12.7633	19.9046	29.8928	45.8783	67.384
28.52	20.807	34.653	70.0295	144.114	293.67	571.145	971.97	1444.49		35.92	2.91255	5.03987	8.04927	12.7623	19.9079	29.8957	45.8968	67.4143
28.62	20.863	34.7754	70.2222	144.559	294.556	572.699	974.008	1446.07		36.02	2.91841	5.03792	8.05513	12.7603	19.9134	29.8996	45.8949	67.4201
28.72	20.9177	34.8711	70.4312	144.986	295.453	574.264	976.059	1447.63		36.12	2.92085	5.04036	8.05562	12.7745	19.9178	29.904	45.9168	67.4343
28.82	20.9634	34.9871	70.6409	145.427	296.335	575.83	978.104	1449.19		36.22	2.92867	5.04817	8.05757	12.7803	19.9256	29.9118	45.9246	67.4616
28.92	21.048	35.0894	70.8389	145.863	297.23	577.402	980.158	1450.75		36.32	2.91792	5.0472	8.06441	12.7794	19.9246	29.9089	45.924	67.4802
29.02	21.1012	35.205	71.0542	146.297	298.123	578.968	982.205	1452.27		36.42	2.9062	5.05696	8.06245	12.7794	19.9324	29.9089	45.9354	67.4997
29.12	21.1631	35.3001	71.2563	146.741	299.009	580.519	984.236	1453.81		36.52	2.90453	5.05492	8.06236	12.7871	19.9304	29.9092	45.9431	67.527
29.22	21.2129	35.4238	71.4627	147.2	299.904	582.078	986.257	1455.32		36.62	2.90132	5.05989	8.06929	12.794	19.9393	29.9157	45.9578	67.5339
29.32	21.2812	35.5413	71.6717	147.674	300.803	583.615	988.272	1456.83		36.72	2.89067	5.05937	8.0645	12.7916	19.9443	29.9148	45.957	67.5428
29.42	21.3349	35.6341	71.8953	148.118	301.704	585.15	990.265	1458.35		36.82	2.89253	5.07454	8.07027	12.8087	19.95	29.9265	45.9823	67.5661
29.52	21.3896	35.7239	72.1023	148.568	302.594	586.698	992.275	1459.86		36.92	2.88326	5.08089	8.0688	12.815	19.9564	29.927	45.9906	67.5822
29.62	21.4385	35.8392	72.3074	149.005	303.489	588.243	994.269	1461.37		37.02	2.87935	5.06917	8.07503	12.7994	19.9544	29.9328	45.9964	67.5998
29.72	21.4851	35.9541	72.5158	149.458	304.384	589.79	996.265	1462.86		37.12	2.87398	5.07552	8.08296	12.796	19.9491	29.9372	46.0008	67.6179
29.82	21.5483	36.0525	72.7298	149.894	305.283	591.306	998.25	1464.32		37.22	2.87251	5.08382	8.0815	12.8062	19.9495	29.9377	46.0111	67.6242
29.92	21.6174	36.1587	72.9473	150.352	306.199	592.83	1000.21	1465.79		37.32	2.87154	5.09261	8.07661	12.8111	19.9564	29.9445	46.0202	67.6353
30.02	21.6589	36.251	73.1313	150.788	307.083	594.346	1002.17	1467.23		37.42	2.87779	5.09691	8.07506	12.8002	19.9548	29.941	46.0359	67.651
30.12	21.7167	36.3479	73.3357	151.24	307.979	595.881	1004.14	1468.67		37.52	2.86421	5.09505	8.07124	12.7999	19.9686	29.9392	46.034	67.6589
30.22	21.7622	36.4438	73.553	151.679	308.864	597.409	1006.09	1470.11		37.62	2.86067	5.09114	8.06734	12.8038	19.9666	29.945	46.0496	67.6726
30.32	21.8147	36.5162	73.7559	152.129	309.735	598.934	1008.03	1471.56		37.72	2.87056	5.09749	8.07368	12.8023	19.9632	29.9533	46.0579	67.6809
30.42	21.8518	36.6021	73.9509	152.545	310.61	600.455	1009.97	1472.98		37.82	2.86812	5.0876	8.06538	12.7999	19.9627	29.9532	46.0672	67.6804
30.52	21.9172	36.7065	74.1553	152.972	311.477	601.992	1011.9	1474.38		37.92	2.86714	5.09212	8.0605	12.8067	19.9602	29.9597	46.0721	67.6872
30.62	21.9733	36.8134	74.3735	153.407	312.372	603.508	1013.83	1475.78		38.02	2.87202	5.09114	8.0677	12.812	19.9686	29.9665	46.0789	67.6921
30.72	22.0553	36.8978	74.575	153.843	313.247	605.013	1015.75	1477.18		38.12	2.87047	5.08958	8.06773	12.812	19.9748	29.9767	46.0969	67.7023
30.82	22.1039	36.9871	74.7756	154.278	314.127	606.522	1017.67	1478.57		38.22	2.88753	5.09456	8.06685	12.8189	19.974	29.9914	46.1038	67.7209
30.92	22.1701	37.0942	74.9922	154.727	315	608.039	1019.56	1479.96		38.32	2.90572	5.08186	8.06978	12.816	19.9769	29.9885	46.1189	67.7336
31.02	22.2328	37.1843	75.1956	155.157	315.866	609.559	1021.44	1481.33		38.42	2.91832	5.08665	8.07652	12.8188	19.9602	30.0011	46.1252	67.7306
31.12	22.2881	37.2806	75.4109	155.597	316.741	611.056	1023.33	1482.69		38.52	2.92757	5.09358	8.09126	12.8277	19.9593	30.0084	46.1419	67.7473
31.22	22.3439	37.3813	75.6285	156.055	317.627	612.545	1025.2	1484.07		38.62	2.95601	5.09309	8.08919	12.835	19.9666	30.0212	46.1512	67.7663
31.32	22.3948	37.4869	75.836	156.502	318.504	614.043	1027.07	1485.43		38.72	2.96333	5.09846	8.09615	12.8427	19.9544	30.0344	46.1663	67.772
31.42	22.4602	37.605	76.0499	156.935	319.372	615.546	1028.94	1486.75		38.82	2.97642	5.10216	8.09166	12.8457	19.9577	30.0377	46.1697	67.7848
31.52	22.5295	37.7134	76.2598	157.374	320.26	617.047	1030.81	1488.1		38.92	2.99339	5.10081	8.08873	12.8369	19.9568	30.0367	46.1687	67.776
31.62	22.5845	37.8071	76.4671	157.794	321.137	618.533	1032.65	1489.45		39.02	3.01118	5.08968	8.0854	12.8512	19.9534	30.0354	46.1849	67.7922
31.72	22.655	37.9092	76.6841	158.251	322.016	620.032	1034.51	1490.78		39.12	3.02818	5.09496	8.09264	12.8486	19.961	30.0508	46.1925	67.7994
31.82	22.7156	38.0088	76.897	158.702	322.889	621.515	1036.35	1492.11		39.22	3.04634	5.08772	8.09322	12.8593	19.9593	30.0627	46.2025	67.8078
31.92	22.7737	38.104	77.1149	159.141	323.752	623.01	1038.17	1493.44		39.32	3.05785	5.09886	8.10667	12.8721	19.9568	30.0738	46.2058	67.8209
32.02	22.8305	38.1843	77.3322	159.567	324.633	624.489	1040	1494.75		39.42	3.06645	5.09221	8.11137	12.8654	19.9599	30.0789	46.2226	67.826
32.12	22.8774	38.2996	77.5354	160.005	325.489	625.956	1041.83	1496.07		39.52	3.08589	5.0843	8.11128	12.8751	19.9696	30.0905	46.2323	67.8356
32.22	22.9333	38.4063	77.7339	160.439	326.367	627.432	1043.63	1497.36		39.62	3.09615	5.08675	8.10396	12.8756	19.97	30.0988	46.2327	67.8463
32.32	22.9897	38.5056	77.9543	160.881	327.222	628.921	1045.42	1498.66		39.72	3.0985	5.08519	8.10826	12.8701	19.9646	30.1035	46.237	67.8522
32.42	23.0508	38.6019	78.1717	161.328	328.082	630.397	1047.24	1499.93		39.82	3.10374	5.07249	8.12132	12.8672	19.9597	30.1022	46.2419	67.857
32.52	23.1122	38.6848	78.3636	161.749	328.936	631.86	1049.03	1501.22		39.92	3.10933	5.06709	8.11714	12.8793	19.9543	30.114	46.2463	67.8708
32.62	23.1899	38.7723	78.5804	162.177	329.792	633.329	1050.8	1502.49		40.02	3.11909	5.07649	8.12495	12.879	19.9637	30.1218	46.2655	67.8806
32.72	23.2707	38.8746	78.792	162.638	330.663	634.79	1052.6	1503.74		40.12	3.12828	5.0681	8.12242	12.8784	19.9631	30.1134	46.2649	67.8976
32.82	23.3149	38.9695	79.0061	163.073	331.526	636.233	1054.37	1504.98		40.22	3.12837	5.06819	8.12642	12.8707	19.9534	30.133	46.2669	67.8938
32.92	23.3681	39.052	79.2078	163.486	332.39	637.706	1056.14	1506.22		40.32	3.13081	5.07063	8.12727	12.8634	19.9559	30.1355	46.2772	67.9021
33.02	23.4284	39.1611	79.4204	163.927	333.249	639.164	1057.92	1507.47		40.42	3.12672	5.0685	8.12672	12.871	19.9538	30.1415	46.275	67.9097
33.12	23.4841	39.2676	79.6246	164.379	334.105	640.621	1059.69	1508.7		40.52	3.12727	5.06709	8.12495	12.8809	19.9598	30.1335	46.2752	67.9102
33.22	23.5417	39.3448	79.8345	164.81	334.985	642.081	1061.44	1509.93		40.62	3.123	5.06282	8.13081	12.8833	19.9578	30.1374	46.2791	67.9157
33.32	23.5788	39.4423	80.0509	165.245	335.831	643.546	1063.2	1511.16		40.72	3.12154	5.06721	8.13326	12.8873	19.9587	30.1418	46.2835	67.9299
33.42	23.6342	39.5192	80.2453	165.67	336.697	644.985	1064.96	1512.38		40.82	3.09898	5.07982	8.13609	12.8823	19.9553	30.1544	46.3063	67.9425
33.52	23.6577	39.5916	80.4388	166.097	337.558	646.425	1066.69	1513.59		40.92	3.10152	5.07259	8.13899	12.8731	19.9598	30.1569	46.3104	67.9548
33.62	23.7055	39.6882	80.6447	166.542	338.41	647.874	1068.43	1514.78		41.02	3.10777	5.07884	8.13902	12.8716	19.966	30.1632	46.3264	67.963
33.72	23.7595	39.7813	80.8492	166.986	339.269	649.307	1070.15	1515.96		41.12	3.10933	5.08077	8.14839	12.8731	19.9578	30.1569	46.3201	67.9646
33.82	23.8144	39.8674	81.0642	167.422	340.117	650.744	1071.88	1517.16		41.22	3.09761	5.07844	8.14448	12.8692	19.9539	30.1651	46.328	67.9805
33.92	23.8725	39.9861	81.2649	167.861	340.974	652.181	1073.6	1518.35		41.32	3.08638	5.08089	8.14693	12.8599	19.9567	30.173	46.346	67.9846
34.02	23.9182	40.0904	81.4684	168.303	341.82	653.606	1075.31	1519.53		41.42	3.0742	5.08665	8.15269	12.8583	19.9641	30.173	46.3537	68.0099
34.12	23.9724	40.1758	81.6734	168.729	342.664	655.039	1077.03	1520.69		41.52	3.05904	5.08089	8.14729	12.8541	19.9681	30.1789	46.3577	68.0139
34.22	24.037	40.2795	81.8669	169.164	343.51	656.455	1078.71	1521.85		41.62	3.05211	5.07591	8.15367	12.8569	19.9592	30.1896	46.3609	68.0167
34.32	24.101	40.3943	82.0715	169.588	344.345	657.867	1080.42	1523.01		41.72	3.03511	5.07844	8.1562	12.8614	19.9657	30.1921	46.367	68.031
34.42	24.1575	40.4898	82.2881	170.023	345.22	659.275	1082.1	1524.14		41.82	3.02721	5.08067	8.16002	12.8535	19.9656	30.1861	46.3786	68.0351
34.52	24.2355	40.5971	82.4951	170.472	346.07	660.712	1083.79	1525.28		41.92	3.01457	5.07707	8.16264	12.8678	19.9725	30.2005	46.3813	68.0589
34.62	24.3071	40.7097	82.6975	170.884	346.918	662.116	1085.48	1526.41		42.02	3.01158	5.06664	8.16002	12.8555	19.9695	30.1982	46.3728	68.0563
34.72	24.3746	40.8085	82.896	171.322	347.756	663.551	1087.15	1527.55		42.12	3.0023	5.06322	8.15111	12.8559	19.97	30.2003	46.3889	68.0685
34.82	24.4289	40.9214	83.0928	171.767	348.603	664.966	1088.81	1528.68		42.22	2.98982	5.06282	8.16402	12.8579	19.9715	30.2077	46.3905	68.0778
34.92	24.4756	41.0169	83.3071	172.191	349.46	666.374	1090.47	1529.8		42.32	2.9648	5.05696	8.17574	12.8712	19.9832	30.2038	46.4061	68.0915
35.02	24.5268	41.0994	83.4856	172.621	350.32	667.792	1092.13	1530.89		42.42	2.95787	5.0598	8.17076	12.874	19.9861	30.2066	46.4089	68.0943
35.12	24.5692	41.2043	83.6804	173.056	351.161	669.187	1093.77	1531.97		42.52	2.94038	5.0544	8.17867	12.8643	19.9803	30.2087	46.4113	68.0983
35.22	24.6249	41.3069	83.8767	173.5	351.998	670.57	1095.4	1533.07		42.62	2.93745	5.07063	8.16597	12.8712	19.9953	30.2155	46.4198	68.1231
35.32	24.6699	41.3909	84.0798	173.928	352.84	671.976	1097.06	1534.17		42.72	2.91841	5.06136	8.16841	12.8619	20.0091	30.216	46.4202	68.1252
35.42	24.7119	41.4739	84.2723	174.368	353.687	673.38	1098.7	1535.26		42.82	2.90602	5.0685	8.17397	12.869	20.0143	30.2232	46.4274	68.1421
35.52	24.7675	41.5803	84.4587	174.783	354.51	674.764	1100.33	1536.33		42.92	2.90031	5.06242	8.17729	12.8708	20.018	30.2327	46.4389	68.1536
35.62	24.8075	41.6808	84.6588	175.202	355.333	676.157	1101.95	1537.42		43.02	2.89693	5.06721	8.17427	12.8779	20.0228	30.2316	46.4456	68.1701
35.72	24.8505	41.7727	84.8444	175.628	356.173	677.538	1103.57	1538.49		43.12	2.89342	5.07188	8.17857	12.874	20.0271	30.2363	46.4597	68.1764
35.82	24.8913	41.8526	85.063	176.065	357.003	678.905	1105.18	1539.56		43.22	2.89546	5.06966	8.17281	12.878	20.0314	30.2419	46.4637	68.198
35.92	24.9374	41.9514	85.2693	176.494	357.85	680.295	1106.79	1540.64		43.32	2.88081	5.07063	8.17769	12.8731	20.0399	30.2565	46.4686	68.2032
36.02	24.9734	42.0557	85.4654	176.919	358.686	681.679	1108.4	1541.72		43.42	2.87642	5.076	8.17329	12.8785	20.0433	30.26	46.4743	68.2199
36.12	25.0256	42.1587	85.6875	177.342	359.518	683.045	1110.01	1542.78		43.52	2.87389	5.08324	8.18053	12.876	20.0603	30.2594	46.4929	68.2291
36.22	25.0875	42.2519	85.88	177.775	360.353	684.426	1111.61	1543.83		43.62	2.88033	5.07991	8.17757	12.8824	20.057	30.2658	46.4993	68.2551
36.32	25.1415	42.3547	86.073	178.198	361.196	685.79	1113.2	1544.87		43.72	2.87154	5.07307	8.18013	12.8857	20.0579	30.2668	46.4984	68.2658
36.42	25.1933	42.4456	86.2927	178.619	362.023	687.16	1114.76	1545.9		43.82	2.86852	5.088	8.17906	12.8921	20.0647	30.2716	46.509	68.2745
36.52	25.2368	42.5476	86.4768	179.042	362.858	688.531	1116.33	1546.93		43.92	2.86177	5.08479	8.19185	12.897	20.07	30.2688	46.5218	68.2877
36.62	25.292	42.6438	86.6844	179.489	363.716	689.911	1117.91	1547.95		44.02	2.85335	5.09163	8.19868	12.8941	20.0784	30.2854	46.5286	68.3039
36.72	25.3466	42.7375	86.8855	179.921	364.579	691.292	1119.47	1548.98		44.12	2.85493	5.09358	8.19087	12.8961	20.0784	30.2877	46.5404	68.3078
36.82	25.3985	42.8227	87.1015	180.346	365.403	692.648	1121.01	1549.99		44.22	2.84517	5.08772	8.18111	12.8883	20.0726	30.2893	46.5404	68.3195
36.92	25.4306	42.9231	87.2801	180.767	366.225	694.009	1122.56	1550.99		44.32	2.8441	5.10033	8.18004	12.895	20.0793	30.2882	46.5397	68.336
37.02	25.4904	43.0122	87.4707	181.186	367.053	695.366	1124.1	1551.99		44.42	2.8481	5.09065	8.18636	12.8912	20.0853	30.2941	46.557	68.342
37.12	25.5478	43.1009	87.6687	181.615	367.89	696.716	1125.67	1552.97		44.52	2.85579	5.1042	8.18159	12.8969	20.0907	30.2995	46.5643	68.3571
37.22	25.5942	43.1941	87.8557	182.04	368.725	698.061	1127.18	1553.98		44.62	2.86079	5.10139	8.18697	12.8941	20.096	30.3049	46.5775	68.3742
37.32	25.6461	43.289	88.0463	182.463	369.551	699.394	1128.7	1554.99		44.72	2.86891	5.10756	8.18336	12.9061	20.1022	30.3111	46.5836	68.398
37.42	25.6745	43.3876	88.2387	182.862	370.38	700.753	1130.24	1555.97		44.82	2.87105	5.11165	8.18745	12.8946	20.1043	30.323	46.5877	68.4024
37.52	25.7272	43.499	88.438	183.292	371.209	702.116	1131.77	1556.94		44.92	2.87633	5.10521	8.17906	12.9057	20.0998	30.3185	46.6008	68.4191
37.62	25.7856	43.577	88.639	183.721	372.038	703.444	1133.29	1557.94		45.02	2.87798	5.10881	8.17485	12.9093	20.1038	30.3221	46.6048	68.4324
37.72	25.843	43.646	88.8444	184.121	372.847	704.763	1134.8	1558.92		45.12	2.88606	5.11458	8.18257	12.9053	20.1112	30.3259	46.6121	68.448
37.82	25.8862	43.7478	89.0384	184.553	373.67	706.105	1136.3	1559.88		45.22	2.88805	5.10521	8.18102	12.9077	20.1116	30.3208	46.6262	68.4601
37.92	25.9415	43.8442	89.2539	184.998	374.514	707.449	1137.81	1560.86		45.32	2.89888	5.11446	8.18208	12.9169	20.1126	30.3313	46.6351	68.4689
38.02	25.9946	43.9285	89.4866	185.413	375.338	708.774	1139.32	1561.83		45.42	2.91158	5.11897	8.18733	12.9234	20.1156	30.3459	46.6478	68.4836
38.12	26.0469	44.0198	89.6873	185.834	376.162	710.095	1140.81	1562.78		45.52	2.91743	5.10725	8.18501	12.9293	20.1136	30.3518	46.6458	68.4973
38.22	26.1037	44.1236	89.8868	186.26	376.996	711.412	1142.3	1563.76		45.62	2.911	5.10863	8.18639	12.9209	20.113	30.3512	46.6472	68.5006
38.32	26.1603	44.2133	90.0898	186.665	377.803	712.766	1143.79	1564.69		45.72	2.91389	5.10335	8.18111	12.9254	20.1097	30.3596	46.6517	68.5152
38.42	26.2252	44.3095	90.2993	187.085	378.628	714.094	1145.26	1565.63		45.82	2.91548	5.10335	8.18111	12.9254	20.1077	30.3596	46.6615	68.5285
38.52	26.2785	44.4116	90.499	187.525	379.46	715.398	1146.71	1566.58		45.92	2.92085	5.10872	8.17671	12.9307	20.1053	30.3649	46.6746	68.5437
38.62	26.3332	44.4858	90.6963	187.929	380.288	716.714	1148.18	1567.52		46.02	2.92506	5.11098	8.18092	12.935	20.1076	30.3692	46.671	68.5459
38.72	26.3767	44.6016	90.9097	188.342	381.111	718.053	1149.63	1568.45		46.12	2.91402	5.09407	8.17183	12.9262	20.1004	30.3679	46.6721	68.5485
38.82	26.4206	44.7119	91.1021	188.747	381.932	719.368	1151.08	1569.38		46.22	2.91255	5.09261	8.17818	12.9361	20.1087	30.3781	46.6917	68.5647
38.92	26.4719	44.7847	91.2959	189.16	382.745	720.661	1152.53	1570.3		46.32	2.91743	5.09749	8.17561	12.939	20.1116	30.3834	46.6966	68.5715
39.02	26.5161	44.8797	91.4886	189.573	383.569	721.985	1153.98	1571.22		46.42	2.92534	5.10344	8.1851	12.9294	20.1121	30.3909	46.7026	68.5794
39.12	26.5808	44.9952	91.6818	189.989	384.374	723.311	1155.4	1572.13		46.52	2.91624	5.0963	8.17369	12.9394	20.112	30.3834	46.7048	68.5875
39.22	26.6233	45.0865	91.8633	190.401	385.186	724.631	1156.84	1573.04		46.62	2.92134	5.09163	8.1772	12.9332	20.1077	30.385	46.7064	68.5832
39.32	26.6816	45.1741	92.0818	190.826	386.022	725.949	1158.27	1573.96		46.72	2.92036	5.09846	8.17622	12.942	20.1243	30.3957	46.7171	68.5998
39.42	26.735	45.2666	92.2856	191.272	386.85	727.255	1159.69	1574.87		46.82	2.91988	5.09212	8.17769	12.9415	20.118	30.3952	46.7166	68.6013
39.52	26.7763	45.3606	92.4968	191.683	387.669	728.555	1161.12	1575.78		46.92	2.91255	5.10237	8.18599	12.9439	20.1283	30.3977	46.7288	68.6154
39.62	26.8309	45.4348	92.7019	192.097	388.474	729.858	1162.55	1576.67		47.02	2.91295	5.09105	8.16881	12.9424	20.1267	30.3961	46.7292	68.626
39.72	26.8865	45.5411	92.898	192.523	389.292	731.166	1163.97	1577.58		47.12	2.91743	5.08772	8.17329	12.9371	20.1234	30.4025	46.7415	68.6398
39.82	26.9626	45.6172	93.0952	192.961	390.115	732.472	1165.39	1578.49		47.22	2.91792	5.09602	8.17415	12.9395	20.1336	30.4128	46.744	68.6521
39.92	27.0212	45.6973	93.3042	193.371	390.926	733.751	1166.8	1579.37		47.32	2.92134	5.08186	8.17915	12.941	20.1351	30.4143	46.7572	68.6535
40.02	27.0703	45.8011	93.5232	193.807	391.742	735.047	1168.18	1580.26		47.42	2.92174	5.08226	8.1776	12.9339	20.1355	30.4049	46.7501	68.6539
40.12	27.1142	45.888	93.727	194.22	392.548	736.343	1169.58	1581.14		47.52	2.91829	5.08821	8.17574	12.9395	20.1336	30.4011	46.7655	68.6599
40.22	27.1826	45.9758	93.9226	194.64	393.364	737.622	1170.98	1582.01		47.62	2.92046	5.08879	8.1685	12.9342	20.1342	30.4056	46.7602	68.6644
40.32	27.2485	46.0828	94.1272	195.055	394.18	738.906	1172.35	1582.9		47.72	2.90962	5.08577	8.17525	12.941	20.1312	30.4104	46.7747	68.6789
40.42	27.3007	46.1838	94.3259	195.469	395.004	740.18	1173.75	1583.76		47.82	2.91646	5.07539	8.18208	12.9459	20.1302	30.4094	46.7718	68.6877
40.52	27.3493	46.2715	94.5171	195.885	395.81	741.455	1175.13	1584.62		47.92	2.90953	5.08958	8.17711	12.9409	20.1428	30.4122	46.7785	68.6905
40.62	27.4009	46.3543	94.7015	196.298	396.604	742.719	1176.49	1585.48		48.02	2.91597	5.0804	8.19527	12.9415	20.1438	30.4108	46.785	68.7009
40.72	27.4556	46.4672	94.9065	196.702	397.417	743.983	1177.85	1586.33		48.12	2.89888	5.07893	8.19576	12.94	20.1439	30.4039	46.7874	68.7033
40.82	27.52	46.5535	95.1229	197.127	398.223	745.251	1179.23	1587.18		48.22	2.90425	5.07454	8.18941	12.9376	20.1395	30.4187	46.7908	68.7165
40.92	27.5669	46.6473	95.3128	197.542	399.028	746.52	1180.6	1588.04		48.32	2.90971	5.07219	8.1851	12.943	20.1371	30.4163	46.7885	68.7239
41.02	27.63	46.7436	95.4931	197.958	399.825	747.78	1181.97	1588.88		48.42	2.91881	5.07933	8.18675	12.9502	20.1462	30.4234	46.8054	68.7408
41.12	27.6755	46.8282	95.6929	198.371	400.627	749.043	1183.33	1589.73		48.52	2.91341	5.07552	8.18257	12.9444	20.1483	30.4196	46.8016	68.7468
41.22	27.7419	46.9434	95.8823	198.787	401.41	750.3	1184.68	1590.57		48.62	2.92036	5.07893	8.18599	12.942	20.1439	30.423	46.8148	68.76
41.32	27.796	47.0271	96.0868	199.213	402.189	751.574	1186.04	1591.4		48.72	2.91801	5.08049	8.18755	12.9513	20.1454	30.4324	46.8241	68.7596
41.42	27.8273	47.1108	96.2686	199.626	402.991	752.835	1187.38	1592.22		48.82	2.9193	5.08763	8.19664	12.9585	20.1623	30.4337	46.8254	68.7706
41.52	27.8838	47.2044	96.4852	200.042	403.778	754.083	1188.72	1593.06		48.92	2.91792	5.08821	8.19331	12.9571	20.1629	30.4401	46.8319	68.7888
41.62	27.9497	47.2859	96.6936	200.46	404.585	755.34	1190.04	1593.9		49.02	2.92573	5.09602	8.19527	12.9591	20.1707	30.4499	46.8455	68.7985
41.72	27.9978	47.379	96.9078	200.884	405.381	756.596	1191.37	1594.72		49.12	2.91988	5.07649	8.19722	12.9591	20.1746	30.4421	46.8455	68.8024
41.82	28.0527	47.4671	97.115	201.307	406.188	757.861	1192.7	1595.53		49.22	2.92778	5.07658	8.20317	12.9474	20.1806	30.4422	46.846	68.8182
41.92	28.0981	47.573	97.3226	201.706	407.002	759.11	1194.01	1596.36		49.32	2.93657	5.08537	8.20415	12.9507	20.1816	30.451	46.8661	68.8191
42.02	28.1518	47.6833	97.5325	202.129	407.802	760.369	1195.33	1597.17		49.42	2.92809	5.08665	8.20543	12.9614	20.1809	30.4503	46.8655	68.8306
42.12	28.1936	47.7779	97.7383	202.544	408.6	761.612	1196.64	1597.99		49.52	2.91978	5.08617	8.20494	12.9512	20.1745	30.444	46.8689	68.8414
42.22	28.2311	47.8643	97.9298	202.946	409.403	762.86	1197.95	1598.79		49.62	2.92561	5.08418	8.19087	12.9488	20.1781	30.4572	46.8724	68.8469
42.32	28.2881	47.9524	98.1297	203.347	410.202	764.089	1199.26	1599.59		49.72	2.9355	5.0843	8.19917	12.9571	20.1805	30.4577	46.8748	68.8591
42.42	28.3264	48.0494	98.3301	203.764	411.002	765.334	1200.55	1600.39		49.82	2.93199	5.08861	8.20579	12.9614	20.1946	30.464	46.8967	68.8712
42.52	28.3833	48.1375	98.5237	204.179	411.784	766.571	1201.83	1601.19		49.92	2.93706	5.08586	8.21245	12.9606	20.1996	30.469	46.894	68.8802
42.62	28.4184	48.243	98.6878	204.585	412.571	767.836	1203.12	1601.96		50.02	2.94185	5.09065	8.21724	12.9732	20.2122	30.4719	46.8988	68.8928
42.72	28.4741	48.3475	98.8782	205	413.359	769.064	1204.39	1602.75		50.12	2.93501	5.09358	8.22017	12.9762	20.2074	30.4787	46.9017	68.8898
42.82	28.5126	48.4344	99.0551	205.421	414.167	770.302	1205.68	1603.52		50.22	2.9399	5.09065	8.21919	12.9752	20.2067	30.4777	46.9007	68.9045
42.92	28.5676	48.521	99.2491	205.835	414.941	771.536	1206.96	1604.29		50.32	2.92955	5.08031	8.22447	12.9687	20.2136	30.483	46.906	68.9234
43.02	28.6132	48.6135	99.4314	206.248	415.725	772.761	1208.22	1605.07		50.42	2.9355	5.09407	8.21284	12.9571	20.2117	30.4792	46.9139	68.9274
43.12	28.6592	48.7005	99.6199	206.675	416.513	774.005	1209.47	1605.83		50.52	2.94194	5.08293	8.21733	12.9616	20.2162	30.4782	46.9184	68.9339
43.22	28.7019	48.7842	99.8228	207.087	417.305	775.22	1210.74	1606.58		50.62	2.93697	5.08772	8.21626	12.9586	20.2152	30.4846	46.9271	68.9426
43.32	28.7585	48.8897	100.008	207.505	418.099	776.444	1211.97	1607.37		50.72	2.93697	5.08772	8.22212	12.9586	20.223	30.4924	46.9329	68.9582
43.42	28.8126	48.9871	100.213	207.919	418.897	777.67	1213.23	1608.13		50.82	2.94429	5.09309	8.22163	12.9639	20.2283	30.4919	46.9324	68.9577
43.52	28.8616	49.0728	100.412	208.338	419.694	778.887	1214.49	1608.89		50.92	2.94847	5.0891	8.23326	12.9701	20.2322	30.5035	46.9441	68.9791
43.62	28.917	49.1712	100.618	208.755	420.482	780.087	1215.74	1609.64		51.02	2.94869	5.08772	8.21626	12.9625	20.223	30.4943	46.9466	68.9816
43.72	28.9763	49.2676	100.828	209.182	421.269	781.294	1216.97	1610.4		51.12	2.9482	5.07747	8.22163	12.9678	20.2342	30.4919	46.952	68.9909
43.82	29.0212	49.3555	101.044	209.578	422.056	782.519	1218.23	1611.16		51.22	2.95796	5.08528	8.22359	12.9698	20.242	30.4919	46.9641	69.0085
43.92	29.0693	49.4427	101.251	209.978	422.833	783.718	1219.46	1611.91		51.32	2.96977	5.08928	8.23344	12.9718	20.246	30.5057	46.9755	69.0105
44.02	29.113	49.5274	101.447	210.381	423.619	784.912	1220.68	1612.67		51.42	2.9604	5.08968	8.21626	12.9722	20.2464	30.5061	46.9818	69.0148
44.12	29.1718	49.6057	101.642	210.799	424.404	786.127	1221.91	1613.39		51.52	2.96236	5.08186	8.21858	12.9742	20.2484	30.4963	46.9896	69.0324
44.22	29.2402	49.7225	101.842	211.203	425.172	787.307	1223.14	1614.13		51.62	2.95796	5.08723	8.22749	12.9815	20.2537	30.5056	46.9891	69.0323
44.32	29.2944	49.7986	102.028	211.611	425.939	788.515	1224.37	1614.87		51.72	2.95601	5.08565	8.2314	12.9874	20.2596	30.5095	46.9949	69.0476
44.42	29.3362	49.8873	102.227	212.022	426.717	789.703	1225.59	1615.58		51.82	2.96919	5.0887	8.22505	12.9888	20.265	30.5129	47.0081	69.0627
44.52	29.3849	49.9771	102.424	212.454	427.498	790.912	1226.8	1616.31		51.92	2.97496	5.09642	8.22301	12.9868	20.2688	30.5108	47.0217	69.0763
44.62	29.4338	50.0571	102.605	212.869	428.277	792.094	1228.01	1617.03		52.02	2.97261	5.09407	8.23238	12.9965	20.2684	30.5183	47.0213	69.0759
44.72	29.4712	50.1746	102.793	213.268	429.075	793.297	1229.21	1617.76		52.12	2.97737	5.09846	8.23286	13.0084	20.2708	30.5207	47.0355	69.0803
44.82	29.5268	50.2713	102.968	213.674	429.851	794.486	1230.41	1618.49		52.22	2.98384	5.10335	8.23189	13.0074	20.2702	30.5197	47.0423	69.0988
44.92	29.5786	50.3602	103.16	214.112	430.641	795.666	1231.61	1619.21		52.32	2.97896	5.10823	8.24458	13.0103	20.2825	30.5402	47.055	69.1096
45.02	29.6091	50.4532	103.341	214.498	431.414	796.838	1232.81	1619.94		52.42	2.98628	5.11751	8.25191	13.0196	20.284	30.5417	47.0623	69.1208
45.12	29.6594	50.5229	103.53	214.894	432.193	798.017	1234.01	1620.64		52.52	2.98677	5.12386	8.2524	13.0279	20.2904	30.548	47.073	69.1369
45.22	29.7182	50.6306	103.718	215.285	432.972	799.214	1235.2	1621.35		52.62	2.99352	5.12279	8.25719	13.0327	20.2873	30.545	47.0793	69.1358
45.32	29.7639	50.7267	103.916	215.709	433.766	800.393	1236.38	1622.06		52.72	2.99068	5.118	8.24654	13.022	20.2865	30.5441	47.0784	69.1428
45.42	29.8105	50.8011	104.101	216.106	434.533	801.567	1237.56	1622.77		52.82	2.998	5.11751	8.25191	13.0294	20.2918	30.5495	47.0955	69.1579
45.52	29.8708	50.9024	104.302	216.525	435.312	802.748	1238.75	1623.47		52.92	3.00581	5.12532	8.25191	13.0255	20.2899	30.5495	47.1014	69.1677
45.62	29.9372	50.9961	104.488	216.924	436.07	803.915	1239.93	1624.15		53.02	3.01314	5.13264	8.25923	13.0269	20.2913	30.5592	47.1029	69.1773
45.72	29.9917	51.074	104.694	217.328	436.843	805.08	1241.11	1624.85		53.12	3.01402	5.1339	8.25072	13.0356	20.2981	30.5675	47.1116	69.1954
45.82	30.0478	51.1614	104.897	217.735	437.599	806.245	1242.28	1625.54		53.22	3.01262	5.13176	8.24858	13.0342	20.2885	30.5677	47.1196	69.1956
45.92	30.0972	51.2381	105.097	218.16	438.388	807.414	1243.44	1626.24		53.32	3.02876	5.1385	8.25533	13.0387	20.3011	30.5803	47.1341	69.2082
46.02	30.1526	51.3345	105.291	218.549	439.146	808.582	1244.61	1626.92		53.42	3.03609	5.13606	8.25484	13.046	20.3006	30.5817	47.1512	69.2194
46.12	30.2143	51.406	105.493	218.969	439.914	809.759	1245.74	1627.6		53.52	3.03365	5.12972	8.25826	13.0435	20.2982	30.5871	47.1488	69.2365
46.22	30.2781	51.5186	105.688	219.394	440.681	810.917	1246.88	1628.29		53.62	3.04097	5.13118	8.25972	13.0528	20.3055	30.5944	47.1561	69.2439
46.32	30.3252	51.597	105.886	219.802	441.448	812.06	1248.03	1628.99		53.72	3.0237	5.13344	8.25221	13.0473	20.3019	30.5908	47.1626	69.25
46.42	30.3762	51.6578	106.065	220.202	442.224	813.204	1249.17	1629.68		53.82	3.02095	5.13069	8.25728	13.0523	20.305	30.5939	47.1693	69.2648
46.52	30.422	51.7446	106.264	220.61	442.989	814.373	1250.31	1630.37		53.92	3.02534	5.12532	8.25191	13.047	20.2996	30.5905	47.1737	69.2771
46.62	30.4711	51.8328	106.461	221.026	443.762	815.52	1251.43	1631.04		54.02	3.02876	5.12874	8.25728	13.0523	20.2972	30.6037	47.1868	69.2746
46.72	30.5178	51.9224	106.65	221.428	444.532	816.678	1252.56	1631.74		54.12	3.02583	5.11604	8.25044	13.0553	20.3001	30.6008	47.1839	69.2873
46.82	30.5659	52.0271	106.849	221.853	445.298	817.826	1253.68	1632.42		54.22	3.03072	5.12288	8.24983	13.0449	20.2995	30.6076	47.2025	69.2961
46.92	30.6194	52.104	107.031	222.266	446.074	818.971	1254.8	1633.1		54.32	3.0312	5.12923	8.24995	13.0548	20.3074	30.614	47.2108	69.3122
47.02	30.6484	52.2112	107.232	222.657	446.832	820.117	1255.92	1633.77		54.42	3.0273	5.11787	8.25581	13.0606	20.3035	30.6124	47.2147	69.32
47.12	30.7056	52.3016	107.428	223.065	447.61	821.256	1257.03	1634.45		54.52	3.02779	5.11995	8.24849	13.0611	20.2962	30.6242	47.2191	69.3205
47.22	30.7458	52.4082	107.617	223.472	448.387	822.385	1258.16	1635.11		54.62	3.02632	5.11848	8.25288	13.0499	20.2948	30.613	47.2254	69.3269
47.32	30.7793	52.4827	107.82	223.866	449.152	823.521	1259.26	1635.77		54.72	3.03355	5.12767	8.25426	13.0591	20.302	30.6319	47.2327	69.3263
47.42	30.8283	52.5786	108.01	224.264	449.92	824.686	1260.36	1636.43		54.82	3.03343	5.13304	8.26158	13.0664	20.3015	30.6393	47.24	69.3379
47.52	30.9042	52.6897	108.197	224.672	450.678	825.834	1261.46	1637.09		54.92	3.03072	5.13265	8.25923	13.0621	20.307	30.6447	47.2396	69.3469
47.62	30.9494	52.8013	108.389	225.086	451.442	826.969	1262.57	1637.75		55.02	3.03071	5.12874	8.26704	13.0621	20.307	30.6545	47.2552	69.3625
47.72	30.986	52.8809	108.579	225.475	452.211	828.096	1263.67	1638.4		55.12	3.02828	5.12044	8.26692	13.0596	20.3045	30.6442	47.2473	69.3522
47.82	31.0461	52.9566	108.776	225.873	452.97	829.204	1264.77	1639.03		55.22	3.03267	5.13264	8.269	13.064	20.307	30.6643	47.2611	69.3664
47.92	31.113	53.0372	108.974	226.272	453.736	830.342	1265.86	1639.7		55.32	3.03658	5.1346	8.26509	13.066	20.3031	30.6604	47.2728	69.3703
48.02	31.1599	53.1309	109.181	226.668	454.482	831.469	1266.95	1640.34		55.42	3.03951	5.13167	8.26997	13.0611	20.3079	30.6633	47.2796	69.3732
48.12	31.2348	53.2117	109.375	227.065	455.249	832.585	1268.03	1640.97		55.52	3.03316	5.12532	8.27339	13.0571	20.2996	30.6589	47.2811	69.3786
48.22	31.2744	53.2864	109.565	227.468	456.007	833.723	1269.11	1641.62		55.62	3.02388	5.13167	8.26997	13.065	20.3001	30.677	47.2894	69.3947
48.32	31.3286	53.3719	109.768	227.856	456.762	834.846	1270.18	1642.27		55.72	3.02428	5.12425	8.26256	13.0576	20.2986	30.6699	47.2898	69.3854
48.42	31.3874	53.4814	109.952	228.276	457.528	835.977	1271.25	1642.92		55.82	3.0273	5.12727	8.26753	13.0606	20.2957	30.6745	47.2869	69.3923
48.52	31.4431	53.5665	110.161	228.668	458.275	837.09	1272.32	1643.54		55.92	3.02681	5.11507	8.2729	13.0582	20.3011	30.6838	47.304	69.4094
48.62	31.4903	53.6528	110.369	229.079	459.034	838.19	1273.39	1644.17		56.02	3.04137	5.11436	8.26012	13.0571	20.2883	30.6905	47.3108	69.4142
48.72	31.5342	53.7278	110.557	229.452	459.788	839.307	1274.45	1644.81		56.12	3.0313	5.10979	8.26762	13.0627	20.2939	30.6961	47.3202	69.4236
48.82	31.6017	53.8169	110.756	229.852	460.547	840.442	1275.52	1645.43		56.22	3.03697	5.1096	8.27525	13.0625	20.2917	30.694	47.3259	69.4316
48.92	31.6308	53.9222	110.941	230.248	461.303	841.559	1276.57	1646.05		56.32	3.03401	5.11214	8.26802	13.0553	20.2888	30.6906	47.3304	69.4475
49.02	31.6891	54.0254	111.124	230.639	462.064	842.672	1277.66	1646.66		56.42	3.02925	5.1097	8.26595	13.0509	20.2938	30.694	47.326	69.445
49.12	31.7265	54.1097	111.32	231.043	462.822	843.777	1278.7	1647.27		56.52	3.02534	5.10188	8.27144	13.045	20.2899	30.6901	47.3299	69.4587
49.22	31.7659	54.1783	111.496	231.444	463.569	844.896	1279.75	1647.9		56.62	3.03072	5.10139	8.27876	13.0445	20.2952	30.6955	47.3392	69.4641
49.32	31.8281	54.262	111.689	231.867	464.313	845.988	1280.79	1648.52		56.72	3.03267	5.11116	8.27876	13.0523	20.2972	30.7053	47.347	69.4758
49.42	31.8764	54.3396	111.859	232.263	465.05	847.095	1281.83	1649.13		56.82	3.02827	5.11653	8.28413	13.0518	20.3045	30.7048	47.3465	69.4812
49.52	31.932	54.4167	112.053	232.661	465.803	848.192	1282.87	1649.74		56.92	3.0273	5.10579	8.28316	13.0567	20.3094	30.7194	47.3514	69.4899
49.62	31.9811	54.5107	112.233	233.067	466.565	849.292	1283.9	1650.35		57.02	3.02339	5.1097	8.2773	13.0528	20.3055	30.7155	47.3475	69.5036
49.72	32.0349	54.5899	112.427	233.465	467.318	850.396	1284.94	1650.95		57.12	3.03072	5.11116	8.27876	13.0543	20.307	30.7268	47.3568	69.5051
49.82	32.0862	54.6783	112.625	233.883	468.067	851.483	1285.98	1651.56		57.22	3.02769	5.11595	8.2816	13.0473	20.3098	30.7296	47.3537	69.5177
49.92	32.1538	54.7771	112.804	234.291	468.797	852.564	1287.01	1652.16		57.32	3.03551	5.12376	8.28355	13.0493	20.3118	30.7316	47.3616	69.5294
50.02	32.2014	54.854	113.014	234.698	469.555	853.661	1288.03	1652.77		57.42	3.0269	5.12529	8.29057	13.0563	20.3188	30.7405	47.3608	69.5384
50.12	32.238	54.9316	113.208	235.113	470.292	854.736	1289.05	1653.38		57.52	3.03316	5.13313	8.2812	13.0567	20.3192	30.7468	47.369	69.5544
50.22	32.2942	55.0249	113.382	235.509	471.035	855.81	1290.08	1653.97		57.62	3.03462	5.12483	8.28853	13.0543	20.3265	30.7561	47.3708	69.5562
50.32	32.3348	55.1109	113.569	235.894	471.781	856.886	1291.1	1654.57		57.72	3.03734	5.12523	8.28343	13.0469	20.321	30.751	47.3747	69.5699
50.42	32.3771	55.2095	113.748	236.295	472.53	857.996	1292.12	1655.16		57.82	3.04585	5.1263	8.29195	13.0483	20.3182	30.7595	47.3797	69.5808
50.52	32.4245	55.3096	113.946	236.692	473.278	859.093	1293.12	1655.75		57.92	3.02974	5.118	8.27583	13.0533	20.3142	30.7629	47.3675	69.5822
50.62	32.4658	55.3938	114.13	237.087	474.005	860.169	1294.14	1656.33		58.02	3.03764	5.12004	8.27788	13.0495	20.3237	30.7649	47.3871	69.5843
50.72	32.5068	55.4892	114.329	237.505	474.729	861.247	1295.14	1656.92		58.12	3.02721	5.12523	8.27525	13.0488	20.323	30.7701	47.3865	69.5992
50.82	32.5513	55.5672	114.518	237.901	475.477	862.331	1296.15	1657.52		58.22	3.03169	5.12386	8.27974	13.0533	20.3294	30.7688	47.3909	69.6076
50.92	32.593	55.6539	114.726	238.3	476.208	863.411	1297.15	1658.09		58.32	3.03413	5.12239	8.28218	13.0538	20.3377	30.7771	47.3934	69.6159
51.02	32.6396	55.7435	114.913	238.699	476.954	864.479	1298.12	1658.67		58.42	3.0233	5.11546	8.28111	13.0449	20.3308	30.7799	47.4021	69.6168
51.12	32.6735	55.8281	115.095	239.103	477.681	865.554	1299.11	1659.23		58.52	3.02925	5.11946	8.2773	13.0509	20.3328	30.7917	47.4061	69.6228
51.22	32.7222	55.9119	115.273	239.488	478.427	866.621	1300.11	1659.81		58.62	3.02681	5.12679	8.28658	13.0484	20.3343	30.7912	47.3958	69.632
51.32	32.7785	56.0112	115.468	239.884	479.169	867.687	1301.07	1660.38		58.72	3.02046	5.12044	8.28609	13.0401	20.3338	30.7829	47.3992	69.6315
51.42	32.8256	56.1013	115.659	240.302	479.91	868.757	1302.06	1660.95		58.82	3.02193	5.12227	8.28951	13.0338	20.3372	30.7863	47.4085	69.6447
51.52	32.8657	56.198	115.846	240.69	480.649	869.813	1303.05	1661.53		58.92	3.02535	5.12727	8.2812	13.0391	20.3407	30.7897	47.4139	69.6501
51.62	32.9001	56.2852	116.054	241.098	481.385	870.871	1304.04	1662.09		59.02	3.01695	5.11888	8.28258	13.0464	20.3401	30.7911	47.4055	69.6573
51.72	32.9592	56.3892	116.24	241.495	482.123	871.928	1305	1662.65		59.12	3.01656	5.1263	8.28999	13.0479	20.3416	30.7985	47.4129	69.6687
51.82	33.0188	56.482	116.431	241.892	482.87	872.997	1305.98	1663.22		59.22	3.02669	5.12825	8.29231	13.0577	20.3397	30.7985	47.4246	69.6765
51.92	33.0742	56.5667	116.617	242.28	483.596	874.052	1306.95	1663.78		59.32	3.0233	5.13499	8.28893	13.055	20.3386	30.8092	47.4314	69.6758
52.02	33.1216	56.6746	116.805	242.69	484.346	875.102	1307.92	1664.34		59.42	3.01353	5.13109	8.28893	13.0644	20.3464	30.8053	47.4392	69.6969
52.12	33.1594	56.771	116.989	243.093	485.091	876.154	1308.88	1664.9		59.52	3.02251	5.13225	8.28032	13.0558	20.3479	30.8182	47.4407	69.7059
52.22	33.2014	56.8619	117.172	243.487	485.815	877.199	1309.85	1665.47		59.62	3.03169	5.14339	8.29146	13.067	20.3587	30.8273	47.4515	69.7268
52.32	33.2685	56.9524	117.36	243.882	486.532	878.257	1310.8	1666.01		59.72	3.02095	5.14827	8.29634	13.064	20.3577	30.8267	47.4486	69.7336
52.42	33.3053	57.04	117.557	244.282	487.27	879.311	1311.75	1666.56		59.82	3.02827	5.13802	8.28609	13.0694	20.3631	30.822	47.4481	69.739
52.52	33.3642	57.1341	117.743	244.669	488.007	880.341	1312.7	1667.11		59.92	3.02769	5.13548	8.29332	13.0708	20.3645	30.8331	47.4573	69.7403
52.62	33.4203	57.2136	117.942	245.065	488.743	881.379	1313.65	1667.66		60.02	3.02486	5.1346	8.29243	13.0679	20.3616	30.8303	47.4622	69.759
52.72	33.4745	57.3069	118.127	245.453	489.467	882.424	1314.59	1668.21		60.12	3.03316	5.1429	8.29097	13.0684	20.368	30.8288	47.4627	69.7673
52.82	33.5131	57.3865	118.316	245.849	490.187	883.47	1315.54	1668.76		60.22	3.02623	5.13597	8.29381	13.0814	20.365	30.8121	47.4675	69.7822
52.92	33.5835	57.474	118.505	246.25	490.927	884.511	1316.49	1669.3		60.32	3.01497	5.13448	8.28218	13.0753	20.369	30.8103	47.4637	69.7878
53.02	33.613	57.5645	118.693	246.647	491.666	885.537	1317.45	1669.83		60.42	3.02681	5.13655	8.29243	13.0777	20.3616	30.8088	47.474	69.7902
53.12	33.6533	57.6556	118.873	247.038	492.388	886.561	1318.38	1670.38		60.52	3.0273	5.13704	8.29292	13.0802	20.3719	30.8034	47.4842	69.8024
53.22	33.6989	57.7285	119.07	247.434	493.122	887.576	1319.3	1670.9		60.62	3.03209	5.13988	8.29576	13.081	20.3747	30.8141	47.489	69.8248
53.32	33.7561	57.8189	119.256	247.833	493.868	888.604	1320.24	1671.44		60.72	3.02486	5.12483	8.28108	13.0679	20.3695	30.8088	47.4896	69.8371
53.42	33.8154	57.9153	119.448	248.241	494.599	889.634	1321.18	1671.97		60.82	3.02437	5.13411	8.29195	13.085	20.369	30.8083	47.4914	69.8444
53.52	33.8605	58.0015	119.659	248.625	495.333	890.669	1322.13	1672.52		60.92	3.03169	5.13167	8.28755	13.0943	20.3743	30.8137	47.5003	69.8439
53.62	33.9067	58.0984	119.848	249.012	496.059	891.694	1323.05	1673.05		61.02	3.0233	5.12328	8.27135	13.0961	20.3702	30.8014	47.5036	69.857
53.72	33.934	58.1941	120.035	249.399	496.768	892.711	1323.98	1673.6		61.12	3.02562	5.13499	8.28307	13.1094	20.3718	30.8213	47.5056	69.8691
53.82	33.9817	58.2848	120.232	249.787	497.495	893.73	1324.88	1674.12		61.22	3.02632	5.14424	8.28218	13.1085	20.3729	30.8317	47.5145	69.8796
53.92	34.0129	58.3726	120.423	250.177	498.224	894.749	1325.79	1674.65		61.32	3.02095	5.1385	8.27681	13.1051	20.3753	30.8264	47.5189	69.882
54.02	34.0587	58.4516	120.6	250.565	498.951	895.769	1326.69	1675.16		61.42	3.01656	5.13606	8.27046	13.1182	20.3631	30.8337	47.5145	69.8796
54.12	34.0942	58.5359	120.795	250.96	499.665	896.799	1327.59	1675.69		61.52	3.015	5.13451	8.26109	13.1186	20.3791	30.8497	47.5309	69.8976
54.22	34.1557	58.6345	121.007	251.331	500.388	897.824	1328.53	1676.2		61.62	3.0229	5.14241	8.269	13.1328	20.3792	30.8693	47.5501	69.9152
54.32	34.2073	58.7193	121.199	251.713	501.121	898.846	1329.43	1676.72		61.72	3.01607	5.13557	8.27229	13.1373	20.3822	30.8801	47.5531	69.9182
54.42	34.2772	58.8107	121.386	252.102	501.842	899.855	1330.32	1677.21		61.82	3.02046	5.13997	8.26851	13.1319	20.3846	30.8848	47.5574	69.9226
54.52	34.3122	58.8945	121.574	252.488	502.556	900.863	1331.23	1677.75		61.92	3.01451	5.13597	8.26451	13.1377	20.3826	30.8824	47.5554	69.9283
54.62	34.3594	58.9925	121.75	252.883	503.273	901.859	1332.1	1678.23		62.02	3.02415	5.14525	8.27379	13.1391	20.3918	30.88	47.5725	69.9376
54.72	34.3943	59.0684	121.925	253.273	503.986	902.863	1332.99	1678.74		62.12	3.02153	5.1414	8.26958	13.1427	20.3954	30.8777	47.578	69.9533
54.82	34.434	59.1746	122.115	253.68	504.708	903.862	1333.87	1679.24		62.22	3.02095	5.14241	8.28658	13.1445	20.3968	30.8752	47.5876	69.9641
54.92	34.4889	59.2607	122.309	254.065	505.432	904.868	1334.77	1679.76		62.32	3.01891	5.15013	8.28453	13.1616	20.3909	30.8829	47.5969	69.9718
55.02	34.5359	59.3487	122.497	254.454	506.149	905.874	1335.65	1680.28		62.42	3.02574	5.1433	8.28001	13.1587	20.3883	30.8898	47.6037	69.9864
55.12	34.5942	59.446	122.696	254.827	506.854	906.862	1336.54	1680.8		62.52	3.03023	5.14973	8.27827	13.1632	20.3963	30.8942	47.618	69.9909
55.22	34.6601	59.5335	122.871	255.227	507.564	907.85	1337.42	1681.31		62.62	3.02144	5.14095	8.2812	13.1641	20.3973	30.8956	47.619	69.9841
55.32	34.7112	59.6373	123.055	255.629	508.266	908.844	1338.3	1681.82		62.72	3.02815	5.14729	8.2856	13.1705	20.3939	30.8938	47.6273	69.9924
55.42	34.7539	59.7132	123.246	256.018	508.975	909.832	1339.17	1682.33		62.82	3.02467	5.14223	8.28249	13.1674	20.3986	30.8985	47.6398	70.0049
55.52	34.8132	59.8154	123.453	256.399	509.694	910.85	1340.05	1682.84		62.92	3.02095	5.14632	8.29439	13.1699	20.4027	30.8947	47.6419	70.0094
55.62	34.8552	59.9102	123.634	256.783	510.4	911.832	1340.92	1683.34		63.02	3.0229	5.14473	8.3022	13.1793	20.4007	30.9104	47.6423	70.0188
55.72	34.905	59.9776	123.846	257.183	511.118	912.825	1341.8	1683.85		63.12	3.01558	5.13704	8.29524	13.1817	20.3992	30.9108	47.6444	70.031
55.82	34.9517	60.0555	124.053	257.569	511.837	913.801	1342.68	1684.34		63.22	3.0193	5.14857	8.30641	13.1893	20.403	30.9224	47.6579	70.0425
55.92	34.9973	60.1402	124.228	257.935	512.552	914.798	1343.55	1684.83		63.32	3.02437	5.14583	8.29195	13.1866	20.3908	30.92	47.661	70.0378
56.02	35.0444	60.2303	124.415	258.322	513.269	915.777	1344.4	1685.33		63.42	3.01927	5.14037	8.2982	13.1909	20.3948	30.9161	47.6692	70.0362
56.12	35.0874	60.3318	124.591	258.707	513.97	916.767	1345.27	1685.82		63.52	3.02193	5.13362	8.30904	13.1842	20.3802	30.9211	47.68	70.0471
56.22	35.1286	60.4024	124.779	259.115	514.701	917.757	1346.12	1686.32		63.62	3.01158	5.14085	8.3065	13.1937	20.3874	30.9361	47.6775	70.0543
56.32	35.1987	60.4822	124.978	259.508	515.421	918.736	1346.98	1686.81		63.72	3.01118	5.13069	8.30647	13.2008	20.3773	30.926	47.6774	70.0543
56.42	35.2441	60.5471	125.168	259.9	516.127	919.715	1347.81	1687.31		63.82	3.0107	5.12862	8.30562	13.1925	20.3846	30.9333	47.6864	70.071
56.52	35.2934	60.6472	125.364	260.28	516.827	920.71	1348.67	1687.8		63.92	3.02144	5.13509	8.3105	13.2032	20.3856	30.9382	47.6893	70.0661
56.62	35.3383	60.7136	125.551	260.667	517.534	921.678	1349.51	1688.3		64.02	3.02614	5.1476	8.31325	13.1981	20.3825	30.9413	47.692	70.0611
56.72	35.3952	60.7784	125.729	261.062	518.239	922.636	1350.35	1688.78		64.12	3.01695	5.13646	8.31383	13.1909	20.383	30.9552	47.6848	70.0616
56.82	35.4446	60.8765	125.913	261.429	518.945	923.613	1351.2	1689.29		64.22	3.02437	5.14387	8.3232	13.1967	20.3885	30.9704	47.702	70.0788
56.92	35.5006	60.9775	126.102	261.817	519.655	924.602	1352.04	1689.79		64.32	3.02672	5.14818	8.32591	13.2026	20.3752	30.9747	47.7063	70.0812
57.02	35.5469	61.0608	126.306	262.205	520.359	925.576	1352.85	1690.26		64.42	3.01009	5.13704	8.31636	13.1915	20.3719	30.9733	47.7049	70.0817
57.12	35.6052	61.1387	126.496	262.59	521.06	926.557	1353.71	1690.74		64.52	3.02437	5.14229	8.32124	13.1964	20.369	30.9782	47.7098	70.0964
57.22	35.6572	61.2024	126.68	262.966	521.773	927.528	1354.53	1691.22		64.62	3.01802	5.13753	8.32466	13.1998	20.3728	30.9719	47.7253	70.0998
57.32	35.7126	61.295	126.884	263.35	522.465	928.492	1355.36	1691.69		64.72	3.01997	5.13948	8.3188	13.192	20.3646	30.9742	47.7269	70.1018
57.42	35.7663	61.3701	127.047	263.724	523.151	929.466	1356.19	1692.17		64.82	3.01442	5.14369	8.33083	13.1962	20.361	30.98	47.7213	70.1138
57.52	35.8153	61.468	127.235	264.12	523.848	930.435	1357.03	1692.65		64.92	3.00484	5.14778	8.32515	13.1886	20.3651	30.9821	47.7176	70.1202
57.62	35.849	61.5427	127.433	264.508	524.542	931.398	1357.85	1693.13		65.02	3.00133	5.14232	8.32945	13.1909	20.3674	30.9786	47.72	70.1261
57.72	35.8904	61.6446	127.613	264.889	525.234	932.361	1358.67	1693.61		65.12	2.99986	5.14085	8.32835	13.1816	20.3601	30.9772	47.7107	70.1149
57.82	35.9362	61.7295	127.797	265.284	525.929	933.337	1359.48	1694.09		65.22	2.99886	5.14925	8.32857	13.1904	20.3743	30.9836	47.7191	70.133
57.92	35.9921	61.8167	127.976	265.67	526.627	934.295	1360.3	1694.56		65.32	3.00346	5.15227	8.33159	13.1852	20.3696	30.9886	47.7221	70.136
58.02	36.0226	61.9077	128.171	266.06	527.325	935.231	1361.11	1695.03		65.42	3.00377	5.14513	8.33385	13.1855	20.3581	30.9811	47.7341	70.1383
58.12	36.0625	62.0061	128.342	266.442	528.016	936.182	1361.92	1695.48		65.52	2.98726	5.14583	8.33296	13.1788	20.3514	30.9802	47.7332	70.1472
58.22	36.1057	62.0787	128.518	266.833	528.701	937.135	1362.72	1695.96		65.62	2.99107	5.14183	8.32896	13.1826	20.3552	30.9859	47.7292	70.1432
58.32	36.1452	62.1592	128.696	267.224	529.397	938.077	1363.52	1696.42		65.72	2.99605	5.1468	8.32222	13.1778	20.3582	30.9909	47.744	70.156
58.42	36.1965	62.2417	128.88	267.605	530.091	939.027	1364.33	1696.88		65.82	2.9984	5.14915	8.32457	13.1782	20.3531	30.9816	47.7444	70.1505
58.52	36.2335	62.349	129.063	267.99	530.786	939.962	1365.14	1697.35		65.92	2.99361	5.14436	8.31978	13.1754	20.3577	30.9865	47.7396	70.1676
58.62	36.2646	62.4192	129.237	268.363	531.499	940.896	1365.93	1697.8		66.02	2.98677	5.14729	8.32076	13.1685	20.3529	30.982	47.7347	70.1701
58.72	36.2905	62.5057	129.404	268.738	532.197	941.832	1366.74	1698.25		66.12	3.00288	5.15364	8.32161	13.1768	20.3592	30.9899	47.7508	70.1706
58.82	36.3315	62.5857	129.593	269.121	532.896	942.773	1367.54	1698.72		66.22	2.98949	5.14964	8.31529	13.1787	20.3552	30.984	47.7351	70.1842
58.92	36.3752	62.6685	129.777	269.51	533.588	943.713	1368.34	1699.16		66.32	2.99693	5.1555	8.31334	13.1771	20.3591	30.982	47.7433	70.1881
59.02	36.4247	62.7473	129.973	269.902	534.268	944.673	1369.14	1699.63		66.42	2.998	5.15657	8.31636	13.17	20.3543	30.9831	47.7479	70.1931
59.12	36.4673	62.8406	130.158	270.294	534.95	945.616	1369.93	1700.08		66.52	2.98482	5.14143	8.3188	13.1666	20.3568	30.9797	47.7503	70.1955
59.22	36.5088	62.9212	130.341	270.687	535.632	946.538	1370.71	1700.52		66.62	2.99214	5.14131	8.31636	13.1622	20.3563	30.9851	47.7596	70.1931
59.32	36.5529	62.9966	130.533	271.071	536.328	947.473	1371.51	1700.98		66.72	3.00035	5.14915	8.31676	13.1626	20.3743	30.9855	47.7659	70.2032
59.42	36.6001	63.073	130.711	271.448	537.024	948.401	1372.29	1701.42		66.82	3.00777	5.13899	8.32417	13.17	20.3641	30.9929	47.7655	70.2204
59.52	36.6549	63.1533	130.905	271.829	537.706	949.323	1373.08	1701.87		66.92	3.00826	5.13948	8.32271	13.1685	20.3704	30.9914	47.7757	70.2189
59.62	36.716	63.2222	131.099	272.216	538.392	950.255	1373.86	1702.3		67.02	3.01118	5.14241	8.31782	13.1656	20.3792	30.9885	47.7786	70.2238
59.72	36.7499	63.3264	131.275	272.598	539.086	951.172	1374.63	1702.76		67.12	3.00493	5.1342	8.31157	13.1672	20.3788	30.99	47.7724	70.2176
59.82	36.7895	63.4129	131.459	272.968	539.762	952.096	1375.4	1703.22		67.22	3.01509	5.1385	8.31197	13.1676	20.3812	31.0002	47.7923	70.2395
59.92	36.8417	63.5041	131.642	273.359	540.447	953.021	1376.16	1703.65		67.32	3.01305	5.14427	8.31187	13.1675	20.3791	31.0079	47.7922	70.2452
60.02	36.8959	63.5798	131.837	273.734	541.119	953.935	1376.93	1704.1		67.42	3.0024	5.14339	8.31685	13.1724	20.3763	30.9973	47.7991	70.2541
60.12	36.9418	63.6843	132.004	274.116	541.805	954.838	1377.7	1704.54		67.52	3.00728	5.14827	8.31587	13.1715	20.3753	31.0022	47.804	70.2688
60.22	36.9956	63.7693	132.186	274.492	542.49	955.736	1378.47	1704.98		67.62	3.00533	5.14632	8.31978	13.1656	20.3792	31.0002	47.8099	70.2672
60.32	37.0327	63.865	132.353	274.871	543.193	956.662	1379.24	1705.43		67.72	3.01353	5.15453	8.32018	13.168	20.3796	31.0201	47.8122	70.277
60.42	37.0764	63.9517	132.51	275.243	543.852	957.584	1380	1705.85		67.82	3.01106	5.15169	8.31734	13.1733	20.3846	31.0231	47.825	70.2839
60.52	37.111	64.0547	132.71	275.617	544.555	958.478	1380.77	1706.27		67.92	3.00865	5.15746	8.31566	13.1806	20.3849	31.0211	47.823	70.2936
60.62	37.1525	64.1489	132.885	276.004	545.237	959.392	1381.53	1706.7		68.02	3.00679	5.15559	8.3232	13.1788	20.3924	31.0192	47.8211	70.2995
60.72	37.1987	64.2518	133.06	276.375	545.894	960.308	1382.29	1707.13		68.12	3.00249	5.14934	8.31694	13.1745	20.3862	31.013	47.8172	70.303
60.82	37.2343	64.3339	133.254	276.74	546.547	961.213	1383.05	1707.54		68.22	2.99947	5.14046	8.30611	13.1734	20.3753	31.0142	47.8275	70.3039
60.92	37.28	64.4229	133.444	277.116	547.233	962.128	1383.81	1707.95		68.32	2.99214	5.15071	8.3105	13.172	20.3778	31.028	47.8299	70.3239
61.02	37.3249	64.5068	133.625	277.491	547.909	963.024	1384.56	1708.4		68.42	2.99791	5.13695	8.3065	13.1816	20.3777	31.0338	47.8279	70.3219
61.12	37.3703	64.603	133.812	277.876	548.605	963.941	1385.31	1708.83		68.52	2.99605	5.13704	8.30464	13.17	20.3836	31.0319	47.8377	70.32
61.22	37.414	64.676	133.988	278.233	549.287	964.854	1386.06	1709.25		68.62	2.998	5.14485	8.30659	13.1778	20.3934	31.0339	47.8455	70.322
61.32	37.4538	64.7549	134.174	278.628	549.966	965.762	1386.8	1709.66		68.72	3.00581	5.15462	8.31245	13.1778	20.3914	31.0397	47.8436	70.3376
61.42	37.5007	64.8409	134.368	279.005	550.634	966.665	1387.55	1710.07		68.82	3.01167	5.14326	8.30074	13.1837	20.3895	31.0378	47.8416	70.3356
61.52	37.5574	64.9288	134.579	279.396	551.333	967.557	1388.29	1710.51		68.92	3.01314	5.15218	8.3022	13.1832	20.3988	31.0393	47.8509	70.3469
61.62	37.5952	65.0076	134.755	279.802	552.009	968.474	1389.04	1710.94		69.02	3.01646	5.14769	8.30553	13.1689	20.3962	31.0426	47.8484	70.3502
61.72	37.6301	65.0894	134.931	280.166	552.671	969.359	1389.77	1711.34		69.12	3.01704	5.14827	8.30611	13.1715	20.4046	31.0529	47.8568	70.3723
61.82	37.686	65.1648	135.117	280.542	553.358	970.262	1390.51	1711.77		69.22	3.02055	5.14983	8.29985	13.1808	20.4062	31.0564	47.8681	70.3758
61.92	37.7458	65.248	135.316	280.934	554.039	971.144	1391.25	1712.21		69.32	3.01558	5.14876	8.30464	13.168	20.4129	31.0612	47.8651	70.3806
62.02	37.7944	65.3357	135.495	281.32	554.738	972.041	1391.98	1712.63		69.42	3.0146	5.15364	8.30171	13.1651	20.41	31.0603	47.8739	70.3972
62.12	37.8391	65.4214	135.679	281.703	555.411	972.906	1392.74	1713.05		69.52	3.01216	5.15315	8.30318	13.1666	20.4193	31.0773	47.8812	70.4084
62.22	37.8957	65.5074	135.868	282.091	556.101	973.786	1393.45	1713.46		69.62	3.01891	5.15208	8.31773	13.1811	20.428	31.0841	47.8879	70.423
62.32	37.9451	65.586	136.064	282.48	556.779	974.674	1394.2	1713.88		69.72	3.01353	5.15453	8.31236	13.1777	20.4206	31.0807	47.8943	70.4293
62.42	37.9897	65.6639	136.232	282.867	557.453	975.579	1394.92	1714.3		69.82	3.01399	5.15266	8.31245	13.1856	20.4285	31.0866	47.9002	70.445
62.52	38.0488	65.7597	136.418	283.254	558.131	976.445	1395.65	1714.72		69.92	3.02242	5.15364	8.31929	13.1925	20.4276	31.0876	47.911	70.446
62.62	38.0965	65.8609	136.589	283.625	558.81	977.337	1396.35	1715.15		70.02	3.02242	5.1595	8.31929	13.1928	20.4276	31.0935	47.9168	70.4519
62.72	38.1308	65.9553	136.754	283.99	559.467	978.211	1397.08	1715.57		70.12	3.02242	5.16145	8.31734	13.2042	20.4373	31.1052	47.9285	70.4636
62.82	38.1902	66.0518	136.952	284.378	560.153	979.093	1397.8	1715.99		70.22	3.01842	5.15746	8.31139	13.2002	20.4314	31.1015	47.9245	70.4599
62.92	38.2344	66.1253	137.127	284.752	560.82	979.975	1398.53	1716.4		70.32	3.02779	5.16682	8.3149	13.2095	20.4329	31.1125	47.9339	70.4807
63.02	38.2871	66.2034	137.303	285.127	561.504	980.859	1399.24	1716.79		70.42	3.03258	5.16966	8.32555	13.2143	20.4377	31.1173	47.9368	70.4835
63.12	38.3074	66.2979	137.489	285.503	562.171	981.735	1399.94	1717.2		70.52	3.03716	5.16838	8.32463	13.2209	20.4521	31.1219	47.9335	70.492
63.22	38.3655	66.3892	137.67	285.883	562.828	982.618	1400.63	1717.62		70.62	3.03755	5.16682	8.33443	13.2291	20.4525	31.1223	47.9476	70.4924
63.32	38.4109	66.4834	137.842	286.249	563.466	983.489	1401.33	1718.04		70.72	3.03658	5.16389	8.32173	13.2262	20.4495	31.133	47.9525	70.4914
63.42	38.457	66.5706	138.017	286.623	564.149	984.367	1402.02	1718.43		70.82	3.03267	5.16389	8.32173	13.2242	20.4495	31.1389	47.9505	70.507
63.52	38.5195	66.6722	138.211	287.008	564.826	985.23	1402.72	1718.84		70.92	3.04234	5.17162	8.32945	13.2261	20.4573	31.1388	47.9527	70.5069
63.62	38.5671	66.7413	138.409	287.386	565.491	986.108	1403.41	1719.24		71.02	3.0439	5.16145	8.33101	13.2237	20.4666	31.1403	47.9715	70.5163
63.72	38.6079	66.8191	138.61	287.764	566.161	986.985	1404.1	1719.63		71.12	3.04341	5.16487	8.34029	13.2271	20.47	31.1379	47.973	70.5197
63.82	38.6528	66.8855	138.795	288.141	566.835	987.864	1404.8	1720.04		71.22	3.03999	5.16731	8.33492	13.2296	20.4725	31.1345	47.9774	70.5319
63.92	38.7178	66.9544	138.981	288.505	567.495	988.73	1405.48	1720.42		71.32	3.05367	5.17317	8.34273	13.2354	20.4783	31.1481	47.9832	70.5397
64.02	38.7607	67.0419	139.172	288.876	568.163	989.591	1406.17	1720.83		71.42	3.04634	5.1678	8.3354	13.2301	20.4847	31.1408	47.9779	70.55
64.12	38.8081	67.1209	139.367	289.254	568.823	990.457	1406.85	1721.23		71.52	3.03706	5.16634	8.34371	13.2384	20.493	31.1433	47.9862	70.5505
64.22	38.8548	67.1969	139.538	289.613	569.488	991.326	1407.55	1721.64		71.62	3.0439	5.17354	8.34859	13.2452	20.4979	31.1696	48.0008	70.5671
64.32	38.9116	67.2713	139.722	289.978	570.152	992.179	1408.23	1722.03		71.72	3.04439	5.17561	8.34322	13.2457	20.4906	31.1721	47.9954	70.5773
64.42	38.9704	67.3339	139.912	290.357	570.824	993.051	1408.93	1722.41		71.82	3.04243	5.17561	8.35103	13.2437	20.4886	31.1779	48.0013	70.5773
64.52	39.0058	67.4261	140.076	290.733	571.461	993.904	1409.61	1722.79		71.92	3.04088	5.1721	8.35728	13.2445	20.487	31.1787	47.9997	70.5836
64.62	39.0561	67.4881	140.257	291.113	572.128	994.765	1410.29	1723.2		72.02	3.04417	5.17503	8.35826	13.2549	20.488	31.1891	48.0105	70.5963
64.72	39.1106	67.5835	140.434	291.449	572.785	995.613	1410.98	1723.59		72.12	3.05074	5.18001	8.35738	13.254	20.4875	31.1862	48.0174	70.6032
64.82	39.1498	67.6856	140.609	291.828	573.435	996.461	1411.67	1723.98		72.22	3.04097	5.1722	8.35542	13.2618	20.5067	31.198	48.0194	70.611
64.92	39.1887	67.7808	140.8	292.205	574.101	997.306	1412.35	1724.36		72.32	3.0439	5.18098	8.35872	13.2647	20.5096	31.2067	48.0282	70.6241
65.02	39.2456	67.8611	140.988	292.594	574.752	998.146	1413.02	1724.75		72.42	3.05025	5.17952	8.36665	13.2711	20.5159	31.2053	48.0267	70.6438
65.12	39.2934	67.9578	141.155	292.964	575.418	998.987	1413.71	1725.14		72.52	3.0439	5.16536	8.36226	13.2667	20.5096	31.2009	48.0203	70.6394
65.22	39.311	68.0379	141.326	293.341	576.075	999.846	1414.39	1725.53		72.62	3.03755	5.17659	8.37154	13.276	20.513	31.2199	48.0335	70.6584
65.32	39.3623	68.1243	141.514	293.71	576.726	1000.67	1415.08	1725.91		72.72	3.04146	5.18245	8.36763	13.274	20.5169	31.216	48.0374	70.6564
65.42	39.4182	68.2037	141.701	294.09	577.373	1001.52	1415.75	1726.28		72.82	3.04039	5.17747	8.36852	13.2807	20.5159	31.2169	48.0383	70.673
65.52	39.4687	68.3011	141.879	294.465	578.024	1002.36	1416.43	1726.66		72.92	3.02721	5.17406	8.37291	13.2773	20.5144	31.2213	48.0525	70.6695
65.62	39.4983	68.4009	142.078	294.835	578.701	1003.18	1417.1	1727.05		73.02	3.03413	5.17513	8.37398	13.2784	20.5213	31.2204	48.0516	70.6804
65.72	39.5432	68.4884	142.256	295.202	579.35	1004.03	1417.77	1727.42		73.12	3.03462	5.18147	8.37056	13.2847	20.5199	31.2209	48.0618	70.6867
65.82	39.582	68.5647	142.424	295.598	580.004	1004.86	1418.44	1727.82		73.22	3.03658	5.17793	8.3647	13.2808	20.5159	31.2229	48.056	70.6926
65.92	39.6326	68.6563	142.605	295.951	580.658	1005.7	1419.11	1728.2		73.32	3.02916	5.18773	8.37682	13.289	20.5242	31.233	48.0564	70.7027
66.02	39.6703	68.7507	142.779	296.337	581.294	1006.54	1419.79	1728.57		73.42	3.03706	5.18001	8.37495	13.2891	20.534	31.2351	48.0682	70.7106
66.12	39.717	68.8404	142.949	296.706	581.943	1007.38	1420.43	1728.95		73.52	3.03072	5.17952	8.36861	13.2828	20.5277	31.2346	48.0677	70.7141
66.22	39.7552	68.9273	143.136	297.072	582.599	1008.23	1421.09	1729.33		73.62	3.04048	5.18343	8.37837	13.2926	20.5374	31.2463	48.0716	70.7336
66.32	39.8125	69.0159	143.314	297.461	583.248	1009.06	1421.74	1729.71		73.72	3.04195	5.1927	8.36812	13.2846	20.5389	31.2458	48.0789	70.7351
66.42	39.8513	69.0918	143.501	297.836	583.894	1009.89	1422.38	1730.07		73.82	3.0443	5.19701	8.36266	13.2886	20.5412	31.2423	48.0832	70.7495
66.52	39.8972	69.1709	143.678	298.204	584.54	1010.71	1423.04	1730.43		73.92	3.04674	5.20726	8.3651	13.289	20.5417	31.2604	48.0837	70.7711
66.62	39.9462	69.2515	143.858	298.564	585.193	1011.54	1423.7	1730.84		74.02	3.04253	5.21281	8.37065	13.2887	20.5395	31.2581	48.0834	70.7708
66.72	39.9726	69.3362	144.035	298.932	585.828	1012.35	1424.35	1731.21		74.12	3.04146	5.2137	8.36958	13.2857	20.5404	31.259	48.0902	70.7775
66.82	40.0244	69.427	144.218	299.314	586.48	1013.19	1425	1731.57		74.22	3.04515	5.21312	8.37291	13.289	20.5495	31.2682	48.1013	70.7906
66.92	40.083	69.4895	144.427	299.673	587.139	1014.01	1425.64	1731.93		74.32	3.0522	5.21272	8.37837	13.2945	20.5472	31.2658	48.1013	70.7961
67.02	40.1348	69.5862	144.625	300.071	587.777	1014.83	1426.29	1732.29		74.42	3.04927	5.21565	8.37349	13.2916	20.5446	31.2609	48.1058	70.8029
67.12	40.1765	69.6436	144.79	300.435	588.43	1015.65	1426.92	1732.64		74.52	3.05367	5.21455	8.37239	13.296	20.5506	31.2575	48.1024	70.8073
67.22	40.2145	69.7383	144.978	300.804	589.06	1016.46	1427.56	1733		74.62	3.0443	5.2224	8.38023	13.2964	20.551	31.2677	48.1125	70.8175
67.32	40.2505	69.8152	145.162	301.157	589.706	1017.25	1428.21	1733.35		74.72	3.05122	5.22346	8.36958	13.2955	20.5697	31.2746	48.1195	70.8244
67.42	40.3103	69.8946	145.341	301.518	590.346	1018.06	1428.85	1733.7		74.82	3.04829	5.22835	8.36665	13.2984	20.5726	31.2697	48.1243	70.8313
67.52	40.3459	69.9884	145.52	301.883	590.99	1018.87	1429.48	1734.05		74.92	3.05122	5.22151	8.36958	13.2955	20.5677	31.2648	48.1214	70.8342
67.62	40.3865	70.0684	145.691	302.264	591.641	1019.68	1430.1	1734.43		75.02	3.04927	5.21956	8.36763	13.3013	20.5677	31.2629	48.1273	70.8342
67.72	40.435	70.156	145.876	302.64	592.289	1020.49	1430.71	1734.78		75.12	3.03404	5.21605	8.36217	13.3056	20.5701	31.2574	48.1316	70.8463
67.82	40.479	70.2527	146.053	302.999	592.924	1021.31	1431.35	1735.14		75.22	3.03413	5.222	8.36031	13.3057	20.5682	31.2653	48.1297	70.8444
67.92	40.52	70.323	146.241	303.364	593.573	1022.11	1431.98	1735.49		75.32	3.04341	5.22346	8.36177	13.3131	20.5697	31.2648	48.1312	70.8557
68.02	40.5688	70.4109	146.41	303.735	594.221	1022.92	1432.61	1735.85		75.42	3.04741	5.22746	8.36577	13.3112	20.5737	31.261	48.1352	70.8694
68.12	40.6152	70.4983	146.588	304.104	594.869	1023.74	1433.24	1736.22		75.52	3.05122	5.22932	8.36763	13.3111	20.5853	31.2746	48.1468	70.885
68.22	40.6545	70.5845	146.785	304.46	595.508	1024.54	1433.87	1736.58		75.62	3.05943	5.21996	8.36803	13.3138	20.5857	31.2773	48.1472	70.8932
68.32	40.7107	70.6622	146.931	304.816	596.154	1025.35	1434.5	1736.95		75.72	3.05464	5.21516	8.36519	13.3184	20.5809	31.2819	48.1444	70.8981
68.42	40.7445	70.7487	147.108	305.19	596.799	1026.17	1435.11	1737.31		75.82	3.05952	5.22005	8.37593	13.3214	20.5936	31.2849	48.1551	70.9011
68.52	40.7949	70.8362	147.287	305.58	597.447	1026.96	1435.74	1737.66		75.92	3.05659	5.22688	8.36519	13.3321	20.5946	31.2839	48.1541	70.9122
68.62	40.8374	70.9197	147.47	305.947	598.091	1027.78	1436.36	1738.02		76.02	3.05406	5.23412	8.36461	13.3374	20.5998	31.2814	48.1633	70.9191
68.72	40.8608	71.0115	147.661	306.306	598.724	1028.57	1436.96	1738.37		76.12	3.05159	5.21956	8.36763	13.3228	20.6048	31.2785	48.1663	70.926
68.82	40.9057	71.0896	147.847	306.672	599.359	1029.37	1437.6	1738.72		76.22	3.05757	5.21809	8.36421	13.3214	20.6014	31.2829	48.1649	70.9323
68.92	40.9638	71.175	148.024	307.038	600.007	1030.16	1438.21	1739.07		76.32	3.04439	5.22249	8.36079	13.3258	20.598	31.2795	48.181	70.9465
69.02	41.0132	71.2557	148.202	307.418	600.656	1030.97	1438.83	1739.43		76.42	3.04195	5.222	8.36031	13.3253	20.5955	31.2771	48.1785	70.944
69.12	41.0635	71.3447	148.384	307.788	601.296	1031.78	1439.45	1739.8		76.52	3.04341	5.22932	8.35591	13.3228	20.595	31.2785	48.1878	70.9553
69.22	41.1095	71.4129	148.561	308.175	601.954	1032.57	1440.06	1740.16		76.62	3.05074	5.21712	8.35347	13.3223	20.6024	31.2839	48.1873	70.9704
69.32	41.156	71.4883	148.738	308.545	602.592	1033.36	1440.67	1740.5		76.72	3.0565	5.21507	8.35143	13.3281	20.6003	31.2818	48.1931	70.9684
69.42	41.2061	71.5775	148.931	308.913	603.232	1034.16	1441.29	1740.84		76.82	3.05611	5.22444	8.35298	13.3277	20.6097	31.2814	48.1927	70.9797
69.52	41.2546	71.667	149.116	309.272	603.87	1034.94	1441.89	1741.17		76.92	3.05464	5.21126	8.35738	13.3165	20.6063	31.278	48.2014	70.9841
69.62	41.3019	71.7632	149.304	309.619	604.497	1035.74	1442.49	1741.52		77.02	3.05171	5.22005	8.3564	13.3233	20.6053	31.2771	48.2098	70.9929
69.72	41.3398	71.844	149.484	309.998	605.115	1036.52	1443.11	1741.86		77.12	3.05504	5.22337	8.35777	13.3364	20.6067	31.2804	48.2131	70.9942
69.82	41.3857	71.9212	149.651	310.374	605.751	1037.32	1443.72	1742.2		77.22	3.05992	5.22826	8.34703	13.3413	20.6037	31.295	48.218	71.005
69.92	41.4345	72.0168	149.827	310.732	606.388	1038.1	1444.3	1742.54		77.32	3.05659	5.21516	8.35152	13.3302	20.6004	31.2917	48.2264	71.0192
70.02	41.4714	72.0928	150.022	311.099	607.024	1038.89	1444.91	1742.9		77.42	3.05952	5.21614	8.34273	13.3389	20.6014	31.2946	48.2254	71.03
70.12	41.5207	72.1851	150.185	311.468	607.656	1039.67	1445.51	1743.23		77.52	3.06538	5.21419	8.34273	13.3393	20.6112	31.3005	48.2332	71.028
70.22	41.5793	72.2808	150.39	311.828	608.285	1040.47	1446.12	1743.55		77.62	3.06734	5.21651	8.35054	13.3487	20.6112	31.3005	48.2352	71.0378
70.32	41.6142	72.3704	150.579	312.175	608.901	1041.24	1446.71	1743.89		77.72	3.07457	5.22533	8.34996	13.3501	20.6125	31.298	48.2424	71.0489
70.42	41.6562	72.4788	150.758	312.541	609.529	1042.03	1447.29	1744.23		77.82	3.05806	5.21858	8.34554	13.3512	20.6136	31.2854	48.2376	71.05
70.52	41.7034	72.5474	150.926	312.899	610.157	1042.8	1447.86	1744.58		77.92	3.06285	5.22337	8.35777	13.3559	20.6164	31.298	48.2483	71.0646
70.62	41.7522	72.6252	151.104	313.28	610.786	1043.57	1448.46	1744.92		78.02	3.07222	5.24251	8.34956	13.3555	20.618	31.3171	48.2518	71.0739
70.72	41.7902	72.7026	151.28	313.646	611.433	1044.35	1449.04	1745.27		78.12	3.07271	5.23323	8.35201	13.3638	20.6185	31.3195	48.2699	71.0842
70.82	41.8473	72.789	151.46	313.984	612.07	1045.13	1449.63	1745.6		78.22	3.07454	5.23274	8.35933	13.3634	20.618	31.3269	48.2694	71.0837
70.92	41.894	72.865	151.648	314.349	612.679	1045.88	1450.22	1745.94		78.32	3.08452	5.24504	8.35991	13.3659	20.6205	31.3274	48.2797	71.094
71.02	41.9382	72.9521	151.84	314.708	613.304	1046.66	1450.82	1746.28		78.42	3.08589	5.25423	8.35347	13.3751	20.6297	31.321	48.283	71.0954
71.12	41.9682	73.0388	152.03	315.085	613.911	1047.42	1451.39	1746.62		78.52	3.08833	5.25471	8.36177	13.3775	20.6302	31.3293	48.2913	71.0982
71.22	42.0305	73.1324	152.231	315.457	614.544	1048.19	1451.96	1746.97		78.62	3.09654	5.25511	8.35435	13.376	20.6306	31.3297	48.2937	71.1197
71.32	42.0737	73.2068	152.408	315.812	615.158	1048.95	1452.53	1747.3		78.72	3.09126	5.24983	8.35689	13.3707	20.6253	31.3267	48.2962	71.1145
71.42	42.1155	73.2857	152.586	316.182	615.78	1049.7	1453.12	1747.62		78.82	3.09322	5.24202	8.35884	13.3629	20.6276	31.3361	48.2962	71.1145
71.52	42.1665	73.3699	152.766	316.552	616.407	1050.47	1453.71	1747.96		78.92	3.09859	5.24739	8.35445	13.3682	20.6346	31.3356	48.2961	71.1237
71.62	42.2121	73.4468	152.966	316.912	617.026	1051.23	1454.3	1748.29		79.02	3.10249	5.24934	8.3564	13.3721	20.6366	31.3356	48.3074	71.1335
71.72	42.2612	73.5252	153.161	317.267	617.644	1051.99	1454.88	1748.61		79.12	3.11128	5.24055	8.35933	13.3809	20.6375	31.3386	48.3182	71.1442
71.82	42.3332	73.6148	153.343	317.628	618.263	1052.76	1455.46	1748.95		79.22	3.1068	5.23607	8.35484	13.369	20.633	31.3419	48.3157	71.1398
71.92	42.3816	73.6842	153.524	318.009	618.886	1053.51	1456.02	1749.27		79.32	3.0937	5.24251	8.36128	13.377	20.6297	31.3405	48.3201	71.1384
72.02	42.438	73.7605	153.699	318.378	619.51	1054.29	1456.59	1749.59		79.42	3.10191	5.2429	8.36949	13.3852	20.6301	31.3487	48.3225	71.1564
72.12	42.4768	73.8521	153.881	318.736	620.155	1055.04	1457.17	1749.91		79.52	3.10103	5.23225	8.36861	13.3746	20.6409	31.3498	48.3392	71.1555
72.22	42.5278	73.9402	154.057	319.083	620.789	1055.79	1457.73	1750.24		79.62	3.10045	5.22972	8.35863	13.374	20.6365	31.357	48.3386	71.1529
72.32	42.5651	74.0146	154.225	319.44	621.407	1056.53	1458.32	1750.56		79.72	3.10533	5.22874	8.3651	13.3789	20.6335	31.3619	48.3435	71.152
72.42	42.6247	74.0996	154.427	319.803	622.041	1057.29	1458.89	1750.89		79.82	3.10103	5.22249	8.35103	13.3765	20.6292	31.3596	48.3529	71.1555
72.52	42.6552	74.175	154.604	320.161	622.667	1058.03	1459.46	1751.22		79.92	3.10689	5.22639	8.3647	13.3883	20.6351	31.3732	48.3646	71.1691
72.62	42.7148	74.2561	154.783	320.522	623.287	1058.78	1460.03	1751.54		80.02	3.10103	5.22444	8.35884	13.3844	20.639	31.3654	48.3607	71.1652
72.72	42.7615	74.3438	154.945	320.889	623.914	1059.52	1460.59	1751.86		80.12	3.10201	5.22346	8.36177	13.3775	20.64	31.3687	48.3636	71.1682
72.82	42.8088	74.44	155.129	321.254	624.521	1060.27	1461.16	1752.19		80.22	3.102	5.22151	8.36958	13.3834	20.64	31.3762	48.3714	71.1838
72.92	42.8443	74.5169	155.319	321.615	625.14	1061.02	1461.74	1752.52		80.32	3.10338	5.21507	8.36119	13.3789	20.6413	31.3717	48.3826	71.1774
73.02	42.885	74.5982	155.506	321.965	625.768	1061.78	1462.31	1752.84		80.42	3.10484	5.21849	8.36461	13.3901	20.633	31.3829	48.384	71.1808
73.12	42.9235	74.6875	155.705	322.322	626.388	1062.51	1462.88	1753.17		80.52	3.09029	5.20784	8.36568	13.3912	20.6341	31.3859	48.3773	71.1916
73.22	42.9729	74.7759	155.875	322.69	627.006	1063.26	1463.42	1753.5		80.62	3.09956	5.21126	8.36909	13.3946	20.6356	31.3972	48.3807	71.195
73.32	43.0217	74.8521	156.07	323.057	627.616	1064.01	1463.97	1753.81		80.72	3.09886	5.21605	8.37584	13.3994	20.6326	31.402	48.3855	71.2018
73.42	43.062	74.9275	156.236	323.422	628.228	1064.75	1464.5	1754.15		80.82	3.10484	5.21495	8.37279	13.3979	20.6311	31.4005	48.3938	71.2062
73.52	43.1015	75.014	156.414	323.789	628.834	1065.5	1465.06	1754.47		80.92	3.10201	5.21175	8.37935	13.3931	20.6263	31.3977	48.3988	71.2056
73.62	43.1492	75.1045	156.585	324.138	629.444	1066.26	1465.61	1754.78		81.02	3.09614	5.21565	8.37349	13.3951	20.6302	31.4094	48.4007	71.2189
73.72	43.1889	75.1834	156.773	324.5	630.062	1066.99	1466.16	1755.11		81.12	3.09663	5.21614	8.37593	13.3803	20.6307	31.4118	48.3957	71.2194
73.82	43.2385	75.2603	156.959	324.866	630.662	1067.73	1466.68	1755.41		81.22	3.09663	5.20833	8.37593	13.3897	20.6326	31.4196	48.4051	71.2214
73.92	43.2785	75.3316	157.14	325.236	631.272	1068.48	1467.23	1755.72		81.32	3.08189	5.20921	8.37682	13.3828	20.6335	31.4053	48.4001	71.2223
74.02	43.3235	75.4156	157.304	325.58	631.876	1069.21	1467.75	1756.02		81.42	3.08424	5.19594	8.36354	13.3676	20.6203	31.4111	48.4025	71.2188
74.12	43.3794	75.4852	157.475	325.93	632.485	1069.94	1468.29	1756.34		81.52	3.07857	5.20003	8.35786	13.3697	20.6247	31.4133	48.3968	71.2326
74.22	43.4227	75.5637	157.663	326.28	633.085	1070.67	1468.82	1756.65		81.62	3.07906	5.19661	8.36617	13.3604	20.6326	31.404	48.4071	71.2292
74.32	43.468	75.6324	157.831	326.654	633.673	1071.4	1469.37	1756.95		81.72	3.07164	5.1931	8.36852	13.3628	20.6194	31.4083	48.4094	71.2355
74.42	43.5176	75.7112	158	327.006	634.272	1072.14	1469.91	1757.24		81.82	3.07857	5.19807	8.37544	13.3599	20.6341	31.423	48.4163	71.2502
74.52	43.5574	75.8018	158.197	327.364	634.884	1072.86	1470.45	1757.54		81.92	3.07808	5.18782	8.36519	13.3614	20.6336	31.4128	48.4158	71.2497
74.62	43.5946	75.8664	158.366	327.732	635.489	1073.58	1470.99	1757.85		82.02	3.07124	5.19075	8.3763	13.3702	20.6268	31.4157	48.4188	71.2526
74.72	43.6291	75.9322	158.551	328.106	636.094	1074.29	1471.53	1758.16		82.12	3.07408	5.18614	8.37096	13.3574	20.6316	31.4205	48.4216	71.2574
74.82	43.667	76.0208	158.727	328.454	636.689	1075.04	1472.05	1758.46		82.22	3.07359	5.19505	8.3607	13.3628	20.6291	31.4278	48.4211	71.2628
74.92	43.7041	76.1185	158.905	328.822	637.278	1075.77	1472.61	1758.77		82.32	3.08003	5.19173	8.36909	13.3634	20.6278	31.4343	48.4295	71.2637
75.02	43.7439	76.2071	159.064	329.184	637.889	1076.48	1473.14	1759.08		82.42	3.0731	5.20042	8.36998	13.374	20.6365	31.4375	48.4285	71.276
75.12	43.8104	76.283	159.234	329.549	638.516	1077.21	1473.69	1759.38		82.52	3.07701	5.19847	8.37584	13.3681	20.6247	31.4449	48.4265	71.2818
75.22	43.8476	76.3694	159.388	329.914	639.111	1077.92	1474.22	1759.69		82.62	3.06099	5.19417	8.3813	13.3662	20.6306	31.4484	48.43	71.2873
75.32	43.8874	76.4502	159.559	330.284	639.712	1078.66	1474.77	1760		82.72	3.0594	5.19026	8.3774	13.3736	20.638	31.4465	48.4261	71.3049
75.42	43.9357	76.5376	159.748	330.645	640.311	1079.39	1475.31	1760.29		82.82	3.05122	5.19026	8.37544	13.3619	20.6361	31.4445	48.4187	71.2932
75.52	43.9724	76.625	159.933	331	640.927	1080.11	1475.84	1760.61		82.92	3.04479	5.18578	8.37291	13.3594	20.6335	31.4322	48.4236	71.2984
75.62	44.019	76.7107	160.099	331.363	641.543	1080.85	1476.36	1760.91		83.02	3.04536	5.18245	8.36958	13.3678	20.6322	31.4406	48.4241	71.3068
75.72	44.0551	76.7957	160.268	331.714	642.159	1081.57	1476.89	1761.21		83.12	3.0443	5.18333	8.37083	13.3647	20.6409	31.4474	48.4328	71.3159
75.82	44.103	76.867	160.445	332.06	642.759	1082.28	1477.42	1761.52		83.22	3.04927	5.19063	8.37935	13.3638	20.6478	31.4465	48.4378	71.3225
75.92	44.1401	76.951	160.618	332.426	643.361	1082.99	1477.94	1761.82		83.32	3.0403	5.19106	8.37819	13.3607	20.6564	31.4531	48.4386	71.3233
76.02	44.1982	77.0403	160.798	332.775	643.974	1083.71	1478.45	1762.13		83.42	3.04146	5.19222	8.3813	13.356	20.6595	31.4484	48.4417	71.3264
76.12	44.2538	77.1252	160.967	333.121	644.586	1084.41	1478.98	1762.44		83.52	3.02876	5.17952	8.37642	13.3609	20.6647	31.4436	48.4466	71.3313
76.22	44.2981	77.2105	161.151	333.476	645.177	1085.12	1479.5	1762.74		83.62	3.03023	5.18294	8.3857	13.3585	20.6658	31.4552	48.4559	71.3425
76.32	44.3382	77.2799	161.348	333.835	645.772	1085.82	1480	1763.03		83.72	3.01646	5.18871	8.37584	13.3486	20.6618	31.4527	48.446	71.3404
76.42	44.3959	77.3767	161.519	334.174	646.371	1086.5	1480.51	1763.32		83.82	3.01753	5.18587	8.37105	13.3579	20.6629	31.4538	48.4549	71.3474
76.52	44.425	77.4566	161.687	334.562	646.958	1087.2	1481.04	1763.61		83.92	3.01399	5.18391	8.37105	13.3555	20.661	31.4519	48.4608	71.3591
76.62	44.4599	77.5501	161.833	334.915	647.544	1087.92	1481.55	1763.92		84.02	3.02339	5.19209	8.37886	13.3555	20.6785	31.4577	48.4611	71.3669
76.72	44.5076	77.6387	162.019	335.252	648.15	1088.61	1482.05	1764.2		84.12	3.02037	5.19066	8.37389	13.3525	20.6833	31.4566	48.4675	71.374
76.82	44.5578	77.7104	162.2	335.605	648.736	1089.3	1482.55	1764.49		84.22	3.01314	5.18538	8.37093	13.357	20.6702	31.4611	48.4642	71.3801
76.92	44.5874	77.8006	162.37	335.974	649.361	1090.02	1483.07	1764.78		84.32	3.01704	5.1971	8.37447	13.359	20.682	31.4729	48.474	71.3898
77.02	44.6254	77.8777	162.557	336.331	649.949	1090.72	1483.59	1765.06		84.42	3.01598	5.19603	8.38316	13.3677	20.6907	31.4796	48.4748	71.4025
77.12	44.6652	77.9585	162.728	336.701	650.54	1091.42	1484.11	1765.34		84.52	3.01842	5.19847	8.37389	13.3603	20.6911	31.4625	48.4773	71.4108
77.22	44.7121	78.0425	162.919	337.056	651.122	1092.14	1484.63	1765.65		84.62	3.01061	5.19261	8.36998	13.3623	20.6872	31.4762	48.4812	71.4068
77.32	44.7558	78.1194	163.096	337.403	651.721	1092.85	1485.13	1765.95		84.72	3.00874	5.19856	8.36617	13.3604	20.6912	31.4626	48.4871	71.4128
77.42	44.792	78.2142	163.253	337.759	652.314	1093.55	1485.66	1766.25		84.82	3.00484	5.19502	8.37202	13.3565	20.6897	31.4685	48.493	71.4187
77.52	44.8318	78.3047	163.435	338.139	652.906	1094.24	1486.17	1766.53		84.92	3.0106	5.20238	8.36607	13.3529	20.697	31.4723	48.487	71.4342
77.62	44.8716	78.3914	163.623	338.479	653.516	1094.93	1486.68	1766.83		85.02	3.00755	5.20872	8.36461	13.3608	20.7014	31.4712	48.4856	71.4405
77.72	44.9166	78.4697	163.817	338.833	654.13	1095.61	1487.17	1767.11		85.12	3.01021	5.20198	8.36763	13.3619	20.6947	31.466	48.4886	71.4439
77.82	44.9551	78.5452	163.984	339.189	654.709	1096.3	1487.68	1767.41		85.22	2.998	5.20735	8.37105	13.3595	20.6922	31.4714	48.4943	71.4606
77.92	44.9987	78.622	164.17	339.546	655.303	1096.99	1488.18	1767.68		85.32	2.99995	5.19954	8.35542	13.3516	20.6942	31.4714	48.4979	71.4606
78.02	45.0368	78.6992	164.339	339.902	655.892	1097.67	1488.67	1767.98		85.42	3.011	5.21059	8.35707	13.3627	20.7052	31.4746	48.507	71.4639
78.12	45.0837	78.7871	164.505	340.25	656.488	1098.33	1489.17	1768.28		85.52	3.01314	5.21077	8.3608	13.3551	20.7054	31.4768	48.5013	71.4758
78.22	45.1301	78.8609	164.663	340.586	657.074	1099.01	1489.66	1768.56		85.62	3.00972	5.21126	8.36909	13.3634	20.7059	31.4753	48.5096	71.4841
78.32	45.1694	78.9353	164.841	340.939	657.668	1099.67	1490.16	1768.83		85.72	3.00923	5.20686	8.3647	13.357	20.7132	31.4826	48.5169	71.4895
78.42	45.2043	79.023	164.985	341.289	658.257	1100.35	1490.65	1769.1		85.82	3.01003	5.19789	8.35963	13.3519	20.7042	31.4854	48.5197	71.4942
78.52	45.258	79.0826	165.172	341.647	658.856	1101.03	1491.15	1769.38		85.92	2.99849	5.19844	8.35591	13.3505	20.7044	31.4937	48.5179	71.5002
78.62	45.3036	79.1672	165.337	341.98	659.46	1101.71	1491.63	1769.65		86.02	3.00191	5.20345	8.35933	13.3458	20.7059	31.487	48.5213	71.4958
78.72	45.3447	79.2649	165.514	342.341	660.057	1102.39	1492.12	1769.95		86.12	3.01155	5.21272	8.35884	13.3551	20.7077	31.4885	48.531	71.5051
78.82	45.386	79.3296	165.681	342.703	660.642	1103.07	1492.63	1770.22		86.22	3.0146	5.22591	8.37202	13.3585	20.7225	31.5017	48.5457	71.5163
78.92	45.4328	79.4038	165.856	343.041	661.245	1103.74	1493.13	1770.5		86.32	3.00182	5.22093	8.37718	13.3652	20.7351	31.5065	48.5505	71.5137
79.02	45.4675	79.4717	166.02	343.405	661.831	1104.41	1493.62	1770.79		86.42	2.99507	5.22395	8.37984	13.3761	20.7303	31.5095	48.5418	71.5261
79.12	45.5053	79.5583	166.187	343.744	662.408	1105.09	1494.1	1771.07		86.52	2.99702	5.21419	8.36421	13.3663	20.7303	31.5114	48.5438	71.5202
79.22	45.5405	79.6345	166.372	344.099	662.986	1105.76	1494.59	1771.35		86.62	3.00426	5.21361	8.37144	13.3657	20.7297	31.5089	48.551	71.5255
79.32	45.5879	79.721	166.56	344.465	663.582	1106.45	1495.08	1771.62		86.72	3.00044	5.21956	8.3774	13.372	20.7435	31.5148	48.557	71.5236
79.42	45.6249	79.7971	166.746	344.813	664.168	1107.14	1495.56	1771.91		86.82	2.9988	5.20815	8.3777	13.3739	20.7243	31.5155	48.5573	71.5337
79.52	45.6709	79.8841	166.93	345.167	664.747	1107.81	1496.04	1772.18		86.92	2.99791	5.20763	8.37291	13.3808	20.7234	31.524	48.5622	71.5387
79.62	45.7034	79.9771	167.106	345.503	665.328	1108.49	1496.51	1772.45		87.02	3.00435	5.21565	8.37154	13.3873	20.7279	31.5305	48.5612	71.5471
79.72	45.7405	80.0513	167.301	345.866	665.916	1109.16	1496.98	1772.72		87.12	3.01009	5.21907	8.37691	13.3927	20.7235	31.5358	48.5682	71.5505
79.82	45.7844	80.1284	167.487	346.212	666.509	1109.84	1497.46	1772.98		87.22	3.01509	5.20686	8.38228	13.398	20.7191	31.5393	48.5716	71.548
79.92	45.8352	80.2085	167.657	346.562	667.079	1110.51	1497.93	1773.26		87.32	3.01207	5.2097	8.38512	13.4009	20.716	31.5265	48.5686	71.5528
80.02	45.8835	80.3077	167.844	346.909	667.657	1111.18	1498.4	1773.53		87.42	3.01753	5.2093	8.37532	13.4005	20.7215	31.5437	48.576	71.5603
80.12	45.9285	80.4034	168.012	347.247	668.243	1111.86	1498.87	1773.81		87.52	3.00728	5.21468	8.38228	13.4078	20.7308	31.551	48.5814	71.5656
80.22	45.9726	80.4886	168.195	347.602	668.809	1112.53	1499.35	1774.08		87.62	3.01305	5.21263	8.38023	13.4136	20.7346	31.5567	48.5793	71.5757
80.32	46.0198	80.5845	168.363	347.948	669.405	1113.21	1499.85	1774.36		87.72	3.01949	5.2093	8.38863	13.42	20.7332	31.5534	48.5877	71.5837
80.42	46.0566	80.6604	168.537	348.285	669.981	1113.86	1500.31	1774.62		87.82	3.01402	5.20384	8.38902	13.4051	20.7278	31.548	48.6018	71.588
80.52	46.0937	80.7385	168.697	348.643	670.57	1114.53	1500.78	1774.91		87.92	3.01753	5.20735	8.39644	13.4102	20.743	31.5515	48.6053	71.5915
80.62	46.1428	80.8248	168.863	348.999	671.164	1115.18	1501.26	1775.2		88.02	3.01411	5.20589	8.40279	13.4088	20.7396	31.5504	48.6038	71.5881
80.72	46.2041	80.8978	169.05	349.335	671.751	1115.83	1501.73	1775.47		88.12	3.0146	5.21223	8.40913	13.4151	20.7404	31.5603	48.6102	71.5983
80.82	46.2412	80.9778	169.223	349.659	672.316	1116.47	1502.2	1775.76		88.22	3.01949	5.2093	8.4062	13.4122	20.7547	31.5632	48.6073	71.613
80.92	46.2805	81.064	169.396	350.011	672.886	1117.11	1502.67	1776.04		88.32	3.02632	5.21614	8.41499	13.4112	20.744	31.5642	48.6141	71.6198
81.02	46.3383	81.1433	169.602	350.366	673.465	1117.79	1503.14	1776.32		88.42	3.00807	5.20766	8.40456	13.4105	20.7453	31.5654	48.6056	71.6211
81.12	46.3839	81.1987	169.778	350.714	674.048	1118.45	1503.61	1776.6		88.52	2.99937	5.20323	8.39781	13.4057	20.7385	31.5665	48.5989	71.6163
81.22	46.4387	81.2652	169.964	351.06	674.615	1119.1	1504.08	1776.88		88.62	2.99165	5.21272	8.39986	13.4136	20.7386	31.5666	48.611	71.6242
81.32	46.4787	81.354	170.14	351.416	675.213	1119.75	1504.55	1777.15		88.72	2.99507	5.20442	8.39937	13.4073	20.7323	31.5583	48.6121	71.6276
81.42	46.5231	81.4394	170.318	351.762	675.779	1120.4	1505	1777.42		88.82	2.98824	5.20149	8.4062	13.4122	20.7352	31.5554	48.6092	71.6403
81.52	46.5576	81.5325	170.509	352.116	676.343	1121.06	1505.45	1777.69		88.92	2.98238	5.20345	8.40816	13.4141	20.7293	31.5671	48.6209	71.6345
81.62	46.6052	81.6192	170.685	352.451	676.92	1121.71	1505.91	1777.95		89.02	2.99116	5.20442	8.39973	13.4132	20.7381	31.5661	48.6219	71.6433
81.72	46.6516	81.7066	170.874	352.789	677.488	1122.35	1506.36	1778.21		89.12	2.98921	5.20638	8.40523	13.4014	20.7342	31.5622	48.6356	71.6413
81.82	46.6874	81.7811	171.051	353.147	678.066	1123.01	1506.81	1778.47		89.22	2.99507	5.19856	8.41304	13.4073	20.7323	31.5622	48.6336	71.6472
81.92	46.7348	81.8387	171.209	353.505	678.641	1123.66	1507.25	1778.72		89.32	3.0063	5.20784	8.41451	13.4088	20.7337	31.5715	48.6351	71.6604
82.02	46.7815	81.9146	171.393	353.848	679.227	1124.32	1507.71	1779		89.42	3.0024	5.20393	8.41255	13.4049	20.7396	31.5676	48.6409	71.6584
82.12	46.8168	81.9812	171.549	354.196	679.801	1124.97	1508.17	1779.26		89.52	2.98903	5.19057	8.41481	13.4013	20.736	31.564	48.6393	71.6724
82.22	46.8661	82.0813	171.731	354.538	680.374	1125.62	1508.62	1779.52		89.62	2.98628	5.19563	8.4023	13.3966	20.7293	31.5593	48.6424	71.6677
82.32	46.914	82.1761	171.896	354.891	680.967	1126.26	1509.08	1779.79		89.72	3.00679	5.20052	8.40718	13.3995	20.7244	31.5622	48.6551	71.6823
82.42	46.9711	82.2546	172.076	355.241	681.536	1126.9	1509.53	1780.05		89.82	3.00093	5.20247	8.40913	13.3936	20.7186	31.5661	48.6492	71.6843
82.52	47.0063	82.3289	172.258	355.573	682.11	1127.55	1509.96	1780.3		89.92	2.99947	5.201	8.40767	13.3945	20.7288	31.5647	48.6595	71.6949
82.62	47.0544	82.3946	172.423	355.924	682.687	1128.19	1510.42	1780.58		90.02	2.99898	5.20052	8.40718	13.4034	20.7362	31.5739	48.6668	71.7038
82.72	47.0901	82.4732	172.592	356.288	683.254	1128.82	1510.87	1780.84		90.12	2.99937	5.20091	8.40953	13.4038	20.7366	31.5724	48.6672	71.714
82.82	47.1387	82.5628	172.762	356.639	683.834	1129.46	1511.35	1781.11		90.22	2.99849	5.20003	8.42622	13.4049	20.7454	31.5656	48.6761	71.7131
82.92	47.1653	82.646	172.937	356.993	684.392	1130.1	1511.8	1781.38		90.32	2.98665	5.19563	8.42183	13.4083	20.741	31.5788	48.6834	71.7185
83.02	47.2219	82.7241	173.114	357.33	684.966	1130.75	1512.24	1781.65		90.42	3.00777	5.19759	8.42378	13.42	20.743	31.5808	48.6854	71.7204
83.12	47.2693	82.8125	173.291	357.686	685.533	1131.38	1512.69	1781.92		90.52	3.00777	5.19954	8.42378	13.42	20.743	31.5905	48.6854	71.7321
83.22	47.3181	82.8984	173.46	358.025	686.092	1132.03	1513.15	1782.18		90.62	3.00572	5.20531	8.42174	13.418	20.7507	31.5885	48.6931	71.7379
83.32	47.3535	82.969	173.609	358.403	686.651	1132.67	1513.58	1782.44		90.72	3.00533	5.20491	8.43111	13.4195	20.7503	31.5881	48.7025	71.7492
83.42	47.394	83.0564	173.786	358.74	687.218	1133.29	1514.04	1782.71		90.82	3.00484	5.20247	8.42867	13.4151	20.7576	31.5856	48.7	71.7663
83.52	47.4394	83.1311	173.949	359.086	687.783	1133.93	1514.48	1782.97		90.92	3.01411	5.20589	8.43208	13.4185	20.7611	31.5891	48.7132	71.7697
83.62	47.491	83.2022	174.124	359.439	688.347	1134.57	1514.94	1783.24		91.02	2.99849	5.20589	8.43208	13.4185	20.7611	31.5891	48.7132	71.7697
83.72	47.5415	83.284	174.301	359.788	688.917	1135.21	1515.36	1783.5		91.12	3.00288	5.20247	8.43843	13.4171	20.7576	31.5974	48.7098	71.7761
83.82	47.574	83.3692	174.468	360.123	689.472	1135.85	1515.8	1783.74		91.22	2.99889	5.19847	8.43443	13.4209	20.7634	31.5934	48.7058	71.7721
83.92	47.6133	83.4261	174.635	360.479	690.026	1136.47	1516.24	1784		91.32	2.99751	5.1971	8.43501	13.4293	20.762	31.592	48.7142	71.7805
84.02	47.6613	83.5229	174.812	360.798	690.605	1137.09	1516.67	1784.25		91.42	2.99117	5.19075	8.43648	13.4229	20.7537	31.5856	48.7098	71.7741
84.12	47.7048	83.5918	174.968	361.143	691.181	1137.7	1517.13	1784.48		91.52	2.99409	5.19368	8.43941	13.4259	20.7606	31.5983	48.7303	71.7985
84.22	47.7471	83.6888	175.147	361.493	691.753	1138.33	1517.58	1784.74		91.62	2.99165	5.19124	8.43501	13.4254	20.7581	31.5959	48.7279	71.8039
84.32	47.7905	83.7869	175.313	361.869	692.328	1138.95	1518.01	1785		91.72	2.99547	5.19505	8.44273	13.437	20.7619	31.5997	48.7414	71.8175
84.42	47.8423	83.8735	175.492	362.208	692.907	1139.58	1518.46	1785.24		91.82	2.99059	5.18822	8.4359	13.4302	20.7649	31.5929	48.7346	71.8107
84.52	47.8808	83.9515	175.662	362.557	693.463	1140.22	1518.9	1785.49		91.92	2.998	5.18782	8.4355	13.4298	20.7645	31.5925	48.744	71.82
84.62	47.9368	84.0367	175.856	362.884	694.019	1140.83	1519.32	1785.76		92.02	2.99995	5.18977	8.43745	13.4317	20.7664	31.5944	48.7459	71.8317
84.72	47.9866	84.1177	176.016	363.233	694.58	1141.45	1519.75	1786.02		92.12	2.99751	5.18733	8.43501	13.4293	20.7738	31.592	48.7533	71.841
84.82	48.0348	84.2171	176.187	363.59	695.149	1142.06	1520.19	1786.27		92.22	3.00093	5.18294	8.42867	13.4229	20.7651	31.5856	48.7469	71.8425
84.92	48.0718	84.2869	176.365	363.92	695.707	1142.67	1520.63	1786.53		92.32	2.99068	5.19026	8.42818	13.4244	20.765	31.5949	48.7484	71.842
85.02	48.1189	84.3809	176.533	364.258	696.254	1143.29	1521.06	1786.79		92.42	3.00035	5.19017	8.42809	13.4321	20.7649	31.5929	48.7678	71.8439
85.12	48.165	84.4505	176.708	364.622	696.802	1143.93	1521.49	1787.03		92.52	3.00093	5.19075	8.42867	13.4229	20.7752	31.5876	48.7684	71.864
85.22	48.195	84.5215	176.878	364.965	697.351	1144.54	1521.92	1787.29		92.62	2.99995	5.18977	8.42769	13.4317	20.7742	31.5944	48.7674	71.863
85.32	48.2363	84.5999	177.062	365.315	697.912	1145.15	1522.34	1787.53		92.72	2.99702	5.18684	8.42476	13.421	20.7713	31.5915	48.7645	71.8698
85.42	48.2849	84.67	177.237	365.643	698.471	1145.76	1522.74	1787.77		92.82	2.99019	5.18782	8.42574	13.4395	20.7821	31.5925	48.7772	71.8728
85.52	48.3234	84.7554	177.413	365.997	699.038	1146.37	1523.16	1788.02		92.92	3.00142	5.19124	8.42915	13.4332	20.7855	31.6076	48.7884	71.8938
85.62	48.3786	84.8359	177.591	366.328	699.594	1146.99	1523.6	1788.27		93.02	3.00093	5.19075	8.43062	13.4425	20.785	31.6149	48.7879	71.903
85.72	48.4097	84.9217	177.74	366.676	700.146	1147.59	1524.03	1788.51		93.12	2.99986	5.19164	8.43736	13.4336	20.7839	31.6139	48.7966	71.9039
85.82	48.4656	85.0007	177.909	367.022	700.702	1148.21	1524.44	1788.75		93.22	3.00337	5.20296	8.43892	13.4449	20.7952	31.6174	48.8001	71.9152
85.92	48.5054	85.0682	178.077	367.344	701.259	1148.82	1524.87	1788.98		93.32	3.00533	5.20491	8.43501	13.4351	20.7894	31.6193	48.8021	71.927
86.02	48.5549	85.1548	178.246	367.7	701.827	1149.42	1525.3	1789.24		93.42	2.99947	5.19905	8.43697	13.4293	20.7835	31.6135	48.7962	71.9211
86.12	48.592	85.2349	178.406	368.061	702.389	1150.03	1525.74	1789.48		93.52	3.00337	5.201	8.43892	13.4335	20.7855	31.6154	48.7982	71.923
86.22	48.6352	85.3074	178.566	368.401	702.949	1150.64	1526.16	1789.73		93.62	3.00679	5.20638	8.43257	13.4483	20.8006	31.6208	48.8156	71.9382
86.32	48.6812	85.4022	178.743	368.74	703.515	1151.25	1526.57	1789.99		93.72	3.00728	5.20686	8.43306	13.4488	20.8011	31.6213	48.8255	71.9387
86.42	48.7278	85.4722	178.919	369.056	704.074	1151.85	1527	1790.22		93.82	3.00377	5.20335	8.42955	13.4453	20.7976	31.6197	48.822	71.9352
86.52	48.7573	85.5486	179.087	369.404	704.621	1152.44	1527.41	1790.47		93.92	3.01216	5.20979	8.43599	13.4537	20.804	31.6438	48.8304	71.9537
86.62	48.8042	85.6346	179.275	369.74	705.158	1153.03	1527.84	1790.72		94.02	3.01509	5.20686	8.42329	13.4469	20.7991	31.6389	48.8333	71.9582
86.72	48.8535	85.7073	179.457	370.08	705.719	1153.63	1528.25	1790.98		94.12	3.01695	5.20677	8.43297	13.4487	20.801	31.6407	48.845	71.9698
86.82	48.8923	85.793	179.642	370.43	706.277	1154.23	1528.67	1791.23		94.22	3.01949	5.20735	8.43355	13.4512	20.8016	31.6436	48.8455	71.9724
86.92	48.9375	85.8597	179.81	370.776	706.83	1154.81	1529.07	1791.46		94.32	3.02681	5.20686	8.43306	13.4586	20.8011	31.6525	48.847	71.9914
87.02	48.9758	85.939	179.987	371.113	707.382	1155.42	1529.49	1791.68		94.42	3.03453	5.20677	8.43297	13.4565	20.8108	31.6505	48.8528	71.9894
87.12	49.0156	86.0257	180.168	371.451	707.937	1156.02	1529.9	1791.9		94.52	3.03023	5.19661	8.43453	13.4522	20.7928	31.6462	48.8563	71.9831
87.22	49.0641	86.1074	180.353	371.777	708.486	1156.6	1530.31	1792.14		94.62	3.03853	5.1971	8.4272	13.4605	20.805	31.6545	48.8587	71.9855
87.32	49.1095	86.2035	180.533	372.118	709.024	1157.2	1530.71	1792.39		94.72	3.03648	5.19505	8.4232	13.4604	20.803	31.6525	48.8645	71.9933
87.42	49.1291	86.2818	180.713	372.467	709.594	1157.78	1531.13	1792.63		94.82	3.03462	5.19551	8.42329	13.4664	20.8011	31.6525	48.8646	72.009
87.52	49.1802	86.3738	180.901	372.817	710.155	1158.39	1531.54	1792.84		94.92	3.03831	5.20628	8.43248	13.4697	20.8044	31.6637	48.8738	72.0104
87.62	49.228	86.4607	181.07	373.146	710.705	1158.98	1531.94	1793.08		95.02	3.04537	5.20393	8.43245	13.4752	20.8099	31.6594	48.8714	72.0197
87.72	49.2539	86.5374	181.224	373.485	711.27	1159.57	1532.35	1793.3		95.12	3.03755	5.19612	8.4438	13.4674	20.8118	31.6613	48.8831	72.0295
87.82	49.3032	86.6257	181.399	373.823	711.811	1160.17	1532.76	1793.52		95.22	3.03267	5.19319	8.43892	13.4742	20.807	31.6682	48.8802	72.0344
87.92	49.3398	86.6936	181.572	374.159	712.363	1160.77	1533.17	1793.75		95.32	3.02339	5.18977	8.42964	13.4825	20.8055	31.6745	48.8866	72.0349
88.02	49.3889	86.7798	181.75	374.486	712.912	1161.38	1533.57	1793.99		95.42	3.03267	5.20296	8.42915	13.4918	20.8167	31.6779	48.888	72.0441
88.12	49.4394	86.8616	181.91	374.815	713.453	1161.96	1533.98	1794.23		95.52	3.02818	5.19652	8.42662	13.4892	20.8146	31.6813	48.8933	72.0494
88.22	49.4841	86.9473	182.087	375.152	714	1162.55	1534.39	1794.47		95.62	3.02632	5.19466	8.43257	13.4952	20.8221	31.6814	48.8934	72.0476
88.32	49.5268	87.0193	182.269	375.482	714.55	1163.14	1534.79	1794.73		95.72	3.03551	5.19408	8.43394	13.4848	20.8215	31.6905	48.9006	72.0587
88.42	49.5637	87.0953	182.436	375.822	715.109	1163.73	1535.21	1794.95		95.82	3.03023	5.19075	8.43648	13.4917	20.8162	31.6931	48.8953	72.0612
88.52	49.6218	87.167	182.596	376.149	715.649	1164.33	1535.61	1795.19		95.92	3.0229	5.19905	8.43892	13.5015	20.8167	31.6959	48.8978	72.0617
88.62	49.6611	87.2513	182.78	376.476	716.184	1164.91	1536	1795.43		96.02	3.02574	5.18626	8.44176	13.4985	20.8137	31.7003	48.9123	72.0665
88.72	49.7073	87.3228	182.959	376.809	716.723	1165.51	1536.41	1795.67		96.12	3.02486	5.19319	8.43111	13.5054	20.8304	31.6994	48.9115	72.0656
88.82	49.74	87.4024	183.14	377.137	717.262	1166.1	1536.81	1795.9		96.22	3.0229	5.19124	8.42915	13.5015	20.8265	31.6975	48.9075	72.0637
88.92	49.7954	87.4887	183.309	377.466	717.799	1166.68	1537.19	1796.13		96.32	3.02827	5.19661	8.43452	13.5011	20.8241	31.7028	48.9074	72.0788
89.02	49.8279	87.5684	183.478	377.797	718.332	1167.24	1537.58	1796.38		96.42	3.03609	5.19661	8.42476	13.5069	20.8221	31.7009	48.9246	72.0769
89.12	49.8721	87.6458	183.647	378.142	718.888	1167.82	1537.98	1796.62		96.52	3.02419	5.20229	8.43239	13.5048	20.8297	31.7007	48.9225	72.0888
89.22	49.9099	87.7188	183.83	378.479	719.424	1168.39	1538.36	1796.86		96.62	3.02525	5.20531	8.44127	13.5058	20.821	31.7193	48.9255	72.0992
89.32	49.9562	87.7791	183.999	378.814	719.963	1168.96	1538.74	1797.08		96.72	3.01753	5.2054	8.43587	13.5079	20.8133	31.7136	48.9256	72.0915
89.42	49.9973	87.8589	184.171	379.154	720.503	1169.55	1539.13	1797.31		96.82	3.01558	5.20345	8.44331	13.5059	20.8211	31.7292	48.9354	72.0896
89.52	50.0449	87.9378	184.355	379.494	721.049	1170.13	1539.52	1797.54		96.92	3.01265	5.20052	8.44038	13.505	20.8182	31.7263	48.9403	72.0886
89.62	50.0808	88.0069	184.534	379.841	721.589	1170.69	1539.92	1797.77		97.02	3.01012	5.2003	8.4398	13.5102	20.8157	31.7257	48.9475	72.0939
89.72	50.1311	88.0943	184.693	380.19	722.135	1171.25	1540.31	1798.01		97.12	3.00826	5.19807	8.44576	13.5084	20.8138	31.7316	48.9456	72.1037
89.82	50.1763	88.1687	184.86	380.534	722.682	1171.82	1540.69	1798.23		97.22	3.00288	5.19466	8.44038	13.503	20.8104	31.7263	48.9403	72.1062
89.92	50.2053	88.2388	185.027	380.872	723.241	1172.39	1541.08	1798.48		97.32	3.01314	5.201	8.42915	13.5015	20.8167	31.7268	48.9388	72.1145
90.02	50.2624	88.3155	185.196	381.224	723.778	1172.98	1541.48	1798.71		97.42	3.01558	5.19954	8.43355	13.4981	20.8133	31.7409	48.9451	72.1228
90.12	50.3017	88.3763	185.374	381.56	724.318	1173.55	1541.87	1798.93		97.52	3.00963	5.20726	8.43541	13.498	20.823	31.7408	48.947	72.1305
90.22	50.3467	88.4505	185.542	381.886	724.844	1174.12	1542.26	1799.16		97.62	3.00963	5.19945	8.43541	13.5039	20.8152	31.7447	48.947	72.1246
90.32	50.3874	88.5323	185.721	382.228	725.372	1174.7	1542.67	1799.4		97.72	3.00777	5.19759	8.43355	13.5079	20.8133	31.7429	48.9549	72.1403
90.42	50.4265	88.6201	185.897	382.583	725.921	1175.29	1543.06	1799.63		97.82	3.00533	5.19905	8.43306	13.5015	20.8226	31.7443	48.9544	72.1418
90.52	50.4643	88.6853	186.064	382.921	726.466	1175.86	1543.44	1799.85		97.92	2.98579	5.20296	8.43111	13.5054	20.8206	31.7482	48.9408	72.1555
90.62	50.5217	88.7681	186.225	383.262	727.008	1176.42	1543.82	1800.08		98.02	2.99507	5.20442	8.44038	13.5069	20.8299	31.7595	48.9539	72.1667
90.72	50.5703	88.844	186.39	383.596	727.535	1177	1544.21	1800.32		98.12	2.99986	5.2014	8.43541	13.5019	20.8249	31.7545	48.9568	72.1617
90.82	50.6181	88.9192	186.579	383.925	728.062	1177.58	1544.61	1800.53		98.22	2.99556	5.20491	8.43306	13.4976	20.8206	31.7502	48.9525	72.1691
90.92	50.6765	88.9933	186.743	384.265	728.585	1178.17	1544.99	1800.75		98.32	2.98335	5.20247	8.43843	13.4952	20.8182	31.7575	48.9598	72.1745
91.02	50.7063	89.0773	186.917	384.603	729.12	1178.73	1545.35	1800.97		98.42	2.98335	5.20442	8.43843	13.4971	20.8201	31.7575	48.9598	72.1843
91.12	50.753	89.1561	187.085	384.939	729.657	1179.28	1545.73	1801.19		98.52	2.98335	5.21223	8.43843	13.505	20.826	31.7556	48.9598	72.1843
91.22	50.7861	89.2493	187.249	385.263	730.191	1179.84	1546.11	1801.41		98.62	2.98335	5.21223	8.42867	13.4932	20.8299	31.7595	48.9598	72.1862
91.32	50.8401	89.3404	187.422	385.618	730.745	1180.4	1546.5	1801.64		98.72	2.97935	5.20824	8.42662	13.4892	20.8337	31.7633	48.9558	72.2018
91.42	50.8835	89.4288	187.586	385.956	731.27	1180.96	1546.87	1801.83		98.82	2.97789	5.20677	8.43297	13.4878	20.8323	31.7618	48.9563	72.2003
91.52	50.9348	89.5074	187.759	386.302	731.779	1181.51	1547.24	1802.05		98.92	2.97798	5.20882	8.43306	13.4879	20.8324	31.7717	48.974	72.2023
91.62	50.9736	89.595	187.944	386.622	732.308	1182.06	1547.62	1802.27		99.02	2.9731	5.21175	8.42818	13.483	20.8275	31.7668	48.9691	72.215
91.72	51.029	89.6758	188.113	386.94	732.838	1182.63	1548	1802.51		99.12	2.97359	5.21223	8.42867	13.4835	20.828	31.7771	48.9813	72.2155
91.82	51.0729	89.7666	188.293	387.272	733.388	1183.17	1548.37	1802.72		99.22	2.97545	5.21214	8.42857	13.4853	20.8376	31.777	48.9831	72.2154
91.92	51.1164	89.8315	188.45	387.607	733.915	1183.73	1548.72	1802.95		99.32	2.9687	5.21126	8.42574	13.4903	20.8348	31.7741	48.9881	72.2224
92.02	51.1474	89.9114	188.62	387.943	734.443	1184.28	1549.1	1803.18		99.42	2.96675	5.21712	8.42378	13.4884	20.8348	31.7819	48.9862	72.2227
92.12	51.1941	89.9893	188.799	388.294	734.969	1184.84	1549.48	1803.4		99.52	2.96821	5.21858	8.4272	13.4898	20.8558	31.7834	48.9876	72.2434
92.22	51.2224	90.0645	188.974	388.629	735.496	1185.4	1549.86	1803.63		99.62	2.96382	5.21419	8.42867	13.4854	20.8514	31.779	48.9832	72.239
92.32	51.2715	90.1233	189.152	388.977	736.014	1185.96	1550.23	1803.86		99.72	2.95601	5.21419	8.42281	13.4874	20.8514	31.779	48.9832	72.239
92.42	51.3174	90.1888	189.317	389.306	736.523	1186.53	1550.59	1804.08		99.82	2.95934	5.21166	8.42809	13.4927	20.8586	31.7765	48.9807	72.2482
92.52	51.3552	90.248	189.476	389.631	737.039	1187.08	1550.96	1804.31		99.92	2.9438	5.21407	8.42818	13.4928	20.8587	31.7766	48.9925	72.2561
92.62	51.4048	90.3387	189.647	389.952	737.581	1187.64	1551.34	1804.53		100.02	2.95259	5.22639	8.43111	13.4957	20.8616	31.7795	49.0033	72.259
92.72	51.4414	90.4339	189.804	390.299	738.098	1188.2	1551.72	1804.76		100.12	2.93404	5.22542	8.43013	13.4947	20.8607	31.7805	49.0023	72.258
92.82	51.4726	90.4964	189.976	390.651	738.639	1188.75	1552.1	1804.96		100.22	2.93452	5.22395	8.42867	13.4858	20.8592	31.7868	48.991	72.2683
92.92	51.51	90.5923	190.141	390.989	739.194	1189.32	1552.48	1805.19		100.32	2.92964	5.22102	8.42574	13.4923	20.866	31.7839	48.9998	72.2731
93.02	51.5483	90.6795	190.31	391.336	739.714	1189.86	1552.86	1805.41		100.42	2.93385	5.21547	8.42018	13.4867	20.8683	31.7979	49.0021	72.2871
93.12	51.5903	90.7645	190.483	391.659	740.245	1190.4	1553.22	1805.63		100.52	2.92915	5.21077	8.41744	13.482	20.8656	31.7932	48.9974	72.2824
93.22	51.6379	90.8628	190.649	391.986	740.783	1190.97	1553.6	1805.84		100.62	2.92183	5.21516	8.42769	13.4864	20.8699	31.7937	48.9998	72.2868
93.32	51.6774	90.9492	190.818	392.322	741.301	1191.5	1553.97	1806.06		100.72	2.92085	5.22005	8.42476	13.4913	20.8748	31.7829	48.9992	72.3015
93.42	51.7153	91.0301	190.979	392.651	741.839	1192.05	1554.33	1806.27		100.82	2.92915	5.22054	8.42525	13.4898	20.8753	31.7854	49.0091	72.302
93.52	51.7659	91.1294	191.146	392.981	742.379	1192.59	1554.68	1806.48		100.92	2.92555	5.21693	8.42165	13.4686	20.8717	31.7896	49.0153	72.3003
93.62	51.8132	91.2155	191.327	393.331	742.909	1193.14	1555.03	1806.69		101.02	2.91402	5.21516	8.41988	13.4669	20.8699	31.7878	49.0135	72.3064
93.72	51.852	91.2742	191.492	393.679	743.426	1193.68	1555.39	1806.91		101.12	2.91634	5.21516	8.41988	13.4591	20.8699	31.778	49.0155	72.3181
93.82	51.8896	91.3509	191.641	394.007	743.956	1194.23	1555.76	1807.13		101.22	2.91597	5.22688	8.41988	13.4669	20.8699	31.778	49.0233	72.32
93.92	51.9287	91.4407	191.811	394.347	744.474	1194.76	1556.11	1807.35		101.32	2.9189	5.22786	8.41304	13.46	20.8729	31.781	49.0262	72.3308
94.02	51.9834	91.5228	191.983	394.7	744.997	1195.3	1556.49	1807.56		101.42	2.91206	5.23079	8.41597	13.463	20.8856	31.7839	49.0311	72.3337
94.12	52.0215	91.6136	192.125	395.039	745.524	1195.84	1556.86	1807.77		101.52	2.9232	5.23216	8.41734	13.4565	20.8869	31.7853	49.0403	72.3468
94.22	52.0541	91.6775	192.29	395.383	746.033	1196.4	1557.21	1807.96		101.62	2.92134	5.23225	8.40767	13.4664	20.887	31.7854	49.0325	72.3547
94.32	52.0964	91.7491	192.458	395.712	746.559	1196.93	1557.57	1808.16		101.72	2.92232	5.23323	8.40669	13.4654	20.888	31.7863	49.0433	72.3576
94.42	52.1345	91.8243	192.625	396.039	747.088	1197.46	1557.92	1808.38		101.82	2.92134	5.23225	8.3979	13.4644	20.8851	31.7854	49.0482	72.3723
94.52	52.1835	91.9163	192.797	396.369	747.617	1197.97	1558.28	1808.59		101.92	2.92574	5.24446	8.41011	13.4766	20.9012	31.7976	49.0526	72.3767
94.62	52.2256	91.9856	192.975	396.702	748.138	1198.51	1558.67	1808.8		102.02	2.92955	5.24046	8.39867	13.4629	20.905	31.7959	49.0505	72.375
94.72	52.2634	92.0762	193.146	397.029	748.65	1199.04	1559.04	1809.02		102.12	2.9232	5.23216	8.40953	13.4643	20.9065	31.797	49.0598	72.3858
94.82	52.303	92.1646	193.334	397.348	749.176	1199.59	1559.4	1809.23		102.22	2.9189	5.22786	8.39742	13.4698	20.9022	31.7849	49.0574	72.3835
94.92	52.3395	92.25	193.494	397.676	749.693	1200.11	1559.73	1809.42		102.32	2.92867	5.22981	8.39937	13.4698	20.9041	31.7946	49.0555	72.3933
95.02	52.3894	92.3213	193.661	398.005	750.216	1200.64	1560.09	1809.61		102.42	2.92076	5.22191	8.40709	13.472	20.904	31.7867	49.0574	72.3951
95.12	52.4304	92.4151	193.835	398.339	750.745	1201.17	1560.46	1809.83		102.52	2.91841	5.22737	8.39497	13.4713	20.9036	31.7941	49.0628	72.4104
95.22	52.4684	92.4785	194.019	398.652	751.273	1201.7	1560.81	1810.01		102.62	2.92604	5.21547	8.40456	13.4809	20.9113	31.792	49.065	72.4121
95.32	52.5041	92.5572	194.176	398.969	751.797	1202.23	1561.16	1810.23		102.72	2.92805	5.21712	8.4023	13.4805	20.909	31.7937	49.076	72.4294
95.42	52.5464	92.6362	194.345	399.303	752.318	1202.76	1561.52	1810.45		102.82	2.93159	5.22688	8.4062	13.4923	20.9051	31.7956	49.078	72.4333
95.52	52.5845	92.7156	194.516	399.639	752.819	1203.29	1561.87	1810.65		102.92	2.93159	5.22688	8.40425	13.502	20.9129	31.8054	49.0877	72.4411
95.62	52.6255	92.7957	194.684	399.971	753.339	1203.84	1562.22	1810.85		103.02	2.93892	5.21663	8.394	13.4976	20.9105	31.8029	49.0931	72.4406
95.72	52.675	92.8765	194.847	400.293	753.849	1204.36	1562.56	1811.06		103.12	2.94859	5.22435	8.40367	13.4995	20.9123	31.8107	49.095	72.4483
95.82	52.7333	92.9641	195.012	400.62	754.366	1204.88	1562.91	1811.26		103.22	2.9402	5.21791	8.40504	13.4931	20.9137	31.7948	49.0983	72.4439
95.92	52.77	93.032	195.194	400.95	754.887	1205.4	1563.25	1811.47		103.32	2.93697	5.21663	8.39436	13.4898	20.9105	31.8049	49.1029	72.4484
96.02	52.8215	93.1011	195.372	401.281	755.396	1205.94	1563.58	1811.67		103.42	2.94624	5.21614	8.39742	13.4991	20.9143	31.8142	49.1063	72.4499
96.12	52.8699	93.1788	195.53	401.605	755.901	1206.47	1563.94	1811.87		103.52	2.94469	5.21458	8.40367	13.4979	20.9202	31.8204	49.1028	72.4483
96.22	52.928	93.2603	195.721	401.928	756.422	1206.98	1564.28	1812.08		103.62	2.94234	5.222	8.40327	13.5089	20.9198	31.82	49.1102	72.4678
96.32	52.9689	93.3501	195.898	402.276	756.932	1207.5	1564.63	1812.28		103.72	2.93675	5.21642	8.40318	13.5107	20.9236	31.8316	49.1144	72.4791
96.42	53.0156	93.4378	196.088	402.586	757.44	1208.01	1564.99	1812.5		103.82	2.94283	5.22054	8.39009	13.5152	20.9163	31.8361	49.1204	72.466
96.52	53.0679	93.5193	196.251	402.925	757.951	1208.54	1565.32	1812.71		103.92	2.94087	5.22054	8.3979	13.5113	20.9144	31.8345	49.1263	72.4719
96.62	53.1042	93.5967	196.428	403.243	758.47	1209.05	1565.67	1812.91		104.02	2.93599	5.2137	8.39107	13.5162	20.9095	31.8313	49.1234	72.4689
96.72	53.155	93.6865	196.596	403.56	758.979	1209.55	1566.01	1813.11		104.12	2.94411	5.214	8.39919	13.5224	20.9098	31.8394	49.1315	72.4771
96.82	53.1923	93.7649	196.766	403.868	759.487	1210.07	1566.36	1813.32		104.22	2.95201	5.21019	8.39769	13.5127	20.9158	31.8375	49.1394	72.483
96.92	53.2502	93.8326	196.941	404.188	759.994	1210.57	1566.71	1813.53		104.32	2.94234	5.20247	8.39937	13.503	20.9061	31.8376	49.1375	72.4753
97.02	53.2873	93.9185	197.096	404.502	760.491	1211.1	1567.06	1813.71		104.42	2.94576	5.19612	8.39497	13.5087	20.9036	31.8449	49.1351	72.4787
97.12	53.3442	93.9773	197.278	404.833	761.028	1211.61	1567.39	1813.91		104.52	2.94713	5.19749	8.40416	13.5078	20.9109	31.8522	49.1345	72.4899
97.22	53.3766	94.0586	197.457	405.164	761.549	1212.13	1567.74	1814.1		104.62	2.94124	5.18929	8.3979	13.5035	20.9066	31.8459	49.1361	72.4934
97.32	53.4116	94.1228	197.615	405.498	762.047	1212.64	1568.08	1814.3		104.72	2.95055	5.19115	8.40758	13.5132	20.9065	31.8559	49.1379	72.5011
97.42	53.4641	94.1968	197.806	405.822	762.558	1213.17	1568.42	1814.51		104.82	2.94948	5.19789	8.40456	13.5082	20.9113	31.8643	49.1349	72.5098
97.52	53.4988	94.2627	197.969	406.148	763.054	1213.69	1568.75	1814.7		104.92	2.9565	5.19514	8.41353	13.5094	20.9124	31.8615	49.1442	72.5188
97.62	53.5393	94.3404	198.139	406.465	763.571	1214.19	1569.09	1814.9		105.02	2.94859	5.18724	8.40367	13.4995	20.9104	31.8614	49.1438	72.5167
97.72	53.5845	94.4168	198.326	406.792	764.069	1214.71	1569.43	1815.11		105.12	2.95113	5.18782	8.3968	13.502	20.9051	31.864	49.1385	72.5118
97.82	53.6345	94.4961	198.496	407.123	764.58	1215.21	1569.76	1815.32		105.22	2.94029	5.18321	8.40123	13.5049	20.906	31.8688	49.1394	72.5143
97.92	53.6718	94.5549	198.666	407.461	765.088	1215.73	1570.1	1815.54		105.32	2.93697	5.17952	8.40767	13.4996	20.905	31.8732	49.138	72.5129
98.02	53.7202	94.6424	198.831	407.789	765.595	1216.24	1570.44	1815.74		105.42	2.93492	5.18529	8.40367	13.4975	20.9104	31.8794	49.1438	72.5284
98.12	53.7588	94.722	198.993	408.126	766.104	1216.75	1570.78	1815.96		105.52	2.93639	5.18675	8.39537	13.5013	20.906	31.8824	49.1355	72.5318
98.22	53.8071	94.7976	199.166	408.444	766.6	1217.26	1571.11	1816.17		105.62	2.93492	5.17552	8.40172	13.5073	20.9104	31.881	49.1438	72.5382
98.32	53.8532	94.8672	199.337	408.764	767.107	1217.77	1571.45	1816.4		105.72	2.94185	5.18245	8.39888	13.5064	20.9095	31.8879	49.1488	72.5451
98.42	53.8999	94.9432	199.513	409.088	767.603	1218.27	1571.78	1816.6		105.82	2.94429	5.17708	8.41109	13.5011	20.9119	31.8825	49.1453	72.5495
98.52	53.938	95.0223	199.658	409.397	768.102	1218.78	1572.09	1816.8		105.92	2.94038	5.18098	8.39937	13.505	20.908	31.8962	49.1512	72.5534
98.62	53.9743	95.0977	199.824	409.722	768.609	1219.27	1572.41	1817		106.02	2.93687	5.16771	8.40404	13.5014	20.9045	31.8829	49.1535	72.5616
98.72	54.0131	95.1853	199.988	410.033	769.101	1219.78	1572.75	1817.19		106.12	2.94029	5.17308	8.411	13.5068	20.9099	31.8863	49.1511	72.5674
98.82	54.0568	95.2505	200.15	410.366	769.592	1220.27	1573.06	1817.38		106.22	2.94185	5.17073	8.41841	13.5025	20.9173	31.8879	49.1608	72.5783
98.92	54.0974	95.3301	200.328	410.695	770.092	1220.78	1573.38	1817.58		106.32	2.93443	5.16759	8.40514	13.499	20.9138	31.8922	49.1648	72.5826
99.02	54.1416	95.4153	200.485	411.009	770.599	1221.27	1573.7	1817.77		106.42	2.92952	5.17171	8.40767	13.5015	20.9144	31.9025	49.1595	72.5852
99.12	54.1818	95.4966	200.662	411.336	771.106	1221.78	1574.03	1817.96		106.52	2.94087	5.17952	8.4272	13.5094	20.9144	31.8947	49.1673	72.593
99.22	54.2187	95.5823	200.822	411.656	771.596	1222.29	1574.36	1818.15		106.62	2.94322	5.17601	8.42955	13.5039	20.9109	31.8971	49.1521	72.5992
99.32	54.2543	95.657	200.977	411.971	772.088	1222.78	1574.68	1818.35		106.72	2.93922	5.17201	8.41774	13.4921	20.9147	31.8931	49.15	72.605
99.42	54.2893	95.733	201.141	412.297	772.567	1223.28	1575.01	1818.52		106.82	2.9355	5.1761	8.42183	13.4962	20.911	31.8917	49.1561	72.611
99.52	54.3281	95.8206	201.301	412.623	773.062	1223.8	1575.33	1818.7		106.92	2.94038	5.18098	8.42671	13.4991	20.9139	31.904	49.1668	72.6237
99.62	54.3596	95.8951	201.461	412.928	773.555	1224.3	1575.66	1818.9		107.02	2.94273	5.18529	8.42906	13.4956	20.9202	31.8907	49.1614	72.6358
99.72	54.4013	95.9934	201.633	413.259	774.065	1224.8	1576	1819.11		107.12	2.93745	5.18587	8.42378	13.4962	20.9207	31.8913	49.1561	72.6212
99.82	54.4438	96.0671	201.795	413.591	774.569	1225.31	1576.3	1819.29		107.22	2.94722	5.18977	8.43355	13.4907	20.9227	31.8952	49.1658	72.6442
99.92	54.4934	96.1363	201.956	413.912	775.076	1225.81	1576.62	1819.48		107.32	2.94136	5.19173	8.43001	13.4942	20.9191	31.8972	49.1619	72.6481
100.02	54.5283	96.22	202.098	414.236	775.573	1226.3	1576.95	1819.65		107.42	2.94225	5.19261	8.43834	13.4931	20.9275	31.8961	49.1785	72.6549
100.12	54.5727	96.3054	202.266	414.561	776.069	1226.79	1577.28	1819.84		107.52	2.94371	5.18626	8.43395	13.4888	20.9211	31.8898	49.1643	72.6505
100.22	54.6183	96.3726	202.423	414.898	776.564	1227.25	1577.58	1820.02		107.62	2.94966	5.19807	8.44576	13.5006	20.9173	31.8957	49.1859	72.6623
100.32	54.647	96.4598	202.588	415.225	777.063	1227.74	1577.91	1820.2		107.72	2.95308	5.196	8.43355	13.4884	20.9305	31.8991	49.1834	72.6599
100.42	54.6838	96.5376	202.748	415.551	777.561	1228.23	1578.21	1820.4		107.82	2.94185	5.20198	8.43794	13.4928	20.9271	31.8957	49.1901	72.674
100.52	54.7335	96.6342	202.925	415.88	778.077	1228.73	1578.53	1820.59		107.92	2.94624	5.20052	8.43452	13.4796	20.9256	31.8942	49.1961	72.6726
100.62	54.7768	96.7107	203.103	416.207	778.582	1229.21	1578.86	1820.8		108.02	2.95299	5.21507	8.44322	13.4863	20.9402	31.9166	49.2029	72.6891
100.72	54.8157	96.7886	203.278	416.535	779.072	1229.69	1579.17	1820.98		108.12	2.94615	5.20042	8.4442	13.4814	20.9333	31.9039	49.198	72.692
100.82	54.8462	96.8699	203.42	416.864	779.561	1230.18	1579.48	1821.17		108.22	2.95454	5.20882	8.44283	13.4879	20.9339	31.9104	49.2044	72.6984
100.92	54.8849	96.938	203.578	417.184	780.061	1230.65	1579.8	1821.38		108.32	2.95259	5.22249	8.43892	13.4859	20.9378	31.9084	49.2103	72.7063
101.02	54.9299	97.0024	203.752	417.518	780.534	1231.14	1580.12	1821.57		108.42	2.95992	5.222	8.43843	13.4932	20.9471	31.9157	49.2117	72.7159
101.12	54.9722	97.074	203.904	417.842	781.009	1231.62	1580.42	1821.77		108.52	2.95552	5.20784	8.43599	13.4888	20.9427	31.9113	49.2152	72.7209
101.22	55.0192	97.1523	204.074	418.18	781.498	1232.11	1580.73	1821.97		108.62	2.95299	5.20726	8.44127	13.4785	20.9402	31.9108	49.2146	72.7184
101.32	55.0566	97.2288	204.24	418.514	782.002	1232.62	1581.05	1822.15		108.72	2.95015	5.222	8.43843	13.4835	20.9393	31.9157	49.2098	72.7272
101.42	55.0818	97.3047	204.423	418.842	782.49	1233.11	1581.36	1822.34		108.82	2.95238	5.22191	8.43834	13.4736	20.947	31.9156	49.2195	72.735
101.52	55.1196	97.4031	204.582	419.157	782.985	1233.59	1581.69	1822.52		108.92	2.95992	5.22005	8.42671	13.4737	20.9451	31.9157	49.2176	72.7331
101.62	55.156	97.4805	204.74	419.447	783.465	1234.06	1582.01	1822.72		109.02	2.95641	5.21849	8.4232	13.478	20.9416	31.92	49.216	72.7316
101.72	55.1919	97.5535	204.903	419.761	783.95	1234.55	1582.32	1822.91		109.12	2.94664	5.22435	8.4232	13.4761	20.9397	31.9181	49.2219	72.7374
101.82	55.2284	97.6428	205.062	420.086	784.445	1235.04	1582.65	1823.09		109.22	2.95113	5.21126	8.42769	13.4727	20.9461	31.9167	49.2205	72.7458
101.92	55.2748	97.7185	205.228	420.392	784.931	1235.52	1582.95	1823.26		109.32	2.95943	5.20979	8.42622	13.4732	20.9447	31.923	49.2269	72.7522
102.02	55.3088	97.8032	205.4	420.715	785.426	1236	1583.26	1823.45		109.42	2.95699	5.2093	8.42574	13.4688	20.9422	31.9206	49.2244	72.7517
102.12	55.348	97.9011	205.571	421.036	785.934	1236.49	1583.57	1823.63		109.52	2.95699	5.21516	8.43159	13.4669	20.9422	31.9187	49.2323	72.7673
102.22	55.3713	97.9732	205.746	421.35	786.436	1236.96	1583.91	1823.79		109.62	2.96724	5.21761	8.43404	13.4716	20.9505	31.9332	49.2366	72.7717
102.32	55.4067	98.0516	205.91	421.655	786.924	1237.45	1584.23	1823.98		109.72	2.96431	5.21468	8.43111	13.4781	20.9417	31.9397	49.2415	72.7766
102.42	55.4545	98.1365	206.079	421.953	787.419	1237.93	1584.53	1824.15		109.82	2.96178	5.21214	8.42857	13.4775	20.9568	31.9371	49.239	72.776
102.52	55.4982	98.2017	206.223	422.264	787.895	1238.39	1584.85	1824.33		109.92	2.95894	5.21126	8.42769	13.4825	20.9539	31.9343	49.2362	72.781
102.62	55.5559	98.271	206.401	422.595	788.392	1238.87	1585.18	1824.51		110.02	2.95885	5.21703	8.43346	13.4922	20.9519	31.9322	49.2458	72.7887
102.72	55.6087	98.3509	206.571	422.945	788.884	1239.36	1585.47	1824.69		110.12	2.95699	5.21712	8.42378	13.5001	20.95	31.9323	49.2537	72.7907
102.82	55.6658	98.4258	206.736	423.273	789.379	1239.84	1585.77	1824.86		110.22	2.95406	5.21419	8.42085	13.4971	20.951	31.9314	49.2606	72.8073
102.92	55.7081	98.4939	206.902	423.588	789.865	1240.3	1586.08	1825.03		110.32	2.95641	5.21458	8.4232	13.4995	20.9573	31.9493	49.2629	72.8077
103.02	55.7491	98.5713	207.071	423.905	790.354	1240.76	1586.37	1825.22		110.42	2.97057	5.2252	8.42955	13.5058	20.9499	31.9479	49.281	72.8063
103.12	55.803	98.647	207.246	424.221	790.838	1241.22	1586.68	1825.39		110.52	2.96089	5.22102	8.42378	13.502	20.952	31.944	49.2772	72.8024
103.22	55.8496	98.7093	207.402	424.535	791.315	1241.71	1587	1825.57		110.62	2.96822	5.22054	8.41548	13.5015	20.9554	31.9436	49.2865	72.8043
103.32	55.8823	98.7873	207.566	424.852	791.789	1242.16	1587.28	1825.75		110.72	2.97115	5.22542	8.42036	13.5064	20.9603	31.9484	49.2894	72.8166
103.42	55.9206	98.8545	207.745	425.181	792.268	1242.62	1587.59	1825.94		110.82	2.9687	5.22688	8.42378	13.5098	20.9617	31.9519	49.2873	72.822
103.52	55.9702	98.9333	207.904	425.508	792.755	1243.11	1587.92	1826.13		110.92	2.9731	5.21565	8.43013	13.5064	20.9603	31.9484	49.3031	72.8186
103.62	56.0156	99.0179	208.078	425.836	793.244	1243.59	1588.23	1826.31		111.02	2.97154	5.2141	8.42857	13.5049	20.9587	31.9469	49.3015	72.8287
103.72	56.0803	99.0943	208.225	426.158	793.736	1244.05	1588.52	1826.48		111.12	2.97359	5.21614	8.43062	13.5069	20.9608	31.9489	49.3035	72.8386
103.82	56.1294	99.1805	208.401	426.458	794.206	1244.51	1588.83	1826.68		111.22	2.97261	5.21321	8.42769	13.5059	20.9657	31.946	49.3006	72.8356
103.92	56.1767	99.263	208.561	426.777	794.712	1244.98	1589.13	1826.86		111.32	2.97603	5.20882	8.42329	13.5094	20.9534	31.9436	49.306	72.841
104.02	56.2143	99.3416	208.738	427.123	795.181	1245.45	1589.44	1827.04		111.42	2.9731	5.20589	8.42036	13.5064	20.9505	31.9602	49.3031	72.8381
104.12	56.2422	99.4378	208.896	427.432	795.678	1245.91	1589.73	1827.22		111.52	2.97594	5.20872	8.4232	13.5093	20.9534	31.965	49.3059	72.8429
104.22	56.2917	99.5147	209.063	427.759	796.157	1246.38	1590.04	1827.4		111.62	2.97115	5.20393	8.41841	13.5064	20.9583	31.968	49.3031	72.8459
104.32	56.3298	99.5957	209.234	428.07	796.656	1246.84	1590.34	1827.57		111.72	2.97301	5.2058	8.42259	13.5161	20.9602	31.9698	49.3205	72.8478
104.42	56.3728	99.6797	209.406	428.402	797.141	1247.31	1590.64	1827.74		111.82	2.97261	5.2054	8.42964	13.5137	20.9578	31.9675	49.3123	72.8552
104.52	56.4162	99.7775	209.559	428.713	797.621	1247.77	1590.92	1827.94		111.92	2.97749	5.21028	8.42671	13.5108	20.9549	31.9665	49.3172	72.8522
104.62	56.4612	99.854	209.744	429.01	798.098	1248.22	1591.2	1828.11		112.02	2.97057	5.21507	8.42174	13.5078	20.9499	31.9693	49.3122	72.8473
104.72	56.4895	99.9332	209.903	429.328	798.585	1248.68	1591.47	1828.29		112.12	2.96089	5.21321	8.41988	13.5137	20.9481	31.9675	49.3201	72.8552
104.82	56.5307	100.004	210.085	429.64	799.054	1249.15	1591.76	1828.46		112.22	2.96284	5.21516	8.41951	13.5157	20.95	31.9792	49.3221	72.8591
104.92	56.5893	100.08	210.261	429.957	799.533	1249.62	1592.06	1828.63		112.32	2.96284	5.21516	8.41011	13.5157	20.9598	31.9792	49.3221	72.8669
105.02	56.624	100.158	210.425	430.265	799.999	1250.08	1592.36	1828.82		112.42	2.96812	5.21068	8.40794	13.5233	20.9553	31.965	49.3274	72.8624
105.12	56.6601	100.235	210.594	430.559	800.465	1250.53	1592.69	1829.02		112.52	2.96089	5.21321	8.41988	13.5352	20.9676	31.9694	49.3397	72.8649
105.22	56.6958	100.28	210.746	430.873	800.921	1250.99	1592.96	1829.19		112.62	2.95787	5.21019	8.41685	13.5322	20.9548	31.9742	49.3367	72.8619
105.32	56.7356	100.367	210.905	431.183	801.39	1251.45	1593.26	1829.38		112.72	2.95934	5.2097	8.4066	13.5317	20.9641	31.9835	49.3459	72.8614
105.42	56.7949	100.45	211.078	431.504	801.861	1251.91	1593.59	1829.56		112.82	2.96236	5.20491	8.39204	13.5367	20.9593	31.9787	49.3411	72.8664
105.52	56.8235	100.503	211.245	431.798	802.347	1252.37	1593.87	1829.74		112.92	2.95943	5.20198	8.38911	13.524	20.9564	31.9758	49.3402	72.8635
105.62	56.8708	100.563	211.402	432.117	802.814	1252.82	1594.19	1829.92		113.02	2.96089	5.20345	8.39058	13.5255	20.9578	31.9772	49.3494	72.8747
105.72	56.9062	100.641	211.56	432.444	803.293	1253.28	1594.49	1830.1		113.12	2.96031	5.20482	8.39	13.5249	20.9573	31.9786	49.3606	72.8741
105.82	56.9353	100.717	211.718	432.75	803.767	1253.75	1594.76	1830.26		113.22	2.95308	5.21516	8.39253	13.5274	20.9598	31.9987	49.3631	72.8767
105.92	56.9829	100.805	211.897	433.083	804.256	1254.21	1595.05	1830.44		113.32	2.96236	5.21272	8.39204	13.5387	20.9691	31.9982	49.3626	72.8781
106.02	57.0217	100.866	212.064	433.389	804.717	1254.65	1595.33	1830.61		113.42	2.9604	5.20296	8.39204	13.5347	20.9671	31.9963	49.3704	72.884
106.12	57.052	100.933	212.223	433.718	805.197	1255.12	1595.62	1830.78		113.52	2.96089	5.2054	8.40034	13.5352	20.9676	31.9968	49.3729	72.8962
106.22	57.107	101.002	212.388	434.045	805.693	1255.57	1595.91	1830.96		113.62	2.9482	5.22005	8.39742	13.5421	20.9744	32.0036	49.3778	72.8933
106.32	57.1474	101.101	212.567	434.357	806.175	1256.03	1596.18	1831.12		113.72	2.95259	5.21468	8.39204	13.5367	20.9691	31.9982	49.3704	72.8879
106.42	57.1826	101.179	212.737	434.673	806.661	1256.48	1596.5	1831.29		113.82	2.95161	5.2137	8.39107	13.5357	20.9681	31.9973	49.3714	72.8869
106.52	57.2243	101.236	212.894	434.992	807.127	1256.95	1596.79	1831.49		113.92	2.95143	5.21352	8.39284	13.5355	20.9679	31.9971	49.3712	72.8985
106.62	57.271	101.326	213.056	435.301	807.605	1257.38	1597.08	1831.66		114.02	2.94038	5.21223	8.39937	13.5343	20.9666	32.0056	49.3719	72.905
106.72	57.3083	101.404	213.232	435.615	808.074	1257.83	1597.39	1831.81		114.12	2.9355	5.2093	8.39449	13.5294	20.9617	32.003	49.3846	72.9001
106.82	57.3391	101.482	213.411	435.925	808.564	1258.29	1597.66	1832		114.22	2.93343	5.22249	8.39009	13.5152	20.9691	32.008	49.3802	72.9055
106.92	57.3754	101.552	213.578	436.233	809.042	1258.72	1597.96	1832.17		114.32	2.94283	5.22249	8.39009	13.525	20.9671	32.0178	49.3704	72.9055
107.02	57.4121	101.627	213.726	436.543	809.51	1259.13	1598.24	1832.35		114.42	2.94722	5.22688	8.39644	13.5313	20.9637	32.0222	49.3846	72.9118
107.12	57.4551	101.719	213.894	436.871	810	1259.58	1598.52	1832.53		114.52	2.92915	5.21858	8.40572	13.5308	20.9554	32.0139	49.3763	72.9211
107.22	57.5249	101.796	214.066	437.201	810.47	1260.02	1598.81	1832.7		114.62	2.93102	5.2224	8.40758	13.5327	20.967	32.0255	49.3782	72.923
107.32	57.5686	101.883	214.223	437.499	810.944	1260.47	1599.12	1832.88		114.72	2.92818	5.23714	8.40474	13.5299	20.9661	32.0203	49.3753	72.9201
107.42	57.6013	101.973	214.392	437.82	811.404	1260.92	1599.41	1833.05		114.82	2.92671	5.23567	8.40523	13.5284	20.9725	32.0095	49.3758	72.9304
107.52	57.6477	102.041	214.542	438.148	811.865	1261.38	1599.67	1833.21		114.92	2.92613	5.23509	8.41246	13.5376	20.9817	32.0187	49.3928	72.9376
107.62	57.6975	102.131	214.723	438.458	812.323	1261.82	1599.97	1833.38		115.02	2.93013	5.22932	8.41646	13.5435	20.9857	32.0227	49.3968	72.9416
107.72	57.7287	102.217	214.879	438.764	812.784	1262.28	1600.25	1833.55		115.12	2.93111	5.2303	8.41743	13.5523	20.9866	32.0377	49.3978	72.9426
107.82	57.7793	102.291	215.031	439.084	813.264	1262.73	1600.54	1833.73		115.22	2.93062	5.22981	8.41695	13.5518	20.994	32.0466	49.3973	72.9421
107.92	57.817	102.361	215.19	439.406	813.712	1263.17	1600.83	1833.9		115.32	2.92995	5.23109	8.41628	13.5512	20.9855	32.0459	49.3986	72.9512
108.02	57.8508	102.423	215.333	439.728	814.167	1263.63	1601.1	1834.07		115.42	2.92329	5.24202	8.40962	13.5367	20.9808	32.0393	49.3997	72.9445
108.12	57.8909	102.514	215.492	440.047	814.615	1264.09	1601.41	1834.24		115.52	2.92476	5.24348	8.41109	13.546	20.9979	32.0407	49.4129	72.9558
108.22	57.9514	102.594	215.654	440.358	815.075	1264.53	1601.69	1834.4		115.62	2.92183	5.2386	8.40816	13.5411	20.9852	32.0358	49.4158	72.9509
108.32	57.998	102.672	215.812	440.66	815.535	1264.98	1601.97	1834.57		115.72	2.92818	5.23714	8.42427	13.5396	20.9935	32.0344	49.4144	72.9592
108.42	58.04	102.743	215.962	440.988	815.984	1265.41	1602.25	1834.73		115.82	2.92525	5.22444	8.41939	13.5367	20.9906	32.0412	49.4115	72.9563
108.52	58.0864	102.811	216.112	441.3	816.446	1265.84	1602.51	1834.91		115.92	2.92915	5.22835	8.41548	13.5406	20.9945	32.0451	49.4154	72.9602
108.62	58.1186	102.902	216.271	441.627	816.923	1266.28	1602.79	1835.1		116.02	2.94273	5.23411	8.42125	13.5444	20.9983	32.0489	49.4211	72.978
108.72	58.157	102.981	216.432	441.946	817.391	1266.73	1603.04	1835.26		116.12	2.93932	5.23851	8.42564	13.5312	21.0046	32.0553	49.4353	72.984
108.82	58.1946	103.058	216.597	442.271	817.859	1267.15	1603.33	1835.41		116.22	2.93736	5.23656	8.42369	13.5293	21.0027	32.0533	49.4333	72.982
108.92	58.2431	103.14	216.759	442.583	818.333	1267.59	1603.62	1835.58		116.32	2.93404	5.23323	8.42036	13.5357	21.0091	32.05	49.4202	72.9807
109.02	58.2795	103.251	216.943	442.895	818.825	1268.02	1603.9	1835.75		116.42	2.93501	5.23421	8.42134	13.5367	21.0218	32.0607	49.431	72.9992
109.12	58.3159	103.33	217.118	443.203	819.293	1268.45	1604.16	1835.9		116.52	2.93404	5.243	8.42036	13.5357	21.0208	32.0598	49.4323	72.9982
109.22	58.3564	103.409	217.266	443.513	819.751	1268.9	1604.45	1836.07		116.62	2.93648	5.24544	8.42476	13.5303	21.0233	32.0622	49.4442	73.0105
109.32	58.4035	103.488	217.417	443.814	820.212	1269.33	1604.72	1836.24		116.72	2.92964	5.2386	8.4355	13.5313	21.0164	32.0554	49.4373	73.0036
109.42	58.435	103.58	217.585	444.123	820.689	1269.77	1604.99	1836.41		116.82	2.93199	5.24095	8.42809	13.5337	21.0168	32.0675	49.4397	73.0079
109.52	58.4848	103.657	217.756	444.43	821.149	1270.2	1605.27	1836.57		116.92	2.93111	5.24202	8.4272	13.5328	21.0179	32.0666	49.4388	73.0148
109.62	58.5344	103.747	217.937	444.732	821.599	1270.64	1605.56	1836.73		117.02	2.92476	5.24349	8.42085	13.5264	21.0116	32.0603	49.4442	73.0183
109.72	58.5718	103.814	218.091	445.031	822.054	1271.06	1605.84	1836.9		117.12	2.92036	5.2469	8.42427	13.5318	21.0247	32.0637	49.4554	73.0217
109.82	58.6186	103.89	218.251	445.346	822.515	1271.49	1606.14	1837.05		117.22	2.92769	5.25618	8.42378	13.5391	21.0242	32.0609	49.4549	73.0329
109.92	58.6609	103.981	218.42	445.667	822.964	1271.93	1606.41	1837.23		117.32	2.92818	5.25862	8.42622	13.5416	21.0267	32.066	49.4593	73.0432
110.02	58.6975	104.051	218.582	445.975	823.405	1272.35	1606.67	1837.4		117.42	2.92183	5.2679	8.42769	13.5411	21.0262	32.0726	49.4666	73.0427
110.12	58.7297	104.111	218.731	446.287	823.884	1272.78	1606.94	1837.56		117.52	2.92516	5.26341	8.43102	13.5366	21.0315	32.0587	49.4621	73.048
110.22	58.7676	104.19	218.888	446.604	824.344	1273.21	1607.21	1837.73		117.62	2.92769	5.26595	8.43355	13.5391	21.034	32.0612	49.4647	73.0603
110.32	58.8161	104.266	219.058	446.902	824.81	1273.62	1607.48	1837.9		117.72	2.9276	5.26585	8.43346	13.541	21.032	32.0635	49.4783	73.0602
110.42	58.8535	104.346	219.217	447.223	825.279	1274.05	1607.77	1838.06		117.82	2.92476	5.26302	8.42085	13.5362	21.0213	32.07	49.4832	73.0671
110.52	58.8935	104.404	219.372	447.529	825.728	1274.48	1608.03	1838.23		117.92	2.92036	5.25862	8.41646	13.5416	21.0267	32.0754	49.4788	73.0647
110.62	58.9216	104.484	219.535	447.818	826.205	1274.92	1608.3	1838.39		118.02	2.92329	5.26155	8.42171	13.5445	21.0296	32.076	49.4837	73.0754
110.72	58.9592	104.561	219.691	448.137	826.664	1275.34	1608.58	1838.56		118.12	2.9272	5.2635	8.43306	13.5367	21.0413	32.0709	49.4935	73.0773
110.82	58.9992	104.632	219.88	448.439	827.122	1275.77	1608.85	1838.7		118.22	2.92271	5.26097	8.43053	13.5342	21.0388	32.0777	49.491	73.0846
110.92	59.0495	104.7	220.042	448.765	827.585	1276.19	1609.11	1838.87		118.32	2.92467	5.26292	8.43248	13.5381	21.0408	32.0895	49.4929	73.0865
111.02	59.0823	104.758	220.215	449.053	828.045	1276.6	1609.36	1839.02		118.42	2.92134	5.2596	8.43111	13.5426	21.0374	32.0861	49.4896	73.0832
111.12	59.1064	104.837	220.378	449.363	828.501	1277.04	1609.62	1839.18		118.52	2.91988	5.25813	8.43745	13.5411	21.0457	32.0749	49.4901	73.0837
111.22	59.1432	104.927	220.524	449.673	828.946	1277.46	1609.89	1839.33		118.62	2.93257	5.26106	8.44038	13.544	21.0487	32.0876	49.5008	73.0944
111.32	59.1736	105.015	220.677	449.99	829.398	1277.88	1610.14	1839.49		118.72	2.92476	5.25325	8.43257	13.5385	21.0385	32.0798	49.493	73.0866
111.42	59.2215	105.085	220.845	450.298	829.861	1278.3	1610.41	1839.66		118.82	2.92671	5.2552	8.43648	13.5499	21.0408	32.0837	49.5047	73.1003
111.52	59.2487	105.171	221.004	450.597	830.295	1278.72	1610.68	1839.82		118.92	2.92574	5.25423	8.44331	13.5391	21.0399	32.0905	49.5037	73.0993
111.62	59.2903	105.253	221.183	450.929	830.744	1279.15	1610.94	1839.98		119.02	2.92525	5.25374	8.44283	13.5406	21.0394	32.09	49.5033	73.0988
111.72	59.3403	105.321	221.354	451.257	831.196	1279.58	1611.2	1840.14		119.12	2.92516	5.25597	8.44273	13.5581	21.0491	32.09	49.5051	73.1105
111.82	59.3879	105.392	221.511	451.558	831.663	1280.01	1611.46	1840.29		119.22	2.93639	5.26683	8.44615	13.5596	21.0505	32.0914	49.5242	73.1197
111.92	59.4289	105.48	221.661	451.876	832.113	1280.44	1611.72	1840.44		119.32	2.93697	5.26741	8.45454	13.5621	21.0491	32.092	49.5247	73.1203
112.02	59.4646	105.568	221.818	452.162	832.56	1280.86	1611.98	1840.59		119.42	2.93892	5.26936	8.44673	13.5621	21.0433	32.0939	49.5267	73.1223
112.12	59.5222	105.644	221.975	452.472	833.007	1281.27	1612.26	1840.74		119.52	2.9359	5.26634	8.44371	13.5688	21.0403	32.0909	49.5237	73.131
112.22	59.5796	105.703	222.14	452.769	833.445	1281.67	1612.51	1840.87		119.62	2.94478	5.26546	8.44283	13.5699	21.0511	32.092	49.5247	73.1379
112.32	59.6291	105.772	222.32	453.077	833.875	1282.1	1612.78	1841.04		119.72	2.94185	5.26253	8.44185	13.5748	21.0482	32.0969	49.5296	73.1447
112.42	59.6667	105.841	222.479	453.374	834.331	1282.5	1613.04	1841.18		119.82	2.94078	5.26146	8.44859	13.5737	21.0452	32.086	49.5285	73.1437
112.52	59.7038	105.927	222.667	453.675	834.782	1282.92	1613.3	1841.34		119.92	2.93932	5.25999	8.44713	13.5742	21.0359	32.0846	49.5368	73.1441
112.62	59.7434	105.988	222.827	453.991	835.249	1283.33	1613.56	1841.5		120.02	2.93941	5.25032	8.44722	13.5821	21.0457	32.0964	49.5369	73.1521
112.72	59.8017	106.087	222.973	454.281	835.716	1283.73	1613.83	1841.67		120.12	2.95357	5.25471	8.45357	13.5865	21.0501	32.0988	49.5413	73.1564
112.82	59.8486	106.165	223.134	454.599	836.165	1284.12	1614.1	1841.83		120.22	2.95308	5.25423	8.46089	13.586	21.0496	32.0983	49.5408	73.156
112.92	59.8818	106.236	223.315	454.909	836.616	1284.52	1614.36	1841.98		120.32	2.95113	5.25227	8.45699	13.5821	21.0457	32.0944	49.5393	73.1618
113.02	59.9292	106.304	223.482	455.207	837.064	1284.93	1614.63	1842.14		120.42	2.95348	5.25658	8.44566	13.5786	21.0422	32.0909	49.5452	73.1606
113.12	59.97	106.377	223.646	455.509	837.527	1285.34	1614.9	1842.3		120.52	2.94234	5.2513	8.45015	13.5753	21.0389	32.0896	49.5418	73.1667
113.22	60.0278	106.464	223.803	455.809	837.985	1285.75	1615.14	1842.46		120.62	2.94185	5.24495	8.43794	13.5767	21.0482	32.0969	49.5413	73.1662
113.32	60.0596	106.554	223.971	456.105	838.454	1286.17	1615.42	1842.63		120.72	2.95934	5.25658	8.44176	13.5884	21.052	32.0909	49.5549	73.1603
113.42	60.0964	106.63	224.131	456.405	838.905	1286.57	1615.68	1842.77		120.82	2.96236	5.25179	8.43697	13.5738	21.0472	32.0881	49.5501	73.1574
113.52	60.147	106.7	224.299	456.712	839.362	1286.99	1615.95	1842.93		120.92	2.96089	5.25227	8.43941	13.5743	21.0457	32.0964	49.5506	73.1657
113.62	60.1848	106.769	224.466	456.996	839.788	1287.41	1616.21	1843.1		121.02	2.94966	5.2469	8.44185	13.5689	21.0325	32.091	49.5452	73.1604
113.72	60.2366	106.836	224.639	457.313	840.241	1287.82	1616.45	1843.26		121.12	2.95747	5.2469	8.44185	13.5806	21.0325	32.093	49.5472	73.1623
113.82	60.2695	106.885	224.812	457.61	840.676	1288.22	1616.72	1843.42		121.22	2.95308	5.24251	8.43977	13.5841	21.0282	32.0964	49.5506	73.1657
113.92	60.3122	106.963	224.972	457.9	841.117	1288.63	1616.96	1843.59		121.32	2.96519	5.23509	8.45152	13.5766	21.0305	32.089	49.553	73.1681
114.02	60.3611	107.024	225.132	458.209	841.564	1289.04	1617.22	1843.76		121.42	2.96236	5.23225	8.44868	13.5738	21.0277	32.0881	49.5501	73.1672
114.12	60.3915	107.093	225.303	458.509	842.017	1289.44	1617.47	1843.92		121.52	2.96285	5.23274	8.45113	13.5762	21.0379	32.0964	49.5506	73.1755
114.22	60.4372	107.162	225.47	458.816	842.463	1289.88	1617.72	1844.09		121.62	2.96577	5.23763	8.46187	13.587	21.0311	32.0993	49.5633	73.1706
114.32	60.4812	107.237	225.627	459.14	842.899	1290.27	1617.98	1844.24		121.72	2.96617	5.24583	8.4525	13.5874	21.0432	32.0997	49.5539	73.1788
114.42	60.5159	107.317	225.797	459.463	843.338	1290.67	1618.23	1844.41		121.82	2.95543	5.24486	8.45348	13.5962	21.05	32.0987	49.553	73.1876
114.52	60.5535	107.388	225.965	459.769	843.788	1291.08	1618.48	1844.58		121.92	2.95836	5.24779	8.45445	13.5917	21.053	32.0942	49.5578	73.1905
114.62	60.6005	107.472	226.121	460.056	844.243	1291.48	1618.73	1844.73		122.02	2.95689	5.24828	8.45299	13.5996	21.0515	32.1022	49.5642	73.191
114.72	60.6365	107.563	226.269	460.357	844.693	1291.89	1618.98	1844.88		122.12	2.95699	5.24446	8.45308	13.5977	21.0496	32.0905	49.5526	73.1989
114.82	60.6802	107.643	226.432	460.669	845.143	1292.31	1619.24	1845.03		122.22	2.96577	5.24544	8.46187	13.5987	21.0408	32.0935	49.5535	73.2077
114.92	60.7363	107.721	226.597	460.973	845.584	1292.71	1619.49	1845.17		122.32	2.96431	5.24397	8.4604	13.5972	21.0394	32.0998	49.554	73.1984
115.02	60.7836	107.788	226.758	461.282	846.032	1293.12	1619.75	1845.32		122.42	2.96138	5.243	8.45747	13.5963	21.0384	32.0988	49.5589	73.1936
115.12	60.8232	107.876	226.923	461.581	846.485	1293.5	1619.98	1845.46		122.52	2.96236	5.24007	8.45845	13.5914	21.0452	32.1057	49.556	73.1851
115.22	60.8606	107.974	227.081	461.898	846.908	1293.92	1620.22	1845.62		122.62	2.97096	5.24086	8.46706	13.6039	21.046	32.0967	49.5509	73.1836
115.32	60.8989	108.063	227.242	462.198	847.364	1294.3	1620.47	1845.76		122.72	2.96577	5.23567	8.46382	13.587	21.0408	32.0915	49.5535	73.1784
115.42	60.9394	108.131	227.41	462.506	847.804	1294.72	1620.71	1845.9		122.82	2.96382	5.22395	8.46968	13.587	21.0389	32.0915	49.5516	73.1687
115.52	60.9883	108.203	227.582	462.787	848.254	1295.12	1620.97	1846.05		122.92	2.95503	5.22688	8.47261	13.5977	21.0438	32.0944	49.5545	73.1814
115.62	61.04	108.283	227.739	463.077	848.702	1295.52	1621.21	1846.19		123.02	2.96236	5.21468	8.47017	13.5933	21.0374	32.1076	49.5521	73.175
115.72	61.0764	108.358	227.908	463.403	849.121	1295.92	1621.46	1846.34		123.12	2.96236	5.22054	8.47603	13.5933	21.0355	32.0979	49.5482	73.175
115.82	61.1154	108.428	228.088	463.713	849.559	1296.33	1621.71	1846.48		123.22	2.9608	5.22484	8.47838	13.6035	21.0401	32.11	49.5505	73.1852
115.92	61.1553	108.507	228.215	464.021	849.989	1296.72	1621.94	1846.62		123.32	2.95934	5.21947	8.47691	13.5923	21.0481	32.1163	49.551	73.1759
116.02	61.217	108.608	228.367	464.335	850.42	1297.13	1622.19	1846.77		123.42	2.95699	5.21907	8.47652	13.5919	21.0457	32.1022	49.5565	73.1833
116.12	61.2601	108.712	228.532	464.638	850.858	1297.52	1622.43	1846.93		123.52	2.95015	5.21028	8.46773	13.5928	21.0408	32.0974	49.5418	73.1765
116.22	61.3022	108.785	228.683	464.931	851.306	1297.92	1622.69	1847.08		123.62	2.93785	5.20775	8.46324	13.5884	21.0442	32.1007	49.5452	73.172
116.32	61.3361	108.84	228.838	465.235	851.723	1298.32	1622.94	1847.22		123.72	2.9481	5.218	8.46764	13.5928	21.0466	32.0934	49.5495	73.1846
116.42	61.3777	108.909	228.981	465.546	852.143	1298.73	1623.18	1847.36		123.82	2.9482	5.21065	8.47554	13.5909	21.0487	32.0954	49.5496	73.1862
116.52	61.4148	108.991	229.139	465.855	852.575	1299.11	1623.43	1847.52		123.92	2.94908	5.22093	8.47643	13.5937	21.0574	32.1041	49.5583	73.1969
116.62	61.447	109.061	229.281	466.164	853.002	1299.52	1623.67	1847.68		124.02	2.94515	5.21663	8.47017	13.5953	21.0511	32.0881	49.5544	73.2004
116.72	61.4736	109.138	229.415	466.474	853.429	1299.91	1623.92	1847.83		124.12	2.9482	5.22981	8.46382	13.5889	21.0565	32.0938	49.5672	73.2038
116.82	61.5237	109.206	229.557	466.77	853.862	1300.31	1624.16	1847.98		124.22	2.94655	5.22426	8.46254	13.5775	21.0607	32.0899	49.5656	73.21
116.92	61.5708	109.264	229.723	467.059	854.299	1300.69	1624.42	1848.15		124.32	2.95357	5.22542	8.47115	13.5845	21.0618	32.091	49.5609	73.2092
117.02	61.6101	109.341	229.891	467.358	854.743	1301.07	1624.66	1848.3		124.42	2.95406	5.23372	8.47163	13.585	21.0701	32.0993	49.5633	73.2194
117.12	61.6496	109.414	230.085	467.66	855.175	1301.46	1624.91	1848.47		124.52	2.95845	5.23811	8.46626	13.5898	21.0726	32.0939	49.5755	73.2199
117.22	61.6904	109.482	230.255	467.968	855.616	1301.86	1625.16	1848.62		124.62	2.95161	5.23128	8.46919	13.5845	21.0677	32.0988	49.5687	73.2174
117.32	61.7263	109.551	230.429	468.264	856.051	1302.24	1625.39	1848.76		124.72	2.9442	5.23363	8.47154	13.5849	21.0701	32.107	49.5613	73.235
117.42	61.7668	109.63	230.581	468.576	856.462	1302.63	1625.63	1848.92		124.82	2.95357	5.23323	8.48091	13.5865	21.0697	32.0988	49.5726	73.2307
117.52	61.813	109.718	230.739	468.87	856.909	1303.01	1625.9	1849.09		124.92	2.94371	5.23314	8.48082	13.5766	21.0696	32.0987	49.5686	73.2364
117.62	61.8476	109.793	230.904	469.159	857.344	1303.4	1626.13	1849.23		125.02	2.95064	5.24202	8.49751	13.5738	21.0765	32.1076	49.5697	73.2434
117.72	61.8703	109.882	231.085	469.468	857.757	1303.8	1626.38	1849.37		125.12	2.94078	5.23802	8.4857	13.5737	21.0764	32.1036	49.5657	73.2355
117.82	61.9096	109.943	231.271	469.756	858.203	1304.19	1626.61	1849.52		125.22	2.94518	5.23692	8.48424	13.5703	21.0808	32.1022	49.5622	73.2399
117.92	61.9467	110.031	231.411	470.066	858.613	1304.57	1626.84	1849.68		125.32	2.93648	5.24544	8.4814	13.5792	21.0819	32.0993	49.5535	73.237
118.02	61.9761	110.107	231.57	470.363	859.052	1304.96	1627.09	1849.82		125.42	2.9438	5.23518	8.48286	13.5767	21.0892	32.1008	49.5632	73.2408
118.12	62.0224	110.179	231.727	470.663	859.489	1305.35	1627.34	1849.97		125.52	2.9399	5.23128	8.47505	13.5787	21.0833	32.1027	49.5589	73.2443
118.22	62.0508	110.256	231.875	470.959	859.908	1305.74	1627.58	1850.11		125.62	2.94215	5.23549	8.48317	13.577	21.0918	32.0995	49.5748	73.2486
118.32	62.0917	110.326	232.033	471.262	860.338	1306.13	1627.82	1850.24		125.72	2.93929	5.23811	8.47603	13.5816	21.096	32.1037	49.5794	73.2531
118.42	62.1252	110.399	232.18	471.544	860.772	1306.53	1628.04	1850.39		125.82	2.93776	5.22719	8.47292	13.5883	21.0929	32.0928	49.5744	73.25
118.52	62.172	110.475	232.34	471.84	861.225	1306.91	1628.29	1850.53		125.92	2.93745	5.23665	8.47261	13.5883	21.0926	32.1022	49.5643	73.2497
118.62	62.215	110.53	232.51	472.154	861.653	1307.32	1628.53	1850.66		126.02	2.94429	5.23372	8.47163	13.5889	21.0936	32.0993	49.5731	73.2585
118.72	62.2534	110.597	232.667	472.451	862.089	1307.7	1628.77	1850.8		126.12	2.93013	5.21956	8.45552	13.5826	21.0833	32.0949	49.5765	73.2623
118.82	62.2895	110.682	232.813	472.749	862.526	1308.07	1629	1850.94		126.22	2.93346	5.22289	8.45689	13.5859	21.0788	32.0963	49.5701	73.2574
118.92	62.3207	110.762	232.961	473.057	862.956	1308.45	1629.25	1851.09		126.32	2.93053	5.21996	8.44847	13.583	21.0857	32.0973	49.5792	73.2662
119.02	62.3477	110.828	233.119	473.332	863.392	1308.83	1629.48	1851.22		126.42	2.92036	5.21956	8.45552	13.5826	21.0833	32.0949	49.5784	73.2639
119.12	62.397	110.909	233.28	473.636	863.823	1309.21	1629.72	1851.34		126.52	2.91988	5.21944	8.44722	13.5821	21.0828	32.1022	49.5877	73.2731
119.22	62.4321	110.973	233.442	473.95	864.246	1309.59	1629.96	1851.48		126.62	2.92271	5.22191	8.4481	13.5752	21.0681	32.0875	49.5808	73.2662
119.32	62.459	111.051	233.592	474.244	864.664	1309.97	1630.21	1851.63		126.72	2.9304	5.21165	8.43785	13.5825	21.0735	32.0851	49.5862	73.2735
119.42	62.4999	111.121	233.752	474.528	865.084	1310.34	1630.45	1851.77		126.82	2.92711	5.21849	8.43297	13.578	21.0705	32.0923	49.5852	73.2784
119.52	62.5483	111.201	233.909	474.847	865.533	1310.72	1630.7	1851.92		126.92	2.92525	5.22444	8.42915	13.5855	21.0667	32.0881	49.5911	73.2668
119.62	62.5747	111.276	234.067	475.141	865.967	1311.09	1630.94	1852.07		127.02	2.92174	5.2307	8.42955	13.5937	21.0671	32.0885	49.5993	73.275
119.72	62.624	111.365	234.216	475.441	866.388	1311.44	1631.18	1852.2		127.12	2.91646	5.21565	8.42036	13.5865	21.0599	32.0813	49.5921	73.2681
119.82	62.6618	111.422	234.394	475.746	866.807	1311.79	1631.43	1852.36		127.22	2.9149	5.22581	8.42271	13.5947	21.0681	32.0914	49.6023	73.2799
119.92	62.707	111.496	234.56	476.035	867.231	1312.16	1631.66	1852.51		127.32	2.91695	5.21809	8.42671	13.5811	21.0643	32.0837	49.6043	73.2702
120.02	62.7487	111.569	234.731	476.347	867.653	1312.55	1631.91	1852.65		127.42	2.91344	5.21458	8.43102	13.5854	21.0666	32.086	49.5914	73.2667
120.12	62.7829	111.635	234.896	476.648	868.076	1312.92	1632.14	1852.79		127.52	2.90904	5.218	8.43443	13.581	21.0622	32.0738	49.5984	73.2721
120.22	62.8239	111.723	235.072	476.93	868.506	1313.28	1632.38	1852.95		127.62	2.91451	5.21565	8.42232	13.5767	21.0501	32.0793	49.6019	73.2775
120.32	62.8661	111.798	235.229	477.236	868.931	1313.64	1632.58	1853.08		127.72	2.91939	5.20686	8.42757	13.582	21.0531	32.0842	49.599	73.2824
120.42	62.8969	111.878	235.389	477.532	869.372	1314.03	1632.81	1853.22		127.82	2.91783	5.20921	8.4276	13.584	21.0535	32.0943	49.6091	73.2926
120.52	62.9204	111.952	235.553	477.819	869.805	1314.39	1633.03	1853.35		127.92	2.9193	5.21654	8.42906	13.5913	21.0553	32.0942	49.6262	73.3019
120.62	62.9736	112.033	235.712	478.109	870.234	1314.77	1633.26	1853.5		128.02	2.91429	5.20372	8.41978	13.5781	21.0593	32.1002	49.613	73.2945
120.72	63.0183	112.11	235.872	478.427	870.645	1315.15	1633.47	1853.62		128.12	2.92036	5.20784	8.40474	13.5826	21.0443	32.093	49.6156	73.2916
120.82	63.0685	112.19	236.041	478.715	871.073	1315.54	1633.7	1853.76		128.22	2.91353	5.20491	8.40181	13.5777	21.0394	32.09	49.6126	73.298
120.92	63.1035	112.264	236.197	479.002	871.51	1315.91	1633.92	1853.89		128.32	2.91197	5.21312	8.41002	13.5859	21.0398	32.0865	49.6189	73.3063
121.02	63.1421	112.344	236.363	479.289	871.935	1316.29	1634.15	1854.04		128.42	2.90749	5.20473	8.40163	13.5873	21.0412	32.082	49.6144	73.2998
121.12	63.1965	112.419	236.521	479.595	872.351	1316.67	1634.37	1854.17		128.52	2.90132	5.20247	8.39937	13.5733	21.0389	32.0778	49.618	73.3034
121.22	63.2327	112.483	236.676	479.891	872.768	1317.05	1634.6	1854.3		128.62	2.90767	5.1971	8.40376	13.5777	21.0413	32.0822	49.6146	73.3
121.32	63.2716	112.545	236.834	480.202	873.198	1317.42	1634.83	1854.44		128.72	2.90425	5.20345	8.40034	13.5743	21.0399	32.0808	49.6209	73.3064
121.42	63.3179	112.621	236.98	480.496	873.595	1317.8	1635.06	1854.58		128.82	2.90083	5.20003	8.39693	13.5709	21.0365	32.0852	49.6058	73.3029
121.52	63.3539	112.684	237.125	480.792	874.018	1318.16	1635.29	1854.71		128.92	2.90602	5.20522	8.40016	13.5741	21.0397	32.0907	49.6133	73.3081
121.62	63.4011	112.763	237.284	481.079	874.436	1318.54	1635.52	1854.87		129.02	2.90514	5.20433	8.39342	13.5677	21.031	32.0934	49.614	73.3092
121.72	63.4381	112.833	237.44	481.358	874.852	1318.92	1635.76	1855.01		129.12	2.89937	5.19661	8.39546	13.5694	21.0233	32.0935	49.6082	73.3116
121.82	63.4753	112.907	237.594	481.642	875.27	1319.28	1635.98	1855.16		129.22	2.90807	5.19749	8.39244	13.5605	21.032	32.0846	49.615	73.3199
121.92	63.5107	112.964	237.733	481.941	875.685	1319.64	1636.2	1855.3		129.32	2.91158	5.19124	8.39046	13.566	21.0296	32.09	49.6126	73.3176
122.02	63.5669	113.04	237.889	482.227	876.092	1320	1636.42	1855.45		129.42	2.90266	5.19209	8.39839	13.5626	21.036	32.0964	49.619	73.3239
122.12	63.6169	113.111	238.041	482.547	876.521	1320.36	1636.66	1855.58		129.52	2.90367	5.18333	8.39195	13.5561	21.0276	32.0802	49.6203	73.3175
122.22	63.6545	113.167	238.205	482.822	876.94	1320.73	1636.88	1855.71		129.62	2.90465	5.19603	8.40074	13.5649	21.0305	32.0909	49.6233	73.3282
122.32	63.697	113.24	238.349	483.104	877.349	1321.08	1637.09	1855.85		129.72	2.89742	5.19466	8.39351	13.5577	21.0291	32.0896	49.6219	73.3269
122.42	63.7438	113.326	238.505	483.383	877.762	1321.45	1637.34	1855.99		129.82	2.90279	5.19417	8.40083	13.5631	21.0267	32.0871	49.6195	73.3264
122.52	63.7912	113.381	238.662	483.667	878.186	1321.81	1637.58	1856.14		129.92	2.90034	5.19954	8.4062	13.5626	21.0242	32.0866	49.6268	73.3317
122.62	63.8337	113.457	238.837	483.973	878.609	1322.18	1637.79	1856.28		130.02	2.89741	5.19466	8.40132	13.5557	21.0194	32.0896	49.6239	73.3288
122.72	63.8727	113.525	239.005	484.281	879.019	1322.54	1638.01	1856.4		130.12	2.90327	5.18489	8.41109	13.5636	21.0174	32.0876	49.6297	73.3347
122.82	63.912	113.596	239.164	484.6	879.449	1322.89	1638.24	1856.54		130.22	2.90105	5.19048	8.41667	13.5516	21.0171	32.0873	49.6373	73.3442
122.92	63.947	113.658	239.32	484.895	879.861	1323.26	1638.47	1856.68		130.32	2.90962	5.18929	8.40572	13.5504	21.0238	32.0963	49.6361	73.3508
123.02	63.9968	113.751	239.489	485.185	880.274	1323.62	1638.7	1856.83		130.42	2.90376	5.18343	8.3979	13.5426	21.0159	32.0979	49.6283	73.3449
123.12	64.0319	113.815	239.647	485.462	880.688	1323.99	1638.91	1856.97		130.52	2.90816	5.18782	8.39449	13.5294	21.0125	32.0944	49.6346	73.3493
123.22	64.0615	113.884	239.805	485.749	881.099	1324.35	1639.12	1857.1		130.62	2.91148	5.19115	8.39781	13.5327	21.0159	32.0997	49.6379	73.3624
123.32	64.0957	113.967	239.957	486.043	881.5	1324.72	1639.34	1857.24		130.72	2.90523	5.18489	8.39156	13.5264	21.0194	32.1013	49.6336	73.3581
123.42	64.1426	114.043	240.115	486.35	881.906	1325.08	1639.55	1857.38		130.82	2.90474	5.1844	8.39302	13.526	21.0189	32.1105	49.6409	73.3654
123.52	64.1965	114.101	240.261	486.646	882.324	1325.45	1639.78	1857.53		130.92	2.90181	5.18343	8.3979	13.523	21.0159	32.1076	49.638	73.3648
123.62	64.2372	114.193	240.413	486.956	882.741	1325.79	1639.99	1857.66		131.02	2.89644	5.18587	8.39253	13.5177	21.0106	32.1042	49.6424	73.3665
123.72	64.2654	114.277	240.57	487.254	883.141	1326.14	1640.19	1857.8		131.12	2.90172	5.18919	8.39781	13.5229	21.0159	32.1173	49.6496	73.3764
123.82	64.2988	114.342	240.732	487.535	883.533	1326.5	1640.41	1857.94		131.22	2.89732	5.17894	8.40318	13.5185	21.0212	32.1129	49.6531	73.3815
123.92	64.3395	114.432	240.882	487.818	883.935	1326.87	1640.63	1858.09		131.32	2.89937	5.1888	8.39546	13.5206	21.0233	32.1149	49.6551	73.3933
124.02	64.3857	114.521	241.028	488.115	884.341	1327.24	1640.85	1858.21		131.42	2.90474	5.1844	8.40083	13.5181	21.0189	32.1203	49.6624	73.3889
124.12	64.4219	114.603	241.205	488.43	884.748	1327.59	1641.07	1858.35		131.52	2.90181	5.19124	8.3979	13.523	21.0257	32.1174	49.6595	73.3859
124.22	64.4675	114.679	241.358	488.714	885.161	1327.95	1641.28	1858.48		131.62	2.8979	5.18733	8.394	13.5191	21.0218	32.1135	49.6654	73.384
124.32	64.5134	114.75	241.525	488.994	885.551	1328.31	1641.52	1858.63		131.72	2.89977	5.18919	8.39586	13.521	21.0237	32.1153	49.6672	73.4034
124.42	64.5532	114.846	241.686	489.27	885.96	1328.65	1641.73	1858.76		131.82	2.89351	5.18294	8.3896	13.505	21.0291	32.111	49.661	73.3972
124.52	64.5891	114.923	241.831	489.556	886.374	1329.01	1641.95	1858.9		131.92	2.89986	5.19905	8.3979	13.5113	21.0355	32.1232	49.6673	73.4035
124.62	64.6289	115.022	242.01	489.848	886.776	1329.37	1642.16	1859.04		132.02	2.89644	5.19563	8.4023	13.5079	21.0418	32.112	49.6737	73.4021
124.72	64.674	115.086	242.176	490.133	887.19	1329.74	1642.38	1859.16		132.12	2.90953	5.19896	8.40562	13.5093	21.0452	32.1153	49.677	73.4132
124.82	64.7099	115.152	242.321	490.417	887.587	1330.1	1642.62	1859.3		132.22	2.90718	5.19661	8.40327	13.4991	21.0526	32.1228	49.6746	73.4206
124.92	64.7538	115.217	242.476	490.723	888.012	1330.45	1642.83	1859.42		132.32	2.90425	5.19368	8.40034	13.4962	21.0477	32.1198	49.6815	73.4177
125.02	64.79	115.304	242.624	491.019	888.439	1330.8	1643.06	1859.55		132.42	2.90767	5.19905	8.39595	13.4918	21.0355	32.1154	49.6771	73.4152
125.12	64.8205	115.372	242.791	491.319	888.846	1331.14	1643.29	1859.71		132.52	2.90269	5.20189	8.40855	13.4966	21.0383	32.128	49.6799	73.4259
125.22	64.8608	115.443	242.933	491.59	889.255	1331.5	1643.5	1859.83		132.62	2.89937	5.19856	8.39546	13.5011	21.0448	32.1267	49.6766	73.4226
125.32	64.8955	115.509	243.098	491.904	889.679	1331.87	1643.7	1859.94		132.72	2.90221	5.2014	8.3983	13.4941	21.0554	32.1373	49.6794	73.4352
125.42	64.9311	115.595	243.243	492.201	890.086	1332.21	1643.92	1860.09		132.82	2.90474	5.20393	8.40083	13.4947	21.0501	32.1496	49.6917	73.4377
125.52	64.9714	115.673	243.393	492.518	890.497	1332.56	1644.15	1860.23		132.92	2.91353	5.21272	8.39986	13.4859	21.0472	32.1467	49.6908	73.4465
125.62	65.009	115.742	243.552	492.806	890.921	1332.91	1644.39	1860.37		133.02	2.91402	5.21321	8.40034	13.4884	21.0399	32.1394	49.6912	73.4489
125.72	65.0459	115.808	243.698	493.103	891.331	1333.27	1644.61	1860.5		133.12	2.91158	5.21077	8.39595	13.5035	21.0472	32.1486	49.6888	73.4543
125.82	65.084	115.885	243.847	493.389	891.736	1333.62	1644.83	1860.63		133.22	2.91402	5.21321	8.39058	13.504	21.0574	32.1589	49.703	73.4567
125.92	65.1203	115.972	244.013	493.668	892.144	1333.98	1645.06	1860.76		133.32	2.90913	5.21809	8.3857	13.4932	21.0448	32.154	49.7039	73.4519
126.02	65.1662	116.047	244.16	493.963	892.553	1334.32	1645.25	1860.9		133.42	2.90669	5.21565	8.39302	13.4967	21.0521	32.1613	49.7034	73.4592
126.12	65.2087	116.131	244.322	494.256	892.953	1334.69	1645.47	1861.02		133.52	2.91499	5.21614	8.38374	13.4893	21.0623	32.1599	49.7039	73.4616
126.22	65.2471	116.21	244.487	494.542	893.37	1335.03	1645.7	1861.14		133.62	2.90758	5.21458	8.38414	13.4917	21.0549	32.1622	49.7043	73.4698
126.32	65.2915	116.296	244.645	494.841	893.766	1335.39	1645.9	1861.28		133.72	2.90962	5.22054	8.39595	13.5015	21.057	32.1662	49.7064	73.4719
126.42	65.342	116.376	244.814	495.128	894.159	1335.73	1646.13	1861.42		133.82	2.90816	5.21907	8.39449	13.5001	21.0653	32.1726	49.7049	73.4802
126.52	65.4028	116.442	244.961	495.43	894.576	1336.07	1646.35	1861.53		133.92	2.90816	5.21907	8.39449	13.5001	21.0731	32.1726	49.7069	73.4802
126.62	65.4383	116.513	245.122	495.728	894.975	1336.42	1646.57	1861.66		134.02	2.92369	5.22288	8.3983	13.4941	21.0691	32.1881	49.7185	73.484
126.72	65.468	116.587	245.276	496.023	895.37	1336.77	1646.76	1861.78		134.12	2.91939	5.21858	8.394	13.4898	21.0722	32.1838	49.7142	73.4797
126.82	65.5242	116.689	245.436	496.321	895.78	1337.11	1646.97	1861.9		134.22	2.92574	5.2347	8.40034	13.4962	21.0692	32.1901	49.7205	73.488
126.92	65.5605	116.752	245.599	496.608	896.203	1337.43	1647.18	1862.03		134.32	2.91939	5.22835	8.394	13.4898	21.0706	32.1838	49.724	73.4895
127.02	65.6055	116.832	245.75	496.914	896.602	1337.77	1647.38	1862.14		134.42	2.92427	5.23128	8.39888	13.4928	21.0677	32.1984	49.7288	73.4943
127.12	65.6521	116.914	245.933	497.207	897.006	1338.13	1647.6	1862.27		134.52	2.92369	5.22484	8.3983	13.4863	21.0671	32.1979	49.7283	73.4938
127.22	65.688	116.97	246.076	497.473	897.403	1338.46	1647.81	1862.39		134.62	2.92516	5.23216	8.39	13.4936	21.0764	32.1993	49.7297	73.4952
127.32	65.7348	117.026	246.227	497.761	897.809	1338.8	1648.01	1862.52		134.72	2.92574	5.22493	8.38863	13.4864	21.0692	32.1999	49.742	73.4958
127.42	65.7768	117.107	246.386	498.054	898.213	1339.13	1648.22	1862.64		134.82	2.92525	5.23421	8.38033	13.4859	21.0667	32.1994	49.7439	73.507
127.52	65.823	117.183	246.534	498.339	898.628	1339.49	1648.43	1862.77		134.92	2.92378	5.23274	8.37886	13.4845	21.0574	32.2077	49.7518	73.4939
127.62	65.8631	117.254	246.697	498.612	899.03	1339.84	1648.66	1862.9		135.02	2.92378	5.23274	8.38081	13.4864	21.0653	32.2077	49.7518	73.5056
127.72	65.9109	117.314	246.856	498.9	899.417	1340.17	1648.87	1863.02		135.12	2.92329	5.23225	8.38814	13.484	21.057	32.2072	49.7513	73.5051
127.82	65.9496	117.393	247.012	499.167	899.813	1340.51	1649.08	1863.12		135.22	2.92232	5.23323	8.38911	13.4947	21.056	32.218	49.7523	73.5061
127.92	65.9863	117.469	247.17	499.446	900.211	1340.85	1649.3	1863.24		135.32	2.91695	5.23567	8.39155	13.4874	21.0604	32.2224	49.7645	73.5085
128.02	66.0268	117.551	247.337	499.707	900.591	1341.2	1649.52	1863.38		135.42	2.91628	5.235	8.39088	13.4867	21.0597	32.2393	49.7638	73.5078
128.12	66.0605	117.625	247.494	500.002	900.998	1341.54	1649.72	1863.51		135.52	2.91304	5.22981	8.38765	13.4932	21.0545	32.236	49.7606	73.5163
128.22	66.0923	117.686	247.635	500.282	901.387	1341.87	1649.94	1863.64		135.62	2.90865	5.21761	8.38521	13.4888	21.054	32.2414	49.7581	73.5197
128.32	66.1304	117.763	247.802	500.58	901.789	1342.2	1650.14	1863.77		135.72	2.91206	5.22102	8.38667	13.4825	21.0574	32.2448	49.7694	73.5231
128.42	66.1704	117.825	247.961	500.856	902.196	1342.53	1650.36	1863.89		135.82	2.911	5.21996	8.3856	13.4814	21.0564	32.2438	49.7683	73.5244
128.52	66.207	117.905	248.113	501.137	902.584	1342.88	1650.58	1864.01		135.92	2.91402	5.23274	8.38863	13.4845	21.0574	32.2565	49.7713	73.5368
128.62	66.249	117.982	248.28	501.417	902.973	1343.2	1650.78	1864.13		136.02	2.90132	5.222	8.39742	13.4835	21.0487	32.2556	49.7703	73.5456
128.72	66.3	118.054	248.425	501.728	903.367	1343.52	1650.96	1864.26		136.12	2.89937	5.22981	8.3857	13.4835	21.0565	32.2536	49.7703	73.5339
128.82	66.3389	118.134	248.593	502.007	903.775	1343.86	1651.17	1864.39		136.22	2.9062	5.23665	8.39449	13.4981	21.0535	32.2605	49.785	73.5505
128.92	66.3799	118.212	248.751	502.298	904.173	1344.19	1651.36	1864.53		136.32	2.90181	5.23225	8.3979	13.4937	21.0589	32.2561	49.7806	73.548
129.02	66.4062	118.278	248.9	502.592	904.549	1344.53	1651.56	1864.65		136.42	2.90074	5.23119	8.39684	13.4927	21.0578	32.2648	49.7795	73.5548
129.12	66.4582	118.347	249.059	502.886	904.951	1344.85	1651.77	1864.79		136.52	2.89009	5.23225	8.39827	13.4918	21.057	32.2639	49.7786	73.5539
129.22	66.5029	118.408	249.196	503.183	905.319	1345.18	1651.98	1864.9		136.62	2.89449	5.24446	8.40974	13.4962	21.059	32.2683	49.785	73.5603
129.32	66.5386	118.49	249.361	503.476	905.724	1345.53	1652.17	1865.04		136.72	2.89351	5.24348	8.40169	13.4952	21.0487	32.279	49.8016	73.5671
129.42	66.5754	118.566	249.517	503.763	906.109	1345.86	1652.36	1865.18		136.82	2.89253	5.23274	8.41011	13.4965	21.0477	32.278	49.8006	73.5681
129.52	66.6233	118.645	249.662	504.032	906.489	1346.18	1652.55	1865.3		136.92	2.89244	5.2307	8.40807	13.5039	21.0554	32.276	49.7986	73.5738
129.62	66.6621	118.715	249.838	504.332	906.889	1346.5	1652.76	1865.43		137.02	2.90181	5.23421	8.40962	13.4937	21.057	32.2873	49.8001	73.5754
129.72	66.7131	118.786	249.994	504.618	907.277	1346.83	1652.96	1865.56		137.12	2.89928	5.23949	8.40709	13.5049	21.0544	32.2867	49.7976	73.5748
129.82	66.7735	118.875	250.142	504.891	907.678	1347.17	1653.17	1865.7		137.22	2.88902	5.239	8.4066	13.5005	21.0539	32.3038	49.7971	73.5821
129.92	66.8235	118.945	250.294	505.179	908.078	1347.5	1653.37	1865.82		137.32	2.89449	5.22493	8.39449	13.4962	21.0496	32.2995	49.8026	73.5876
130.02	66.8689	118.994	250.451	505.469	908.465	1347.83	1653.58	1865.94		137.42	2.89644	5.22688	8.40425	13.4981	21.0516	32.3112	49.8045	73.5817
130.12	66.8969	119.069	250.6	505.753	908.881	1348.16	1653.77	1866.06		137.52	2.89351	5.22591	8.40132	13.4952	21.0487	32.3083	49.8133	73.5964
130.22	66.9382	119.151	250.758	506.036	909.27	1348.5	1653.98	1866.18		137.62	2.89351	5.23177	8.39937	13.4932	21.0467	32.3064	49.8192	73.5964
130.32	66.9641	119.23	250.929	506.312	909.669	1348.83	1654.19	1866.29		137.72	2.89937	5.22981	8.39742	13.4913	21.0448	32.3064	49.8172	73.6022
130.42	66.9927	119.304	251.092	506.591	910.057	1349.16	1654.4	1866.4		137.82	2.89781	5.22044	8.39586	13.4897	21.053	32.3126	49.8157	73.6105
130.52	67.0325	119.386	251.253	506.88	910.456	1349.48	1654.61	1866.52		137.92	2.89879	5.22923	8.39684	13.4927	21.0539	32.3214	49.8264	73.6114
130.62	67.0897	119.475	251.393	507.178	910.856	1349.82	1654.82	1866.64		138.02	2.89928	5.22972	8.39732	13.5107	21.0427	32.3141	49.8249	73.61
130.72	67.1301	119.556	251.562	507.47	911.249	1350.14	1655.02	1866.78		138.12	2.90376	5.23421	8.40181	13.4957	21.0515	32.3186	49.8216	73.6184
130.82	67.1706	119.614	251.711	507.759	911.636	1350.47	1655.22	1866.9		138.22	2.90327	5.23372	8.40132	13.4971	21.0604	32.3278	49.8309	73.6257
130.92	67.2182	119.683	251.882	508.051	912.029	1350.79	1655.42	1867.02		138.32	2.89937	5.22981	8.39742	13.5011	21.0565	32.3239	49.827	73.6218
131.02	67.2473	119.742	252.038	508.335	912.413	1351.13	1655.6	1867.13		138.42	2.90181	5.23457	8.39986	13.5035	21.0589	32.3361	49.8314	73.6242
131.12	67.2834	119.821	252.18	508.606	912.803	1351.44	1655.79	1867.26		138.52	2.90407	5.23451	8.40407	13.5058	21.0612	32.3384	49.8512	73.6265
131.22	67.3152	119.897	252.337	508.893	913.19	1351.76	1655.98	1867.38		138.62	2.89937	5.22981	8.40718	13.5128	21.0565	32.3435	49.8465	73.6315
131.32	67.3503	119.956	252.495	509.181	913.597	1352.09	1656.17	1867.5		138.72	2.90034	5.23079	8.40816	13.502	21.0574	32.3444	49.8592	73.6348
131.42	67.3828	120.026	252.646	509.479	913.986	1352.4	1656.35	1867.62		138.82	2.89644	5.22688	8.40425	13.4981	21.0512	32.3405	49.8553	73.6403
131.52	67.4282	120.093	252.801	509.747	914.376	1352.72	1656.54	1867.75		138.92	2.89253	5.22688	8.39253	13.4962	21.0399	32.3386	49.8533	73.6384
131.62	67.4651	120.147	252.938	510.024	914.772	1353.04	1656.74	1867.84		139.02	2.88667	5.23665	8.39449	13.4981	21.0441	32.3522	49.8553	73.6423
131.72	67.4863	120.209	253.099	510.315	915.152	1353.37	1656.94	1867.97		139.12	2.88765	5.23567	8.39546	13.4971	21.0623	32.3513	49.8543	73.6491
131.82	67.5264	120.288	253.257	510.581	915.54	1353.7	1657.14	1868.09		139.22	2.8943	5.22865	8.41383	13.4979	21.051	32.3521	49.8551	73.6597
131.92	67.5859	120.377	253.41	510.856	915.934	1354.04	1657.33	1868.23		139.32	2.8813	5.22932	8.40669	13.481	21.0368	32.3547	49.848	73.6525
132.02	67.623	120.446	253.554	511.139	916.326	1354.38	1657.52	1868.33		139.42	2.87886	5.22884	8.39839	13.4805	21.0555	32.3542	49.8475	73.6521
132.12	67.6599	120.523	253.701	511.41	916.707	1354.7	1657.75	1868.45		139.52	2.87691	5.22688	8.40425	13.4786	21.0535	32.362	49.8553	73.6501
132.22	67.6802	120.61	253.873	511.696	917.094	1355.04	1657.95	1868.58		139.62	2.87691	5.22688	8.41402	13.4708	21.0535	32.362	49.8553	73.6501
132.32	67.7155	120.659	254.038	511.976	917.471	1355.37	1658.16	1868.68		139.72	2.8774	5.22737	8.40279	13.4771	21.054	32.3723	49.8558	73.6643
132.42	67.7615	120.725	254.187	512.25	917.84	1355.68	1658.37	1868.8		139.82	2.87788	5.22786	8.39742	13.4698	21.0545	32.3728	49.8563	73.6726
132.52	67.803	120.795	254.344	512.528	918.239	1356	1658.57	1868.94		139.92	2.86412	5.22386	8.40123	13.4678	21.0603	32.3688	49.862	73.6783
132.62	67.8508	120.884	254.483	512.81	918.626	1356.33	1658.78	1869.07		140.02	2.86177	5.22346	8.39888	13.4732	21.0579	32.3742	49.8597	73.676
132.72	67.8973	120.972	254.64	513.117	919.003	1356.66	1658.98	1869.2		140.12	2.85875	5.22826	8.39586	13.4702	21.0549	32.3634	49.8567	73.673
132.82	67.9377	121.051	254.793	513.389	919.403	1356.98	1659.15	1869.32		140.22	2.85982	5.22932	8.39693	13.4713	21.056	32.3645	49.8577	73.6857
132.92	67.9768	121.122	254.959	513.686	919.784	1357.31	1659.33	1869.42		140.32	2.85982	5.22932	8.39693	13.4713	21.0658	32.3742	49.8577	73.6936
133.02	68.0112	121.195	255.095	513.971	920.177	1357.61	1659.52	1869.54		140.42	2.86275	5.23225	8.39986	13.4762	21.0687	32.3772	49.8607	73.6965
133.12	68.0503	121.256	255.263	514.258	920.547	1357.93	1659.72	1869.66		140.52	2.86226	5.23177	8.39937	13.4835	21.0682	32.3864	49.8602	73.698
133.22	68.1091	121.322	255.429	514.545	920.943	1358.24	1659.89	1869.79		140.62	2.86519	5.23665	8.4023	13.4864	21.0809	32.3894	49.8651	73.7185
133.32	68.1528	121.399	255.557	514.825	921.321	1358.56	1660.07	1869.91		140.72	2.85484	5.24388	8.40172	13.478	21.0803	32.3888	49.8723	73.7179
133.42	68.1935	121.485	255.707	515.11	921.719	1358.88	1660.26	1870.02		140.82	2.85689	5.24593	8.394	13.4879	21.0824	32.3908	49.8841	73.7199
133.52	68.2209	121.555	255.842	515.401	922.118	1359.19	1660.45	1870.13		140.92	2.8568	5.24583	8.39391	13.478	21.0702	32.3907	49.884	73.7296
133.62	68.2612	121.635	255.993	515.678	922.505	1359.5	1660.63	1870.25		141.02	2.85298	5.24202	8.39009	13.4742	21.0667	32.3869	49.8783	73.7258
133.72	68.3147	121.7	256.148	515.958	922.875	1359.83	1660.82	1870.35		141.12	2.86421	5.25325	8.40132	13.4854	21.078	32.3962	49.8817	73.737
133.82	68.3472	121.771	256.31	516.244	923.252	1360.15	1661.03	1870.47		141.22	2.86372	5.25276	8.40083	13.4752	21.0775	32.3879	49.8831	73.7463
133.92	68.3967	121.852	256.469	516.526	923.635	1360.46	1661.23	1870.59		141.32	2.86031	5.24739	8.38374	13.4698	21.0721	32.3825	49.8856	73.7409
134.02	68.435	121.919	256.611	516.816	924.033	1360.75	1661.44	1870.71		141.42	2.87202	5.2513	8.39937	13.4659	21.076	32.3864	49.8895	73.7468
134.12	68.4551	121.989	256.777	517.094	924.402	1361.06	1661.63	1870.81		141.52	2.87349	5.25276	8.38911	13.4752	21.0677	32.3879	49.8909	73.7561
134.22	68.4953	122.066	256.919	517.365	924.79	1361.38	1661.81	1870.92		141.62	2.87291	5.25218	8.38853	13.4746	21.0769	32.3873	49.9001	73.7555
134.32	68.5317	122.155	257.065	517.639	925.169	1361.68	1662.01	1871.05		141.72	2.87544	5.25667	8.39107	13.4771	21.0794	32.3898	49.9027	73.758
134.42	68.5727	122.223	257.217	517.921	925.549	1361.99	1662.22	1871.16		141.82	2.87926	5.26634	8.39293	13.4715	21.0813	32.3917	49.8948	73.7599
134.52	68.603	122.306	257.376	518.199	925.929	1362.32	1662.4	1871.29		141.92	2.88618	5.26546	8.38228	13.4801	21.0804	32.3908	49.9036	73.759
134.62	68.6413	122.392	257.532	518.468	926.296	1362.62	1662.61	1871.4		142.02	2.88521	5.25472	8.37349	13.4791	21.0794	32.3918	49.9027	73.758
134.72	68.686	122.471	257.692	518.755	926.663	1362.93	1662.82	1871.53		142.12	2.87935	5.25862	8.38521	13.4713	21.0833	32.4035	49.9066	73.7717
134.82	68.7189	122.54	257.842	519.034	927.024	1363.23	1663.01	1871.65		142.22	2.88179	5.26106	8.38765	13.4659	21.0858	32.3962	49.909	73.7761
134.92	68.7546	122.618	257.987	519.294	927.419	1363.53	1663.19	1871.75		142.32	2.88423	5.26155	8.38618	13.4742	21.0843	32.3967	49.9115	73.7941
135.02	68.7964	122.687	258.138	519.584	927.791	1363.84	1663.39	1871.88		142.42	2.89302	5.26253	8.37154	13.4771	21.0775	32.3977	49.9202	73.7951
135.12	68.8249	122.769	258.307	519.872	928.179	1364.16	1663.58	1871.98		142.52	2.89742	5.26888	8.38374	13.4796	21.0819	32.4021	49.9246	73.8112
135.22	68.8638	122.837	258.455	520.153	928.551	1364.47	1663.78	1872.12		142.62	2.90318	5.28246	8.38951	13.4873	21.0896	32.4078	49.9304	73.8248
135.32	68.9035	122.919	258.599	520.453	928.929	1364.78	1663.96	1872.24		142.72	2.90865	5.28596	8.38326	13.4888	21.099	32.4016	49.9339	73.8283
135.42	68.9409	122.992	258.749	520.738	929.297	1365.09	1664.15	1872.35		142.82	2.91686	5.28636	8.38365	13.4795	21.1033	32.402	49.9363	73.8287
135.52	68.9807	123.085	258.914	521.018	929.684	1365.41	1664.33	1872.46		142.92	2.91841	5.28792	8.38716	13.483	21.1126	32.4035	49.9554	73.8303
135.62	69.0178	123.151	259.07	521.305	930.043	1365.72	1664.52	1872.57		143.02	2.91988	5.28938	8.39644	13.4923	21.1121	32.3972	49.9569	73.8317
135.72	69.0485	123.221	259.228	521.588	930.426	1366.02	1664.69	1872.69		143.12	2.92378	5.29329	8.40266	13.4884	21.1082	32.4089	49.9608	73.8356
135.82	69.0852	123.298	259.368	521.872	930.812	1366.33	1664.86	1872.8		143.22	2.91743	5.29671	8.40572	13.5015	21.1116	32.4123	49.9642	73.8527
135.92	69.114	123.376	259.524	522.151	931.198	1366.64	1665.05	1872.92		143.32	2.92464	5.30159	8.40083	13.5142	21.1165	32.4074	49.9691	73.8654
136.02	69.1523	123.455	259.678	522.45	931.568	1366.96	1665.24	1873.02		143.42	2.92613	5.29369	8.39293	13.5083	21.1184	32.4112	49.9733	73.8673
136.12	69.1858	123.528	259.836	522.723	931.95	1367.27	1665.42	1873.13		143.52	2.92564	5.30296	8.39439	13.5058	21.1081	32.4186	49.9822	73.8668
136.22	69.2231	123.606	259.987	523.011	932.319	1367.58	1665.61	1873.26		143.62	2.92574	5.29329	8.39253	13.4942	21.1082	32.4206	49.9823	73.8669
136.32	69.2698	123.692	260.131	523.286	932.692	1367.89	1665.8	1873.37		143.72	2.92564	5.30492	8.39244	13.4961	21.1081	32.4186	49.9841	73.8668
136.42	69.3118	123.773	260.296	523.55	933.076	1368.2	1665.99	1873.49		143.82	2.92525	5.30257	8.394	13.4937	21.1077	32.4084	49.9915	73.8664
136.52	69.3606	123.843	260.454	523.826	933.443	1368.51	1666.17	1873.61		143.92	2.92769	5.30305	8.39253	13.4985	21.1102	32.4132	49.994	73.8712
136.62	69.3979	123.91	260.62	524.096	933.793	1368.83	1666.35	1873.72		144.02	2.91792	5.2972	8.39449	13.5079	21.1102	32.4226	49.9842	73.8806
136.72	69.4382	123.987	260.751	524.376	934.173	1369.14	1666.54	1873.84		144.12	2.92671	5.29622	8.39351	13.5011	21.1112	32.4138	49.9871	73.8835
136.82	69.4767	124.059	260.91	524.655	934.561	1369.44	1666.74	1873.94		144.22	2.92369	5.2932	8.38268	13.5078	21.1081	32.4186	49.9919	73.8883
136.92	69.5156	124.135	261.056	524.932	934.92	1369.74	1666.93	1874.03		144.32	2.9149	5.29417	8.39342	13.5068	21.1013	32.4117	49.9929	73.8893
137.02	69.5647	124.208	261.207	525.204	935.282	1370.04	1667.09	1874.16		144.42	2.92076	5.29808	8.39537	13.5107	21.1228	32.4137	49.9968	73.8951
137.12	69.6045	124.267	261.366	525.472	935.659	1370.34	1667.28	1874.28		144.52	2.93306	5.29475	8.39204	13.5074	21.1273	32.4201	50.0033	73.9074
137.22	69.6333	124.345	261.524	525.753	936.028	1370.66	1667.47	1874.4		144.62	2.93297	5.30052	8.39781	13.5054	21.1178	32.4181	50.009	73.9054
137.32	69.6736	124.406	261.666	526.022	936.408	1370.96	1667.65	1874.5		144.72	2.93794	5.28792	8.38716	13.5123	21.1243	32.425	50.0081	73.9025
137.42	69.7206	124.485	261.834	526.297	936.783	1371.26	1667.85	1874.62		144.82	2.94185	5.29182	8.38911	13.5142	21.1283	32.4289	50.0199	73.9084
137.52	69.7702	124.564	261.991	526.558	937.145	1371.56	1668.04	1874.72		144.92	2.93062	5.29073	8.37788	13.5128	21.1268	32.4235	50.0184	73.9128
137.62	69.8218	124.623	262.144	526.851	937.525	1371.87	1668.24	1874.84		145.02	2.93785	5.29955	8.38744	13.5102	21.1243	32.4249	50.0256	73.9142
137.72	69.8725	124.685	262.294	527.111	937.898	1372.17	1668.43	1874.95		145.12	2.93102	5.29271	8.38805	13.5132	21.1252	32.436	50.0285	73.923
137.82	69.9094	124.761	262.448	527.377	938.271	1372.47	1668.6	1875.06		145.22	2.93776	5.29945	8.39674	13.5101	21.1242	32.4365	50.0372	73.9121
137.92	69.9492	124.832	262.609	527.657	938.623	1372.75	1668.79	1875.18		145.32	2.93697	5.29866	8.39204	13.5097	21.1136	32.4318	50.0423	73.9289
138.02	69.9866	124.889	262.76	527.917	938.993	1373.07	1668.97	1875.29		145.42	2.93306	5.30452	8.39204	13.5191	21.1097	32.4338	50.0427	73.927
138.12	70.0386	124.955	262.939	528.197	939.373	1373.37	1669.17	1875.39		145.52	2.93501	5.29671	8.38423	13.5289	21.1136	32.4397	50.054	73.9309
138.22	70.0762	125.03	263.078	528.475	939.738	1373.67	1669.36	1875.5		145.62	2.93492	5.30247	8.39195	13.5171	21.1096	32.4317	50.052	73.9386
138.32	70.1162	125.109	263.247	528.745	940.122	1373.97	1669.53	1875.62		145.72	2.93355	5.28548	8.38277	13.5177	21.1024	32.4382	50.0448	73.9372
138.42	70.1682	125.18	263.391	529.036	940.493	1374.26	1669.71	1875.76		145.82	2.93483	5.29457	8.39381	13.517	21.1017	32.4317	50.0538	73.9385
138.52	70.218	125.25	263.55	529.328	940.853	1374.55	1669.87	1875.88		145.92	2.93013	5.28011	8.38716	13.5045	21.099	32.427	50.0413	73.9361
138.62	70.2627	125.318	263.696	529.603	941.21	1374.85	1670.04	1875.99		146.02	2.93452	5.27473	8.39192	13.5147	21.1014	32.4298	50.0516	73.9362
138.72	70.3022	125.385	263.843	529.859	941.568	1375.15	1670.22	1876.1		146.12	2.92751	5.26967	8.38844	13.5018	21.0924	32.4341	50.0582	73.9331
138.82	70.3506	125.466	264.005	530.142	941.946	1375.47	1670.41	1876.22		146.22	2.92708	5.27473	8.39546	13.5069	21.0916	32.4235	50.0633	73.9382
138.92	70.3943	125.549	264.164	530.43	942.307	1375.77	1670.6	1876.33		146.32	2.93346	5.2639	8.39244	13.4961	21.0964	32.4303	50.0603	73.9488
139.02	70.4402	125.632	264.311	530.7	942.665	1376.08	1670.77	1876.44		146.42	2.92036	5.26643	8.39693	13.5006	21.0837	32.425	50.057	73.9533
139.12	70.4807	125.694	264.449	530.977	943.043	1376.38	1670.94	1876.56		146.52	2.92183	5.25264	8.40034	13.5043	21.0887	32.4284	50.0584	73.9567
139.22	70.5285	125.773	264.601	531.257	943.404	1376.68	1671.12	1876.66		146.62	2.92076	5.26097	8.39537	13.501	21.0857	32.4254	50.0574	73.9615
139.32	70.5678	125.851	264.769	531.535	943.771	1376.98	1671.28	1876.76		146.72	2.91588	5.25804	8.40221	13.4902	21.0925	32.4205	50.0622	73.9606
139.42	70.6118	125.915	264.912	531.811	944.118	1377.26	1671.46	1876.86		146.82	2.91637	5.26634	8.41283	13.5005	21.1008	32.4308	50.0647	73.9708
139.52	70.6514	125.986	265.063	532.089	944.497	1377.58	1671.64	1876.96		146.92	2.91109	5.24934	8.40523	13.4913	21.0955	32.4235	50.0672	73.9714
139.62	70.6982	126.072	265.212	532.347	944.872	1377.88	1671.82	1877.09		147.02	2.90523	5.25715	8.40523	13.4893	21.0936	32.4196	50.0828	73.9714
[truncated: 12,608 more rows]
