# Supplementary material for: Evolution and activation mechanism of the flavivirus class II membrane-fusion machinery
Source: Nat Commun. 2022 Jun 28;13:3718. doi: 10.1038/s41467-022-31111-y (PMC9239988; doi:10.1038/s41467-022-31111-y)
Supplement: Supplementary file 4 — Source Data [file 41467_2022_31111_MOESM4_ESM.zip › Source Data Fig. 1a and 1b MALS.xlsx]

## Sheet: MALS
pH 8													pH 5,5
sE					pr								sE					pr					sE-pr
Volume (ml)	Absorbance (AU)	Volume (ml)	MW (kDa)		Volume (ml)	Absorbance (AU)	Volume (ml)	MW (kDa)		Volume (ml)	Absorbance (AU)		Volume (ml)	Absorbance (AU)	Volume (ml)	MW (kDa)		Volume (ml)	Absorbance (AU)	Volume (ml)	MW (kDa)		Volume (ml)	Absorbance (AU)	Volume (ml)	MW (kDa)	Volume (ml)	MW (kDa)
0.02439	0.00115851	11.7725	94.3577		0.02585	0.01225	15.3644	15.4068		10.018	2.085		0.02001	0.00503444	17.1688	52.1159		0.02803	0.00250477	15.5618	16.327		0.02348	0.000640647	11.7736	93.1664	15.9405	15.914
0.02766	0.00122745	11.7758	94.3529		0.02912	0.0126	15.3677	15.404		10.029	2.089		0.02329	0.00514657	17.1721	52.1046		0.0313	0.00255418	15.5651	16.293		0.02676	0.000657577	11.7768	93.2024	15.9438	15.9039
0.03094	0.00129864	11.7791	94.3525		0.0324	0.01295	15.3709	15.4012		10.04	2.121		0.02657	0.00525901	17.1754	52.0934		0.03458	0.00260358	15.5683	16.2602		0.03003	0.000674648	11.7801	93.243	15.9471	15.8944
0.03421	0.00137205	11.7824	94.36		0.03567	0.01331	15.3742	15.4003		10.05	2.132		0.02984	0.00537171	17.1786	52.0816		0.03785	0.00265296	15.5716	16.2294		0.03331	0.000691851	11.7834	93.2783	15.9503	15.8843
0.03749	0.00144763	11.7856	94.3728		0.03895	0.01366	15.3775	15.3988		10.061	2.135		0.03312	0.00548458	17.1819	52.076		0.04113	0.00270228	15.5749	16.1987		0.03658	0.000709173	11.7867	93.3077	15.9536	15.8746
0.04077	0.00152534	11.7889	94.3915		0.04223	0.01401	15.3808	15.3943		10.072	2.138		0.03639	0.00559756	17.1852	52.0747		0.04441	0.00275152	15.5782	16.1684		0.03986	0.000726602	11.7899	93.3319	15.9569	15.8655
0.04404	0.00160512	11.7922	94.4163		0.0455	0.01436	15.3841	15.3892		10.082	2.148		0.03967	0.00571056	17.1884	52.0773		0.04768	0.00280064	15.5814	16.1391		0.04314	0.000744126	11.7932	93.3596	15.9602	15.8552
0.04732	0.00168692	11.7955	94.4443		0.04878	0.01471	15.3873	15.3864		10.093	2.162		0.04294	0.00582352	17.1917	52.085		0.05096	0.00284963	15.5847	16.1106		0.04641	0.000761735	11.7965	93.3898	15.9634	15.8443
0.05059	0.00177068	11.7987	94.4736		0.05205	0.01506	15.3906	15.384		10.104	2.199		0.04622	0.00593636	17.195	52.0915		0.05423	0.00289844	15.588	16.0834		0.04969	0.000779416	11.7998	93.4134	15.9667	15.8348
0.05387	0.00185633	11.802	94.4884		0.05533	0.01541	15.3939	15.3817		10.114	2.257		0.0495	0.00604899	17.1983	52.0916		0.05751	0.00294707	15.5913	16.0594		0.05296	0.000797158	11.803	93.4252	15.97	15.8269
0.05715	0.00194378	11.8053	94.4958		0.05861	0.01576	15.3971	15.3813		10.125	2.332		0.05277	0.00616135	17.2016	52.0919		0.06079	0.00299547	15.5945	16.0387		0.05624	0.000814945	11.8063	93.4234	15.9733	15.8194
0.06042	0.00203295	11.8086	94.5154		0.06188	0.0161	15.4004	15.3811		10.136	2.261		0.05605	0.00627335	17.2048	52.096		0.06406	0.00304363	15.5978	16.0194		0.05952	0.00083277	11.8096	93.4176	15.9765	15.8106
0.0637	0.00212376	11.8118	94.5249		0.06516	0.01644	15.4037	15.3797		10.146	2.213		0.05932	0.00638493	17.2081	52.0933		0.06734	0.00309151	15.6011	15.9999		0.06279	0.00085062	11.8129	93.413	15.9798	15.8014
0.06697	0.00221611	11.8151	94.5203		0.06843	0.01678	15.407	15.378		10.157	2.187		0.0626	0.00649602	17.2114	52.0797		0.07061	0.0031391	15.6044	15.9811		0.06607	0.000868481	11.8161	93.414	15.9831	15.7951
0.07025	0.00230991	11.8184	94.5107		0.07171	0.01712	15.4102	15.3767		10.168	2.154		0.06588	0.00660654	17.2147	52.0713		0.07389	0.00318636	15.6076	15.9615		0.06934	0.000886341	11.8194	93.4229	15.9864	15.7879
0.07353	0.00240503	11.8217	94.4999		0.07499	0.01745	15.4135	15.3745		10.178	2.212		0.06915	0.00671642	17.2179	52.0675		0.07717	0.00323328	15.6109	15.9418		0.07262	0.000904188	11.8227	93.432	15.9896	15.7796
0.0768	0.00250139	11.8249	94.4976		0.07826	0.01777	15.4168	15.3708		10.189	2.26		0.07243	0.00682559	17.2212	52.0647		0.08044	0.00327983	15.6142	15.9218		0.07589	0.000922008	11.826	93.4353	15.9929	15.7736
0.08008	0.00259888	11.8282	94.5132		0.08154	0.01809	15.4201	15.3661		10.2	2.141		0.0757	0.00693397	17.2245	52.0749		0.08372	0.00332599	15.6175	15.9019		0.07917	0.000939788	11.8292	93.4428	15.9962	15.7679
0.08335	0.00269736	11.8315	94.5473		0.08481	0.01841	15.4234	15.3604		10.21	2.119		0.07898	0.00704149	17.2278	52.0872		0.08699	0.00337174	15.6207	15.8793		0.08245	0.000957517	11.8325	93.4543	15.9995	15.7614
0.08663	0.00279673	11.8348	94.5866		0.08809	0.01872	15.4266	15.3551		10.221	2.178		0.08226	0.00714809	17.231	52.0932		0.09027	0.00341705	15.624	15.8515		0.08572	0.00097518	11.8358	93.4652	16.0028	15.7551
0.0899	0.00289685	11.8381	94.6164		0.09136	0.01903	15.4299	15.3507		10.231	2.237		0.08553	0.00725369	17.2343	52.0937		0.09354	0.0034619	15.6273	15.8254		0.089	0.000992767	11.8391	93.4817	16.006	15.7489
0.09318	0.00299761	11.8413	94.6361		0.09464	0.01933	15.4332	15.3477		10.242	2.221		0.08881	0.00735822	17.2376	52.0904		0.09682	0.00350628	15.6306	15.807		0.09227	0.00101026	11.8423	93.504	16.0093	15.7425
0.09646	0.00309889	11.8446	94.6523		0.09792	0.01963	15.4365	15.3475		10.253	2.157		0.09208	0.00746164	17.2409	52.0853		0.1001	0.00355016	15.6339	15.7951		0.09555	0.00102766	11.8456	93.5235	16.0126	15.7358
0.09973	0.00320054	11.8479	94.6676		0.10119	0.01992	15.4397	15.3466		10.263	2.128		0.09536	0.00756387	17.2441	52.0788		0.10337	0.00359353	15.6371	15.7858		0.09883	0.00104495	11.8489	93.5412	16.0159	15.7289
0.10301	0.00330245	11.8512	94.6917		0.10447	0.0202	15.443	15.3448		10.274	2.17		0.09864	0.00766485	17.2474	52.0736		0.10665	0.00363637	15.6404	15.7764		0.1021	0.0010621	11.8522	93.5555	16.0191	15.7221
0.10628	0.00340449	11.8544	94.7206		0.10774	0.02048	15.4463	15.3415		10.285	2.221		0.10191	0.00776451	17.2507	52.073		0.10992	0.00367865	15.6437	15.7655		0.10538	0.00107913	11.8554	93.566	16.0224	15.7155
0.10956	0.00350652	11.8577	94.7419		0.11102	0.02075	15.4496	15.3366		10.295	2.204		0.10519	0.00786281	17.254	52.0712		0.1132	0.00372037	15.647	15.7538		0.10865	0.001096	11.8587	93.5756	16.0257	15.7091
0.11284	0.00360841	11.861	94.7609		0.1143	0.02102	15.4528	15.3321		10.306	2.15		0.10846	0.00795969	17.2572	52.0612		0.11648	0.0037615	15.6502	15.7416		0.11193	0.00111272	11.862	93.5863	16.029	15.7037
0.11611	0.00371005	11.8643	94.7669		0.11757	0.02128	15.4561	15.328		10.317	2.145		0.11174	0.00805509	17.2605	52.0486		0.11975	0.00380204	15.6535	15.7288		0.11521	0.00112926	11.8653	93.5956	16.0322	15.6984
0.11939	0.0038113	11.8675	94.7721		0.12085	0.02153	15.4594	15.3235		10.327	2.134		0.11501	0.00814896	17.2638	52.0366		0.12303	0.00384197	15.6568	15.7171		0.11848	0.00114563	11.8686	93.599	16.0355	15.6935
0.12266	0.00391204	11.8708	94.7742		0.12412	0.02177	15.4627	15.3186		10.338	2.157		0.11829	0.00824125	17.2671	52.0235		0.1263	0.00388126	15.6601	15.7064		0.12176	0.00116181	11.8718	93.5969	16.0388	15.6895
0.12594	0.00401214	11.8741	94.7787		0.1274	0.02201	15.4659	15.313		10.349	2.223		0.12157	0.00833192	17.2704	52.0102		0.12958	0.00391992	15.6633	15.6954		0.12503	0.00117778	11.8751	93.5947	16.0421	15.6836
0.12922	0.00411149	11.8774	94.7833		0.13068	0.02224	15.4692	15.3071		10.359	2.298		0.12484	0.00842092	17.2736	51.9994		0.13286	0.00395793	15.6666	15.6849		0.12831	0.00119355	11.8784	93.5967	16.0453	15.6767
0.13249	0.00420997	11.8806	94.7839		0.13395	0.02247	15.4725	15.3019		10.37	2.337		0.12812	0.00850821	17.2769	51.9827		0.13613	0.00399528	15.6699	15.6754		0.13159	0.00120909	11.8817	93.6098	16.0486	15.6707
0.13577	0.00430748	11.8839	94.7864		0.13723	0.02268	15.4758	15.2955		10.381	2.259		0.13139	0.00859376	17.2802	51.9629		0.13941	0.00403195	15.6732	15.6654		0.13486	0.00122441	11.8849	93.6324	16.0519	15.6652
0.13904	0.00440391	11.8872	94.7904		0.1405	0.02289	15.4791	15.2895		10.391	2.263		0.13467	0.00867751	17.2834	51.9463		0.14268	0.00406794	15.6764	15.6563		0.13814	0.00123949	11.8882	93.6515	16.0552	15.6606
0.14232	0.00449915	11.8905	94.794		0.14378	0.0231	15.4823	15.2838		10.402	2.319		0.13795	0.00875944	17.2867	51.929		0.14596	0.00410324	15.6797	15.6484		0.14141	0.00125433	11.8915	93.6692	16.0585	15.656
0.1456	0.0045931	11.8937	94.8075		0.14706	0.02329	15.4856	15.277		10.413	2.315		0.14122	0.00883951	17.29	51.9135		0.14924	0.00413783	15.683	15.6402		0.14469	0.00126891	11.8948	93.6821	16.0617	15.6512
0.14887	0.00468566	11.897	94.8301		0.15033	0.02348	15.4889	15.2704		10.423	2.301		0.1445	0.0089177	17.2933	51.9014		0.15251	0.00417171	15.6863	15.6314		0.14796	0.00128324	11.898	93.6932	16.065	15.6467
0.15215	0.00477676	11.9003	94.8519		0.15361	0.02366	15.4922	15.261		10.434	2.277		0.14777	0.00899399	17.2965	51.8866		0.15579	0.00420488	15.6895	15.6221		0.15124	0.0012973	11.9013	93.7058	16.0683	15.6424
0.15542	0.0048663	11.9036	94.872		0.15688	0.02384	15.4954	15.2457		10.445	2.288		0.15105	0.00906836	17.2998	51.8712		0.15906	0.00423732	15.6928	15.6124		0.15452	0.00131109	11.9046	93.7171	16.0715	15.6387
0.1587	0.00495421	11.9069	94.894		0.16016	0.024	15.4987	15.2314		10.455	2.281		0.15433	0.00914078	17.3031	51.8639		0.16234	0.00426903	15.6961	15.6035		0.15779	0.0013246	11.9079	93.7277	16.0748	15.6366
0.16198	0.00504041	11.9101	94.914		0.16344	0.02416	15.502	15.2229		10.466	2.278		0.1576	0.00921123	17.3064	51.8548		0.16562	0.0043	15.6994	15.5961		0.16107	0.00133783	11.9111	93.7343	16.0781	15.6349
0.16525	0.00512484	11.9134	94.9345		0.16671	0.02432	15.5053	15.217		10.477	2.327		0.16088	0.0092797	17.3097	51.8379		0.16889	0.00433024	15.7026	15.5898		0.16434	0.00135077	11.9144	93.7328	16.0814	15.6337
0.16853	0.00520744	11.9167	94.9565		0.16999	0.02447	15.5085	15.211		10.487	2.366		0.16415	0.00934617	17.3129	51.8195		0.17217	0.00435973	15.7059	15.5838		0.16762	0.00136342	11.9177	93.7261	16.0847	15.6324
0.1718	0.00528816	11.92	94.9758		0.17326	0.02461	15.5118	15.2049		10.498	2.327		0.16743	0.00941064	17.3162	51.7939		0.17544	0.00438847	15.7092	15.5774		0.1709	0.00137577	11.921	93.7193	16.0879	15.6295
0.17508	0.00536695	11.9232	94.9846		0.17654	0.02474	15.5151	15.1988		10.509	2.344		0.17071	0.0094731	17.3195	51.7663		0.17872	0.00441645	15.7125	15.5702		0.17417	0.00138782	11.9242	93.7143	16.0912	15.6261
0.17835	0.00544377	11.9265	94.9889		0.17981	0.02487	15.5184	15.1929		10.519	2.382		0.17398	0.00953354	17.3228	51.7454		0.18199	0.00444369	15.7157	15.5627		0.17745	0.00139957	11.9275	93.7124	16.0945	15.6215
0.18163	0.00551858	11.9298	94.9957		0.18309	0.02499	15.5216	15.1868		10.53	2.318		0.17726	0.00959198	17.326	51.7304		0.18527	0.00447016	15.719	15.5556		0.18072	0.00141101	11.9308	93.7098	16.0978	15.6172
0.18491	0.00559135	11.933	95.006		0.18637	0.02511	15.5249	15.1805		10.54	2.203		0.18053	0.00964839	17.3293	51.7194		0.18855	0.00449588	15.7223	15.5484		0.184	0.00142215	11.9341	93.7061	16.101	15.6143
0.18818	0.00566207	11.9363	95.0255		0.18964	0.02522	15.5282	15.1722		10.551	2.285		0.18381	0.0097028	17.3326	51.7153		0.19182	0.00452083	15.7256	15.5401		0.18728	0.00143298	11.9374	93.7046	16.1043	15.611
0.19146	0.00573071	11.9396	95.0554		0.19292	0.02532	15.5315	15.1623		10.562	2.354		0.18708	0.0097552	17.3359	51.7135		0.1951	0.00454503	15.7288	15.5311		0.19055	0.0014435	11.9406	93.7003	16.1076	15.6065
0.19473	0.00579727	11.9429	95.0829		0.19619	0.02542	15.5347	15.1541		10.572	2.329		0.19036	0.0098056	17.3391	51.7116		0.19837	0.00456846	15.7321	15.5222		0.19383	0.00145372	11.9439	93.6979	16.1109	15.6013
0.19801	0.00586174	11.9462	95.1047		0.19947	0.02552	15.538	15.1474		10.583	2.313		0.19364	0.00985401	17.3424	51.7098		0.20165	0.00459113	15.7354	15.5144		0.1971	0.00146362	11.9472	93.6996	16.1141	15.5962
0.20129	0.00592411	11.9494	95.1274		0.20275	0.02561	15.5413	15.1422		10.594	2.267		0.19691	0.00990044	17.3457	51.7073		0.20493	0.00461304	15.7387	15.5086		0.20038	0.00147322	11.9505	93.7051	16.1174	15.5905
0.20456	0.00598439	11.9527	95.1507		0.20602	0.02569	15.5446	15.1384		10.604	2.26		0.20019	0.00994491	17.349	51.7055		0.2082	0.00463418	15.742	15.5049		0.20366	0.00148252	11.9537	93.7098	16.1207	15.5838
0.20784	0.00604261	11.956	95.1738		0.2093	0.02577	15.5478	15.1348		10.615	2.28		0.20346	0.00998743	17.3522	51.7082		0.21148	0.00465456	15.7452	15.5022		0.20693	0.0014915	11.957	93.712	16.124	15.5785
0.21111	0.00609876	11.9593	95.1952		0.21257	0.02584	15.5511	15.1304		10.626	2.305		0.20674	0.01003	17.3555	51.7116		0.21475	0.00467419	15.7485	15.4989		0.21021	0.00150019	11.9603	93.712	16.1272	15.5746
0.21439	0.00615288	11.9625	95.2172		0.21585	0.02591	15.5544	15.1247		10.636	2.308		0.21002	0.01007	17.3588	51.7152		0.21803	0.00469305	15.7518	15.4946		0.21348	0.00150856	11.9636	93.7081	16.1305	15.57
0.21767	0.00620499	11.9658	95.2408		0.21913	0.02598	15.5577	15.1185		10.647	2.31		0.21329	0.0101	17.3621	51.7152		0.22131	0.00471116	15.7551	15.4901		0.21676	0.00151665	11.9668	93.7015	16.1338	15.5667
0.22094	0.00625512	11.9691	95.2595		0.2224	0.02604	15.561	15.1135		10.658	2.381		0.21657	0.01014	17.3653	51.714		0.22458	0.00472852	15.7583	15.4858		0.22003	0.00152443	11.9701	93.6895	16.1371	15.5623
0.22422	0.0063033	11.9724	95.2779		0.22568	0.02609	15.5642	15.1096		10.668	2.431		0.21984	0.01017	17.3686	51.7171		0.22786	0.00474513	15.7616	15.4817		0.22331	0.00153193	11.9734	93.6632	16.1404	15.5569
0.22749	0.00634957	11.9756	95.2952		0.22895	0.02615	15.5675	15.105		10.679	2.387		0.22312	0.0102	17.3719	51.7138		0.23113	0.00476098	15.7649	15.4775		0.22659	0.00153914	11.9767	93.6305	16.1436	15.5524
0.23077	0.00639396	11.9789	95.3117		0.23223	0.0262	15.5708	15.0995		10.69	2.388		0.2264	0.01023	17.3752	51.7079		0.23441	0.00477609	15.7682	15.4732		0.22986	0.00154606	11.9799	93.6112	16.1469	15.5487
0.23405	0.00643653	11.9822	95.3305		0.23551	0.02624	15.574	15.0945		10.7	2.459		0.22967	0.01026	17.3785	51.7055		0.23769	0.00479045	15.7714	15.4684		0.23314	0.0015527	11.9832	93.6007	16.1502	15.5449
0.23732	0.00647731	11.9855	95.3471		0.23878	0.02628	15.5773	15.0902		10.711	2.484		0.23295	0.01029	17.3817	51.7018		0.24096	0.00480408	15.7747	15.4634		0.23641	0.00155907	11.9865	93.5908	16.1534	15.5401
0.2406	0.00651636	11.9887	95.359		0.24206	0.02632	15.5806	15.084		10.722	2.452		0.23622	0.01031	17.385	51.6955		0.24424	0.00481697	15.778	15.4588		0.23969	0.00156517	11.9898	93.5866	16.1567	15.5352
0.24387	0.00655372	11.992	95.3752		0.24533	0.02636	15.5839	15.0773		10.732	2.392		0.2395	0.01033	17.3883	51.6893		0.24751	0.00482913	15.7813	15.4543		0.24297	0.00157101	11.993	93.5849	16.16	15.5314
0.24715	0.00658945	11.9953	95.3962		0.24861	0.02639	15.5871	15.0716		10.743	2.365		0.24278	0.01035	17.3916	51.6849		0.25079	0.00484055	15.7845	15.4501		0.24624	0.00157658	11.9963	93.5813	16.1633	15.5288
0.25042	0.0066236	11.9986	95.4161		0.25188	0.02642	15.5904	15.066		10.754	2.458		0.24605	0.01037	17.3948	51.6827		0.25406	0.00485126	15.7878	15.4465		0.24952	0.00158191	11.9996	93.5748	16.1666	15.5269
0.2537	0.00665621	12.0018	95.437		0.25516	0.02645	15.5937	15.0605		10.764	2.479		0.24933	0.01039	17.3981	51.6826		0.25734	0.00486125	15.7911	15.443		0.25279	0.00158699	12.0029	93.5666	16.1698	15.5249
0.25698	0.00668736	12.0051	95.4593		0.25844	0.02647	15.597	15.0547		10.775	2.503		0.2526	0.01041	17.4014	51.6868		0.26062	0.00487052	15.7944	15.4389		0.25607	0.00159183	12.0061	93.5597	16.1731	15.5213
0.26025	0.00671708	12.0084	95.4861		0.26171	0.02649	15.6003	15.0488		10.786	2.594		0.25588	0.01042	17.4047	51.6963		0.26389	0.00487909	15.7977	15.4346		0.25935	0.00159643	12.0094	93.5548	16.1764	15.5168
0.26353	0.00674544	12.0117	95.5083		0.26499	0.02651	15.6035	15.0437		10.796	2.577		0.25916	0.01044	17.4079	51.7036		0.26717	0.00488695	15.8009	15.4311		0.26262	0.00160081	12.0127	93.5512	16.1797	15.5149
0.2668	0.0067725	12.015	95.5257		0.26826	0.02653	15.6068	15.0398		10.807	2.497		0.26243	0.01045	17.4112	51.7063		0.27044	0.00489411	15.8042	15.4277		0.2659	0.00160497	12.016	93.5455	16.1829	15.5132
0.27008	0.0067983	12.0182	95.5435		0.27154	0.02655	15.6101	15.0363		10.818	2.508		0.26571	0.01046	17.4145	51.7056		0.27372	0.00490057	15.8075	15.4253		0.26917	0.00160892	12.0192	93.5341	16.1862	15.5104
0.27336	0.00682291	12.0215	95.5592		0.27482	0.02656	15.6134	15.0326		10.828	2.65		0.26898	0.01047	17.4178	51.7012		0.277	0.00490635	15.8108	15.4235		0.27245	0.00161266	12.0225	93.5199	16.1895	15.5087
0.27663	0.00684638	12.0248	95.5743		0.27809	0.02658	15.6166	15.0294		10.839	2.717		0.27226	0.01048	17.421	51.6979		0.28027	0.00491144	15.814	15.4217		0.27573	0.0016162	12.0258	93.5069	16.1928	15.5075
0.27991	0.00686877	12.0281	95.5891		0.28137	0.02659	15.6199	15.0264		10.849	2.663		0.27553	0.01048	17.4243	51.6877		0.28355	0.00491586	15.8173	15.4206		0.279	0.00161954	12.0291	93.4915	16.196	15.5058
0.28318	0.00689014	12.0313	95.5978		0.28464	0.0266	15.6232	15.0229		10.86	2.634		0.27881	0.01049	17.4276	51.6727		0.28682	0.0049196	15.8206	15.4188		0.28228	0.0016227	12.0323	93.4736	16.1993	15.5053
0.28646	0.00691053	12.0346	95.6002		0.28792	0.02661	15.6265	15.0193		10.871	2.757		0.28209	0.0105	17.4309	51.66		0.2901	0.00492269	15.8239	15.4167		0.28555	0.00162568	12.0356	93.458	16.2026	15.5047
0.28974	0.00693	12.0379	95.6044		0.2912	0.02661	15.6297	15.0159		10.881	2.76		0.28536	0.0105	17.4341	51.6524		0.29338	0.00492512	15.8271	15.4152		0.28883	0.00162849	12.0389	93.4429	16.2059	15.5024
0.29301	0.0069486	12.0412	95.6159		0.29447	0.02662	15.633	15.0124		10.892	2.826		0.28864	0.0105	17.4374	51.6517		0.29665	0.00492689	15.8304	15.4138		0.2921	0.00163114	12.0422	93.424	16.2091	15.499
0.29629	0.00696637	12.0444	95.6362		0.29775	0.02662	15.6363	15.0075		10.903	2.877		0.29191	0.0105	17.4407	51.6541		0.29993	0.00492803	15.8337	15.4121		0.29538	0.00163364	12.0455	93.4032	16.2124	15.4955
0.29956	0.00698337	12.0477	95.663		0.30102	0.02663	15.6396	15.0024		10.913	2.89		0.29519	0.0105	17.444	51.655		0.3032	0.00492853	15.837	15.4101		0.29866	0.00163598	12.0487	93.377	16.2157	15.4919
0.30284	0.00699964	12.051	95.6847		0.3043	0.02663	15.6428	14.9978		10.924	2.91		0.29847	0.0105	17.4473	51.6551		0.30648	0.00492841	15.8402	15.4083		0.30193	0.00163819	12.052	93.3549	16.219	15.4878
0.30612	0.00701522	12.0543	95.7089		0.30758	0.02663	15.6461	14.9946		10.935	2.946		0.30174	0.0105	17.4505	51.6546		0.30976	0.00492766	15.8435	15.4067		0.30521	0.00164026	12.0553	93.3338	16.2222	15.4832
0.30939	0.00703017	12.0575	95.7349		0.31085	0.02664	15.6494	14.9929		10.945	2.984		0.30502	0.0105	17.4538	51.6522		0.31303	0.00492631	15.8468	15.4056		0.30848	0.0016422	12.0586	93.3124	16.2255	15.4793
0.31267	0.00704451	12.0608	95.7599		0.31413	0.02664	15.6527	14.9922		10.956	3.062		0.30829	0.0105	17.4571	51.6518		0.31631	0.00492435	15.8501	15.4059		0.31176	0.00164402	12.0618	93.292	16.2288	15.4752
0.31594	0.0070583	12.0641	95.7872		0.3174	0.02664	15.656	14.9913		10.967	3.136		0.31157	0.01049	17.4603	51.6534		0.31958	0.0049218	15.8533	15.4063		0.31504	0.00164572	12.0651	93.2735	16.2321	15.4718
0.31922	0.00707156	12.0674	95.8132		0.32068	0.02664	15.6592	14.99		10.977	3.205		0.31485	0.01049	17.4636	51.6619		0.32286	0.00491867	15.8566	15.4062		0.31831	0.00164731	12.0684	93.2546	16.2354	15.4683
0.32249	0.00708434	12.0706	95.8401		0.32395	0.02664	15.6625	14.9884		10.988	3.256		0.31812	0.01048	17.4669	51.6692		0.32613	0.00491496	15.8599	15.4059		0.32159	0.00164881	12.0717	93.2313	16.2386	15.4648
0.32577	0.00709667	12.0739	95.869		0.32723	0.02664	15.6658	14.9866		10.999	3.243		0.3214	0.01048	17.4702	51.6659		0.32941	0.00491068	15.8632	15.4057		0.32486	0.00165021	12.0749	93.2045	16.2419	15.4607
0.32905	0.00710858	12.0772	95.896		0.33051	0.02664	15.6691	14.985		11.009	3.21		0.32467	0.01047	17.4734	51.6664		0.33269	0.00490586	15.8664	15.4062		0.32814	0.00165151	12.0782	93.1797	16.2452	15.4562
0.33232	0.00712011	12.0805	95.9177		0.33378	0.02663	15.6723	14.9847		11.02	3.298		0.32795	0.01047	17.4767	51.6634		0.33596	0.00490048	15.8697	15.4071		0.33142	0.00165274	12.0815	93.157	16.2484	15.4514
0.3356	0.00713128	12.0838	95.9365		0.33706	0.02663	15.6756	14.9843		11.031	3.5		0.33123	0.01046	17.48	51.6554		0.33924	0.00489457	15.873	15.4079		0.33469	0.00165388	12.0848	93.1304	16.2517	15.4463
0.33887	0.00714213	12.087	95.955		0.34033	0.02663	15.6789	14.9833		11.041	3.745		0.3345	0.01045	17.4833	51.6501		0.34251	0.00488814	15.8763	15.4087		0.33797	0.00165496	12.088	93.1028	16.255	15.4398
0.34215	0.00715267	12.0903	95.9732		0.34361	0.02663	15.6822	14.9827		11.052	3.736		0.33778	0.01044	17.4866	51.6452		0.34579	0.0048812	15.8795	15.4095		0.34124	0.00165596	12.0913	93.0771	16.2583	15.4317
0.34543	0.00716293	12.0936	95.9912		0.34689	0.02663	15.6854	14.9822		11.063	3.757		0.34105	0.01043	17.4898	51.6362		0.34907	0.00487377	15.8828	15.4105		0.34452	0.00165691	12.0946	93.0501	16.2615	15.4228
0.3487	0.00717296	12.0968	96.0059		0.35016	0.02663	15.6887	14.9814		11.073	3.763		0.34433	0.01042	17.4931	51.6241		0.35234	0.00486584	15.8861	15.4117		0.3478	0.0016578	12.0979	93.0234	16.2648	15.4133
0.35198	0.00718275	12.1001	96.0207		0.35344	0.02663	15.692	14.9808		11.084	3.796		0.3476	0.01041	17.4964	51.612		0.35562	0.00485744	15.8894	15.413		0.35107	0.00165864	12.1011	92.9957	16.2681	15.4024
0.35525	0.00719233	12.1034	96.0353		0.35671	0.02662	15.6953	14.981		11.095	3.858		0.35088	0.0104	17.4997	51.6036		0.35889	0.00484858	15.8926	15.4147		0.35435	0.00165944	12.1044	92.9687	16.2714	15.3915
0.35853	0.00720172	12.1067	96.0523		0.35999	0.02662	15.6985	14.9814		11.105	3.971		0.35416	0.01039	17.5029	51.5988		0.36217	0.00483927	15.8959	15.417		0.35762	0.0016602	12.1077	92.94	16.2747	15.3812
0.36181	0.00721094	12.1099	96.0702		0.36327	0.02662	15.7018	14.982		11.116	4.163		0.35743	0.01038	17.5062	51.5935		0.36545	0.00482952	15.8992	15.4185		0.3609	0.00166091	12.111	92.9151	16.2779	15.3686
0.36508	0.00721997	12.1132	96.0889		0.36654	0.02662	15.7051	14.983		11.127	4.259		0.36071	0.01037	17.5095	51.5876		0.36872	0.00481935	15.9025	15.42		0.36418	0.0016616	12.1143	92.8998	16.2812	15.3562
0.36836	0.00722884	12.1165	96.1085		0.36982	0.02662	15.7084	14.9844		11.137	4.313		0.36398	0.01036	17.5128	51.5803		0.372	0.00480878	15.9057	15.42		0.36745	0.00166225	12.1175	92.8854	16.2845	15.3443
0.37163	0.0072376	12.1198	96.1276		0.37309	0.02662	15.7116	14.9861		11.148	4.411		0.36726	0.01035	17.516	51.5788		0.37527	0.00479781	15.909	15.4216		0.37073	0.00166288	12.1208	92.8612	16.2878	15.3308
0.37491	0.00724625	12.1231	96.1446		0.37637	0.02662	15.7149	14.9884		11.158	4.538		0.37054	0.01034	17.5193	51.5755		0.37855	0.00478646	15.9123	15.4237		0.374	0.00166348	12.1241	92.8321	16.291	15.3194
0.37819	0.0072548	12.1263	96.1594		0.37965	0.02662	15.7182	14.9914		11.169	4.711		0.37381	0.01032	17.5226	51.5707		0.38183	0.00477476	15.9156	15.4258		0.37728	0.00166407	12.1273	92.8047	16.2943	15.3092
0.38146	0.00726326	12.1296	96.1718		0.38292	0.02662	15.7215	14.9941		11.18	4.865		0.37709	0.01031	17.5259	51.5695		0.3851	0.0047627	15.9189	15.4277		0.38055	0.00166464	12.1306	92.7774	16.2976	15.2974
0.38474	0.00727164	12.1329	96.185		0.3862	0.02661	15.7247	14.9967		11.19	4.993		0.38036	0.0103	17.5291	51.5654		0.38838	0.00475032	15.9221	15.4301		0.38383	0.0016652	12.1339	92.7457	16.3009	15.2854
0.38801	0.00727994	12.1362	96.1995		0.38947	0.02661	15.728	15		11.201	5.204		0.38364	0.01029	17.5324	51.5586		0.39165	0.00473762	15.9254	15.4327		0.38711	0.00166574	12.1372	92.7098	16.3041	15.2742
0.39129	0.00728815	12.1394	96.2095		0.39275	0.02661	15.7313	15.0034		11.212	5.365		0.38692	0.01028	17.5357	51.5521		0.39493	0.00472462	15.9287	15.4351		0.39038	0.00166628	12.1405	92.6707	16.3074	15.2623
0.39456	0.00729629	12.1427	96.2145		0.39602	0.02661	15.7346	15.0065		11.222	5.596		0.39019	0.01026	17.539	51.5457		0.3982	0.00471133	15.932	15.4375		0.39366	0.00166681	12.1437	92.636	16.3107	15.2482
0.39784	0.00730441				0.3993	0.02661	15.7378	15.0098		11.233	5.745		0.39347	0.01025	17.5422	51.543		0.40148	0.00469778	15.9352	15.4399		0.39693	0.00166734			16.314	15.2327
0.40112	0.00731252				0.40258	0.02662	15.7411	15.0133		11.244	5.963		0.39674	0.01024	17.5455	51.548		0.40476	0.00468398	15.9385	15.4424		0.40021	0.00166787
0.40439	0.0073206				0.40585	0.02662	15.7444	15.0167		11.254	6.243		0.40002	0.01023	17.5488	51.5564		0.40803	0.00466995	15.9418	15.4448		0.40349	0.0016684
0.40767	0.00732866				0.40913	0.02662	15.7477	15.02		11.265	6.539		0.4033	0.01021	17.5521	51.566		0.41131	0.0046557	15.9451	15.4466		0.40676	0.00166893
0.41094	0.00733669				0.4124	0.02662	15.7509	15.0235		11.276	6.725		0.40657	0.0102	17.5554	51.5729		0.41458	0.00464125	15.9483	15.4487		0.41004	0.00166946
0.41422	0.0073447				0.41568	0.02662	15.7542	15.0278		11.286	6.903		0.40985	0.01019	17.5586	51.5727		0.41786	0.00462661	15.9516	15.4512		0.41331	0.00166999
0.4175	0.00735269				0.41896	0.02662	15.7575	15.0331		11.297	7.213		0.41312	0.01018	17.5619	51.5718		0.42114	0.00461182	15.9549	15.4538		0.41659	0.00167052
0.42077	0.00736063				0.42223	0.02662	15.7608	15.0387		11.308	7.55		0.4164	0.01017	17.5652	51.5752		0.42441	0.00459688	15.9582	15.4564		0.41987	0.00167107
0.42405	0.00736852				0.42551	0.02662	15.764	15.0434		11.318	7.785		0.41967	0.01015	17.5684	51.5827		0.42769	0.00458181	15.9614	15.4587		0.42314	0.00167162
0.42732	0.0073764				0.42878	0.02663	15.7673	15.0481		11.329	8.121		0.42295	0.01014	17.5717	51.594		0.43096	0.00456663	15.9647	15.4613		0.42642	0.00167218
0.4306	0.00738426				0.43206	0.02663	15.7706	15.0539		11.34	8.609		0.42623	0.01013	17.575	51.6033		0.43424	0.00455136	15.968	15.4645		0.42969	0.00167274
0.43388	0.0073921				0.43534	0.02663	15.7739	15.0586		11.35	9.034		0.4295	0.01012	17.5783	51.6067		0.43752	0.00453602	15.9713	15.4676		0.43297	0.00167332
0.43715	0.00739992				0.43861	0.02663	15.7772	15.0621		11.361	9.411		0.43278	0.01011	17.5816	51.6049		0.44079	0.00452063	15.9746	15.4706		0.43625	0.0016739
0.44043	0.00740772				0.44189	0.02663	15.7804	15.0674		11.372	9.723		0.43605	0.01009	17.5848	51.6024		0.44407	0.00450519	15.9778	15.474		0.43952	0.00167449
0.4437	0.0074155				0.44516	0.02664	15.7837	15.0728		11.382	10.236		0.43933	0.01008	17.5881	51.6034		0.44734	0.00448974	15.9811	15.4778		0.4428	0.00167509
0.44698	0.00742324				0.44844	0.02664	15.787	15.0781		11.393	10.835		0.44261	0.01007	17.5914	51.6069		0.45062	0.00447429	15.9844	15.4818		0.44607	0.0016757
0.45026	0.00743095				0.45172	0.02664	15.7903	15.0835		11.404	11.431		0.44588	0.01006	17.5947	51.6093		0.4539	0.00445885	15.9877	15.4858		0.44935	0.00167631
0.45353	0.00743862				0.45499	0.02664	15.7935	15.0888		11.414	11.951		0.44916	0.01005	17.5979	51.6097		0.45717	0.00444344	15.9909	15.4898		0.45262	0.00167694
0.45681	0.00744624				0.45827	0.02665	15.7968	15.0937		11.425	12.573		0.45243	0.01004	17.6012	51.6129		0.46045	0.00442808	15.9942	15.4939		0.4559	0.00167756
0.46008	0.00745379				0.46154	0.02665	15.8001	15.0983		11.436	13.278		0.45571	0.01003	17.6045	51.6209		0.46372	0.00441279	15.9975	15.4974		0.45918	0.00167819
0.46336	0.00746124				0.46482	0.02665	15.8034	15.1034		11.446	13.935		0.45899	0.01002	17.6078	51.6277		0.467	0.00439759	16.0008	15.5008		0.46245	0.00167883
0.46664	0.00746857				0.46809	0.02665	15.8066	15.1085		11.457	14.594		0.46226	0.01001	17.611	51.6345		0.47028	0.00438249	16.004	15.5046		0.46573	0.00167948
0.46991	0.00747583				0.47137	0.02665	15.8099	15.1129		11.467	15.402		0.46554	0.00999559	17.6143	51.643		0.47355	0.00436751	16.0073	15.5086		0.469	0.00168013
0.47319	0.00748299				0.47465	0.02665	15.8132	15.1171		11.478	16.245		0.46881	0.00998555	17.6176	51.6515		0.47683	0.00435267	16.0106	15.5124		0.47228	0.00168078
0.47646	0.00749004				0.47792	0.02665	15.8165	15.1217		11.489	16.902		0.47209	0.00997568	17.6209	51.6596		0.4801	0.00433797	16.0139	15.5167		0.47556	0.00168143
0.47974	0.00749696				0.4812	0.02665	15.8197	15.1263		11.499	17.724		0.47537	0.009966	17.6242	51.6637		0.48338	0.00432344	16.0171	15.5212		0.47883	0.00168209
0.48301	0.00750373				0.48447	0.02665	15.823	15.1309		11.51	18.757		0.47864	0.00995649	17.6274	51.6667		0.48665	0.00430909	16.0204	15.5252		0.48211	0.00168274
0.48629	0.00751034				0.48775	0.02665	15.8263	15.1346		11.521	19.861		0.48192	0.00994717	17.6307	51.6751		0.48993	0.00429494	16.0237	15.5292		0.48538	0.0016834
0.48957	0.00751676				0.49103	0.02665	15.8296	15.1387		11.531	20.756		0.48519	0.00993803	17.634	51.6847		0.49321	0.004281	16.027	15.5332		0.48866	0.00168406
0.49284	0.00752297				0.4943	0.02665	15.8329	15.1429		11.542	21.938		0.48847	0.00992907	17.6373	51.6893		0.49648	0.00426728	16.0302	15.5378		0.49194	0.00168471
0.49612	0.00752894				0.49758	0.02665	15.8361	15.1468		11.553	23.09		0.49174	0.0099203	17.6405	51.6897		0.49976	0.0042538	16.0335	15.5431		0.49521	0.00168537
0.49939	0.00753465				0.50085	0.02665	15.8394	15.1513		11.563	24.164		0.49502	0.00991171	17.6438	51.6881		0.50303	0.00424057	16.0368	15.5488		0.49849	0.00168602
0.50267	0.00754008				0.50413	0.02665	15.8427	15.1559		11.574	25.135		0.4983	0.0099033	17.6471	51.6855		0.50631	0.00422761	16.0401	15.5544		0.50176	0.00168667
0.50595	0.00754519				0.50741	0.02664	15.846	15.1608		11.585	26.397		0.50157	0.00989508	17.6503	51.6863		0.50959	0.00421491	16.0433	15.56		0.50504	0.00168731
0.50922	0.00754994				0.51068	0.02664	15.8492	15.1658		11.595	27.808		0.50485	0.00988705	17.6536	51.6887		0.51286	0.0042025	16.0466	15.566		0.50832	0.00168795
0.5125	0.00755432				0.51396	0.02663	15.8525	15.17		11.606	29.027		0.50812	0.00987919	17.6569	51.6945		0.51614	0.00419039	16.0499	15.5719		0.51159	0.00168859
0.51577	0.00755828				0.51723	0.02663	15.8558	15.1736		11.617	30.223		0.5114	0.00987151	17.6602	51.7065		0.51941	0.00417859	16.0532	15.5772		0.51487	0.00168921
0.51905	0.00756178				0.52051	0.02662	15.859	15.1773		11.627	31.586		0.51468	0.00986396	17.6635	51.7145		0.52269	0.00416705	16.0564	15.5829		0.51814	0.00168983
0.52233	0.0075648				0.52379	0.02661	15.8623	15.1813		11.638	33.034		0.51795	0.00985658	17.6667	51.721		0.52597	0.00415584	16.0597	15.5878		0.52142	0.00169043
0.5256	0.00756728				0.52706	0.0266	15.8656	15.185		11.649	34.08		0.52123	0.00984939	17.67	51.7273		0.52924	0.00414497	16.063	15.5917		0.52469	0.00169103
0.52888	0.00756919				0.53034	0.02659	15.8689	15.189		11.659	35.377		0.5245	0.00984238	17.6733	51.7364		0.53252	0.00413445	16.0663	15.5956		0.52797	0.00169161
0.53215	0.00757049				0.53361	0.02658	15.8722	15.1931		11.67	36.868		0.52778	0.00983554	17.6766	51.7426		0.53579	0.00412428	16.0695	15.6		0.53125	0.00169219
0.53543	0.00757113				0.53689	0.02657	15.8754	15.197		11.681	38.289		0.53106	0.00982886	17.6798	51.7471		0.53907	0.00411447	16.0728	15.605		0.53452	0.00169275
0.53871	0.00757106				0.54017	0.02656	15.8787	15.2014		11.691	39.409		0.53433	0.00982234	17.6831	51.7522		0.54235	0.00410503	16.0761	15.6105		0.5378	0.0016933
0.54198	0.00757025				0.54344	0.02655	15.882	15.2062		11.702	40.751		0.53761	0.00981599	17.6864	51.7549		0.54562	0.00409596	16.0794	15.6162		0.54107	0.00169384
0.54526	0.00756863				0.54672	0.02653	15.8853	15.2109		11.713	42.021		0.54088	0.00980979	17.6897	51.7537		0.5489	0.00408726	16.0827	15.6217		0.54435	0.00169437
0.54853	0.00756617				0.54999	0.02652	15.8885	15.2159		11.723	43.201		0.54416	0.00980373	17.6929	51.752		0.55217	0.00407894	16.0859	15.6275		0.54763	0.00169488
0.55181	0.0075628				0.55327	0.0265	15.8918	15.2211		11.734	44.298		0.54744	0.00979781	17.6962	51.7521		0.55545	0.004071	16.0892	15.6339		0.5509	0.00169538
0.55508	0.00755848				0.55654	0.02648	15.8951	15.2263		11.744	45.7		0.55071	0.00979204	17.6995	51.7513		0.55872	0.00406344	16.0925	15.6403		0.55418	0.00169587
0.55836	0.00755315				0.55982	0.02646	15.8984	15.2319		11.755	47.047		0.55399	0.00978643	17.7028	51.7474		0.562	0.00405627	16.0957	15.6467		0.55745	0.00169635
0.56164	0.00754676				0.5631	0.02644	15.9016	15.2375		11.766	48.016		0.55726	0.00978095	17.706	51.74		0.56528	0.00404949	16.099	15.6534		0.56073	0.00169681
0.56491	0.00753924				0.56637	0.02641	15.9049	15.2427		11.776	48.834		0.56054	0.00977563	17.7093	51.7357		0.56855	0.0040431	16.1023	15.6604		0.56401	0.00169726
0.56819	0.00753055				0.56965	0.02639	15.9082	15.2479		11.787	49.947		0.56382	0.00977043	17.7126	51.736		0.57183	0.0040371	16.1056	15.6661		0.56728	0.00169769
0.57146	0.00752063				0.57292	0.02636	15.9115	15.2531		11.798	51.059		0.56709	0.00976537	17.7159	51.7373		0.5751	0.00403148	16.1089	15.6717		0.57056	0.00169812
0.57474	0.00750941				0.5762	0.02634	15.9147	15.2579		11.808	51.904		0.57037	0.00976045	17.7191	51.7467		0.57838	0.00402626	16.1121	15.6785		0.57383	0.00169852
0.57802	0.00749685				0.57948	0.02631	15.918	15.2623		11.819	52.803		0.57364	0.00975566	17.7224	51.7534		0.58166	0.00402142	16.1154	15.6851		0.57711	0.00169892
0.58129	0.00748287				0.58275	0.02628	15.9213	15.2669		11.83	53.567		0.57692	0.009751	17.7257	51.7575		0.58493	0.00401696	16.1187	15.6915		0.58039	0.00169932
0.58457	0.00746743				0.58603	0.02624	15.9246	15.2712		11.84	54.332		0.58019	0.00974646	17.729	51.7597		0.58821	0.00401288	16.122	15.6981		0.58366	0.0016997
0.58784	0.00745047				0.5893	0.02621	15.9278	15.2751		11.851	55.007		0.58347	0.00974206	17.7323	51.7629		0.59148	0.00400919	16.1252	15.7045		0.58694	0.00170007
0.59112	0.00743192				0.59258	0.02618	15.9311	15.2789		11.862	55.478		0.58675	0.00973779	17.7355	51.7693		0.59476	0.00400588	16.1285	15.7101		0.59021	0.00170044
0.5944	0.00741173				0.59586	0.02614	15.9344	15.2831		11.872	56.193		0.59002	0.00973363	17.7388	51.7772		0.59804	0.00400294	16.1318	15.7155		0.59349	0.0017008
0.59767	0.00738985				0.59913	0.0261	15.9377	15.2872		11.883	56.963		0.5933	0.00972958	17.7421	51.7868		0.60131	0.00400037	16.1351	15.7215		0.59676	0.00170115
0.60095	0.00736621				0.60241	0.02606	15.941	15.2908		11.894	57.357		0.59657	0.00972565	17.7453	51.7974		0.60459	0.00399816	16.1383	15.7278		0.60004	0.0017015
0.60422	0.00734077				0.60568	0.02602	15.9442	15.2948		11.904	57.768		0.59985	0.00972184	17.7486	51.7987		0.60786	0.0039963	16.1416	15.7335		0.60332	0.00170184
0.6075	0.00731345				0.60896	0.02598	15.9475	15.2995		11.915	58.13		0.60313	0.00971814	17.7519	51.7934		0.61114	0.00399479	16.1449	15.7398		0.60659	0.00170219
0.61078	0.00728422				0.61224	0.02593	15.9508	15.3046		11.926	58.387		0.6064	0.00971456	17.7552	51.792		0.61442	0.00399362	16.1482	15.7466		0.60987	0.00170253
0.61405	0.00725301				0.61551	0.02588	15.9541	15.3101		11.936	58.646		0.60968	0.0097111	17.7585	51.7909		0.61769	0.0039928	16.1514	15.7527		0.61314	0.00170287
0.61733	0.0072198				0.61879	0.02584	15.9573	15.3159		11.947	58.934		0.61295	0.00970774	17.7617	51.7909		0.62097	0.0039923	16.1547	15.7613		0.61642	0.00170322
0.6206	0.00718453				0.62206	0.02579	15.9606	15.3218		11.958	59.059		0.61623	0.00970449	17.765	51.7957		0.62424	0.00399213	16.158	15.7693		0.6197	0.00170357
0.62388	0.00714715				0.62534	0.02573	15.9639	15.3274		11.968	59.139		0.61951	0.00970133	17.7683	51.8023		0.62752	0.00399227	16.1613	15.7759		0.62297	0.00170393
0.62715	0.00710762				0.62861	0.02568	15.9672	15.3313		11.979	59.235		0.62278	0.00969828	17.7716	51.8002		0.63079	0.00399272	16.1645	15.7823		0.62625	0.0017043
0.63043	0.0070659				0.63189	0.02563	15.9704	15.3337		11.99	59.298		0.62606	0.00969533	17.7748	51.7948		0.63407	0.00399347	16.1678	15.7872		0.62952	0.00170468
0.63371	0.00702196				0.63517	0.02557	15.9737	15.3368		12	59.347		0.62933	0.00969247	17.7781	51.7984		0.63735	0.00399451	16.1711	15.7907		0.6328	0.00170507
0.63698	0.00697577				0.63844	0.02552	15.977	15.3403		12.011	59.349		0.63261	0.0096897	17.7814	51.8051		0.64062	0.00399583	16.1744	15.7944		0.63608	0.00170547
0.64026	0.00692729				0.64172	0.02546	15.9803	15.3445		12.022	59.207		0.63589	0.00968704	17.7847	51.809		0.6439	0.00399742	16.1776	15.7994		0.63935	0.00170589
0.64353	0.00687651				0.64499	0.0254	15.9835	15.3493		12.032	58.969		0.63916	0.00968448	17.7879	51.8146		0.64717	0.00399928	16.1809	15.8053		0.64263	0.00170633
0.64681	0.0068234				0.64827	0.02534	15.9868	15.3538		12.043	58.815		0.64244	0.00968202	17.7912	51.8225		0.65045	0.00400139	16.1842	15.8115		0.6459	0.00170679
0.65009	0.00676792				0.65155	0.02528	15.9901	15.3584		12.053	58.602		0.64571	0.00967965	17.7945	51.8282		0.65373	0.00400375	16.1875	15.818		0.64918	0.00170726
0.65336	0.00671009				0.65482	0.02521	15.9934	15.3638		12.064	58.259		0.64899	0.00967738	17.7978	51.8334		0.657	0.00400634	16.1908	15.8259		0.65246	0.00170777
0.65664	0.00664987				0.6581	0.02515	15.9966	15.3694		12.075	57.931		0.65226	0.00967521	17.801	51.8314		0.66028	0.00400915	16.194	15.8339		0.65573	0.00170829
0.65991	0.00658728				0.66137	0.02509	15.9999	15.3746		12.085	57.616		0.65554	0.00967315	17.8043	51.83		0.66355	0.00401218	16.1973	15.8414		0.65901	0.00170885
0.66319	0.00652231				0.66465	0.02502	16.0032	15.3798		12.096	57.287		0.65882	0.00967119	17.8076	51.835		0.66683	0.00401542	16.2006	15.8505		0.66228	0.00170944
0.66647	0.00645495				0.66793	0.02495	16.0065	15.3851		12.107	56.894		0.66209	0.00966934	17.8109	51.8287		0.67011	0.00401885	16.2039	15.8604		0.66556	0.00171006
0.66974	0.00638522				0.6712	0.02489	16.0098	15.3897		12.117	56.353		0.66537	0.00966758	17.8142	51.8193		0.67338	0.00402246	16.2071	15.8694		0.66884	0.00171072
0.67302	0.00631314				0.67448	0.02482	16.013	15.3933		12.128	55.904		0.66864	0.00966592	17.8174	51.8139		0.67666	0.00402626	16.2104	15.8855		0.67211	0.00171141
0.67629	0.00623873				0.67775	0.02475	16.0163	15.3966		12.139	55.447		0.67192	0.00966436	17.8207	51.8118		0.67993	0.00403022	16.2137	15.9023		0.67539	0.00171214
0.67957	0.00616199				0.68103	0.02468	16.0196	15.4005		12.149	54.979		0.6752	0.0096629	17.824	51.8104		0.68321	0.00403434	16.217	15.9125		0.67866	0.0017129
0.68285	0.00608298				0.68431	0.02461	16.0228	15.403		12.16	54.462		0.67847	0.00966153	17.8272	51.8076		0.68649	0.00403862	16.2202	15.92		0.68194	0.00171371
0.68612	0.00600171				0.68758	0.02454	16.0261	15.4044		12.171	54.078		0.68175	0.00966025	17.8305	51.809		0.68976	0.00404303	16.2235	15.9269		0.68521	0.00171457
0.6894	0.00591824				0.69086	0.02448	16.0294	15.4072		12.181	53.535		0.68502	0.00965907	17.8338	51.8129		0.69304	0.00404758	16.2268	15.9338		0.68849	0.00171547
0.69267	0.0058326				0.69413	0.02441	16.0327	15.41		12.192	52.969		0.6883	0.00965799	17.8371	51.813		0.69631	0.00405224	16.2301	15.9408		0.69177	0.00171642
0.69595	0.00574485				0.69741	0.02434	16.0359	15.4179		12.203	52.308		0.69158	0.00965701	17.8404	51.8098		0.69959	0.00405702	16.2333	15.9468		0.69504	0.00171743
0.69923	0.00565505				0.70068	0.02427	16.0392	15.4286		12.213	51.832		0.69485	0.00965613	17.8436	51.8079		0.70286	0.0040619	16.2366	15.9516		0.69832	0.00171848
0.7025	0.00556325				0.70396	0.0242	16.0425	15.4351		12.224	51.261		0.69813	0.00965535	17.8469	51.8095		0.70614	0.00406688	16.2399	15.9562		0.70159	0.00171958
0.70578	0.00546952				0.70724	0.02413	16.0458	15.4388		12.235	50.609		0.7014	0.00965466	17.8502	51.8179		0.70942	0.00407194	16.2432	15.9615		0.70487	0.00172074
0.70905	0.00537392				0.71051	0.02406	16.0491	15.4429		12.245	50.016		0.70468	0.00965407	17.8535	51.8214		0.71269	0.00407709	16.2464	15.9667		0.70815	0.00172195
0.71233	0.00527654				0.71379	0.02399	16.0523	15.4478		12.256	49.442		0.70796	0.00965358	17.8567	51.8177		0.71597	0.00408229	16.2497	15.9721		0.71142	0.00172323
0.7156	0.00517746				0.71706	0.02392	16.0556	15.4527		12.267	48.821		0.71123	0.00965317	17.86	51.8176		0.71924	0.00408756	16.253	15.9789		0.7147	0.00172457
0.71888	0.00507675				0.72034	0.02386	16.0589	15.4583		12.277	48.09		0.71451	0.00965286	17.8633	51.8183		0.72252	0.00409288	16.2563	15.9863		0.71797	0.00172596
0.72216	0.00497451				0.72362	0.02379	16.0622	15.465		12.288	47.513		0.71778	0.00965264	17.8666	51.8203		0.7258	0.00409825	16.2596	15.9943		0.72125	0.00172742
0.72543	0.00487084				0.72689	0.02372	16.0654	15.4721		12.299	46.959		0.72106	0.00965252				0.72907	0.00410365				0.72453	0.00172894
0.72871	0.00476583				0.73017	0.02366	16.0687	15.4781		12.309	46.285		0.72433	0.00965251				0.73235	0.00410909				0.7278	0.00173052
0.73198	0.00465958				0.73344	0.02359	16.072	15.4833		12.32	45.584		0.72761	0.00965259				0.73562	0.00411455				0.73108	0.00173217
0.73526	0.00455219				0.73672	0.02353	16.0753	15.4869		12.331	45.144		0.73089	0.00965276				0.7389	0.00412002				0.73435	0.00173388
0.73854	0.00444377				0.74	0.02347	16.0785	15.4889		12.341	44.51		0.73416	0.00965303				0.74218	0.00412551				0.73763	0.00173566
0.74181	0.00433444				0.74327	0.0234	16.0818	15.4916		12.352	43.872		0.73744	0.00965338				0.74545	0.00413101				0.74091	0.0017375
0.74509	0.00422432				0.74655	0.02334				12.362	43.23		0.74071	0.00965382				0.74873	0.0041365				0.74418	0.00173941
0.74836	0.0041135				0.74982	0.02328				12.373	42.673		0.74399	0.00965435				0.752	0.00414198				0.74746	0.00174138
0.75164	0.00400212				0.7531	0.02322				12.384	42.036		0.74727	0.00965498				0.75528	0.00414745				0.75073	0.00174343
0.75492	0.00389029				0.75638	0.02317				12.394	41.433		0.75054	0.00965568				0.75856	0.0041529				0.75401	0.00174554
0.75819	0.00377814				0.75965	0.02311				12.405	40.842		0.75382	0.00965646				0.76183	0.00415833				0.75728	0.00174772
0.76147	0.00366577				0.76293	0.02305				12.416	40.225		0.75709	0.00965733				0.76511	0.00416372				0.76056	0.00174997
0.76474	0.00355333				0.7662	0.023				12.426	39.592		0.76037	0.00965829				0.76838	0.00416909				0.76384	0.00175229
0.76802	0.00344093				0.76948	0.02295				12.437	39.029		0.76365	0.00965932				0.77166	0.00417443				0.76711	0.00175467
0.7713	0.00332869				0.77275	0.02289				12.448	38.616		0.76692	0.00966044				0.77494	0.00417972				0.77039	0.00175711
0.77457	0.00321673				0.77603	0.02284				12.458	38.07		0.7702	0.00966164				0.77821	0.00418497				0.77366	0.00175962
0.77785	0.00310517				0.77931	0.02279				12.469	37.398		0.77347	0.00966292				0.78149	0.00419017				0.77694	0.00176219
0.78112	0.00299414				0.78258	0.02274				12.48	36.807		0.77675	0.00966426				0.78476	0.00419531				0.78022	0.00176483
0.7844	0.00288375				0.78586	0.02269				12.49	36.447		0.78003	0.00966568				0.78804	0.0042004				0.78349	0.00176752
0.78767	0.00277413				0.78913	0.02265				12.501	35.822		0.7833	0.00966716				0.79131	0.00420544				0.78677	0.00177027
0.79095	0.00266538				0.79241	0.0226				12.512	35.167		0.78658	0.0096687				0.79459	0.00421041				0.79004	0.00177309
0.79423	0.00255762				0.79569	0.02256				12.522	34.616		0.78985	0.0096703				0.79787	0.00421533				0.79332	0.00177596
0.7975	0.00245096				0.79896	0.02251				12.533	34.185		0.79313	0.00967196				0.80114	0.00422017				0.7966	0.00177889
0.80078	0.0023455				0.80224	0.02247				12.544	33.656		0.7964	0.00967367				0.80442	0.00422496				0.79987	0.00178187
0.80405	0.00224134				0.80551	0.02243				12.554	33.128		0.79968	0.00967543				0.80769	0.00422967				0.80315	0.00178491
0.80733	0.0021386				0.80879	0.02238				12.565	32.695		0.80296	0.00967726				0.81097	0.00423431				0.80642	0.001788
0.81061	0.00203735				0.81207	0.02234				12.576	32.334		0.80623	0.00967913				0.81425	0.00423887				0.8097	0.00179114
0.81388	0.0019377				0.81534	0.0223				12.586	31.825		0.80951	0.00968106				0.81752	0.00424336				0.81298	0.00179433
0.81716	0.00183973				0.81862	0.02226				12.597	31.236		0.81278	0.00968304				0.8208	0.00424777				0.81625	0.00179756
0.82043	0.00174351				0.82189	0.02222				12.608	30.782		0.81606	0.00968506				0.82407	0.00425211				0.81953	0.00180083
0.82371	0.00164914				0.82517	0.02219				12.618	30.335		0.81934	0.00968711				0.82735	0.00425637				0.8228	0.00180414
0.82699	0.00155667				0.82845	0.02215				12.629	29.906		0.82261	0.00968918				0.83063	0.00426055				0.82608	0.00180749
0.83026	0.00146619				0.83172	0.02211				12.64	29.443		0.82589	0.00969128				0.8339	0.00426465				0.82935	0.00181088
0.83354	0.00137774				0.835	0.02207				12.65	29.125		0.82916	0.0096934				0.83718	0.00426867				0.83263	0.0018143
0.83681	0.00129139				0.83827	0.02204				12.661	28.683		0.83244	0.00969554				0.84045	0.00427261				0.83591	0.00181775
0.84009	0.00120719				0.84155	0.022				12.671	28.233		0.83572	0.00969769				0.84373	0.00427647				0.83918	0.00182123
0.84337	0.00112519				0.84483	0.02197				12.682	27.796		0.83899	0.00969986				0.84701	0.00428024				0.84246	0.00182473
0.84664	0.00104543				0.8481	0.02193				12.693	27.498		0.84227	0.00970204				0.85028	0.00428393				0.84573	0.00182826
0.84992	0.000967935				0.85138	0.0219				12.703	27.078		0.84554	0.00970423				0.85356	0.00428754				0.84901	0.0018318
0.85319	0.000892742				0.85465	0.02186				12.714	26.619		0.84882	0.00970642				0.85683	0.00429106				0.85229	0.00183536
0.85647	0.000819867				0.85793	0.02183				12.725	26.219		0.8521	0.00970861				0.86011	0.00429449				0.85556	0.00183894
0.85974	0.000749329				0.8612	0.02179				12.735	25.803		0.85537	0.0097108				0.86338	0.00429784				0.85884	0.00184253
0.86302	0.000681137				0.86448	0.02176				12.746	25.44		0.85865	0.00971298				0.86666	0.00430111				0.86211	0.00184612
0.8663	0.000615306				0.86776	0.02172				12.757	25.074		0.86192	0.00971517				0.86994	0.00430429				0.86539	0.00184972
0.86957	0.000551841				0.87103	0.02169				12.767	24.743		0.8652	0.00971734				0.87321	0.00430739				0.86867	0.00185332
0.87285	0.000490744				0.87431	0.02165				12.778	24.421		0.86848	0.00971949				0.87649	0.0043104				0.87194	0.00185692
0.87612	0.000432006				0.87758	0.02162				12.789	23.981		0.87175	0.00972161				0.87976	0.00431333				0.87522	0.00186052
0.8794	0.000375619				0.88086	0.02158				12.799	23.623		0.87503	0.00972372				0.88304	0.00431617				0.87849	0.00186411
0.88268	0.000321567				0.88414	0.02155				12.81	23.42		0.8783	0.0097258				0.88632	0.00431893				0.88177	0.0018677
0.88595	0.000269833				0.88741	0.02151				12.821	23.105		0.88158	0.00972786				0.88959	0.00432161				0.88505	0.00187127
0.88923	0.000220396				0.89069	0.02148				12.831	22.739		0.88485	0.00972989				0.89287	0.0043242				0.88832	0.00187483
0.8925	0.000173228				0.89396	0.02144				12.842	22.433		0.88813	0.00973189				0.89614	0.0043267				0.8916	0.00187838
0.89578	0.0001283				0.89724	0.02141				12.853	22.2		0.89141	0.00973386				0.89942	0.00432912				0.89487	0.0018819
0.89906	8.55805e-05				0.90052	0.02137				12.863	21.886		0.89468	0.00973581				0.9027	0.00433145				0.89815	0.0018854
0.90233	4.50339e-05				0.90379	0.02133				12.874	21.628		0.89796	0.00973772				0.90597	0.0043337				0.90142	0.00188887
0.90561	6.62081e-06				0.90707	0.0213				12.885	21.329		0.90123	0.0097396				0.90925	0.00433586				0.9047	0.00189232
0.90888	-2.96965e-05				0.91034	0.02126				12.895	21.044		0.90451	0.00974145				0.91252	0.00433793				0.90798	0.00189574
0.91216	-6.39632e-05				0.91362	0.02123				12.906	20.778		0.90779	0.00974327				0.9158	0.00433992				0.91125	0.00189913
0.91544	-9.62244e-05				0.9169	0.02119				12.917	20.518		0.91106	0.00974505				0.91908	0.00434183				0.91453	0.00190249
0.91871	-0.000126527				0.92017	0.02115				12.927	20.239		0.91434	0.00974678				0.92235	0.00434366				0.9178	0.00190582
0.92199	-0.000154918				0.92345	0.02112				12.938	19.982		0.91761	0.00974848				0.92563	0.0043454				0.92108	0.0019091
0.92526	-0.000181447				0.92672	0.02108				12.949	19.715		0.92089	0.00975015				0.9289	0.00434705				0.92436	0.00191235
0.92854	-0.000206165				0.93	0.02104				12.959	19.435		0.92417	0.00975178				0.93218	0.00434862				0.92763	0.00191556
0.93181	-0.000229118				0.93327	0.02101				12.97	19.27		0.92744	0.00975337				0.93545	0.0043501				0.93091	0.00191873
0.93509	-0.000250364				0.93655	0.02097				12.98	18.944		0.93072	0.00975492				0.93873	0.0043515				0.93418	0.00192185
0.93837	-0.000269957				0.93983	0.02093				12.991	18.597		0.93399	0.00975644				0.94201	0.00435282				0.93746	0.00192492
0.94164	-0.000287947				0.9431	0.0209				13.002	18.399		0.93727	0.00975792				0.94528	0.00435406				0.94074	0.00192795
0.94492	-0.00030439				0.94638	0.02086				13.012	18.272		0.94055	0.00975937				0.94856	0.0043552				0.94401	0.00193093
0.94819	-0.000319337				0.94965	0.02083				13.023	18.003		0.94382	0.0097608				0.95183	0.00435626				0.94729	0.00193386
0.95147	-0.00033283				0.95293	0.02079				13.034	17.712		0.9471	0.0097622				0.95511	0.00435723				0.95056	0.00193674
0.95475	-0.000344925				0.95621	0.02075				13.044	17.547		0.95037	0.00976357				0.95839	0.00435811				0.95384	0.00193956
0.95802	-0.000355673				0.95948	0.02072				13.055	17.418		0.95365	0.00976492				0.96166	0.00435891				0.95712	0.00194234
0.9613	-0.000365122				0.96276	0.02068				13.066	17.185		0.95692	0.00976624				0.96494	0.00435962				0.96039	0.00194506
0.96457	-0.000373327				0.96603	0.02065				13.076	16.944		0.9602	0.00976755				0.96821	0.00436024				0.96367	0.00194773
0.96785	-0.000380339				0.96931	0.02062				13.087	16.723		0.96348	0.00976884				0.97149	0.00436078				0.96694	0.00195034
0.97113	-0.000386191				0.97259	0.02058				13.098	16.54		0.96675	0.00977013				0.97477	0.00436124				0.97022	0.00195289
0.9744	-0.000390933				0.97586	0.02055				13.108	16.422		0.97003	0.00977142				0.97804	0.0043616				0.9735	0.00195538
0.97768	-0.000394607				0.97914	0.02051				13.119	16.203		0.9733	0.0097727				0.98132	0.00436188				0.97677	0.00195782
0.98095	-0.000397258				0.98241	0.02048				13.13	16.004		0.97658	0.00977399				0.98459	0.00436207				0.98005	0.0019602
0.98423	-0.000398931				0.98569	0.02045				13.14	15.811		0.97986	0.00977529				0.98787	0.00436217				0.98332	0.00196253
0.98751	-0.000399666				0.98897	0.02042				13.151	15.617		0.98313	0.0097766				0.99115	0.00436218				0.9866	0.00196479
0.99078	-0.000399501				0.99224	0.02039				13.162	15.503		0.98641	0.00977791				0.99442	0.0043621				0.98987	0.001967
0.99406	-0.000398473				0.99552	0.02036				13.172	15.342		0.98968	0.00977925				0.9977	0.00436194				0.99315	0.00196915
0.99733	-0.000396618				0.99879	0.02033				13.183	15.081		0.99296	0.0097806				1.00097	0.00436169				0.99643	0.00197124
1.00061	-0.000393974				1.00207	0.0203				13.194	14.896		0.99624	0.00978198				1.00425	0.00436135				0.9997	0.00197328
1.00389	-0.000390577				1.00534	0.02027				13.204	14.786		0.99951	0.0097834				1.00752	0.00436092				1.00298	0.00197526
1.00716	-0.00038646				1.00862	0.02024				13.215	14.686		1.00279	0.00978486				1.0108	0.00436041				1.00625	0.00197719
1.01044	-0.000381653				1.0119	0.02021				13.226	14.582		1.00606	0.00978635				1.01408	0.00435981				1.00953	0.00197906
1.01371	-0.000376185				1.01517	0.02019				13.236	14.512		1.00934	0.00978788				1.01735	0.00435912				1.01281	0.00198087
1.01699	-0.000370084				1.01845	0.02016				13.247	14.382		1.01262	0.00978946				1.02063	0.00435834				1.01608	0.00198262
1.02026	-0.000363378				1.02172	0.02014				13.258	14.125		1.01589	0.0097911				1.0239	0.00435747				1.01936	0.00198431
1.02354	-0.000356093				1.025	0.02011				13.268	13.915		1.01917	0.0097928				1.02718	0.00435651				1.02263	0.00198595
1.02682	-0.000348256				1.02828	0.02009				13.279	13.829		1.02244	0.00979457				1.03046	0.00435545				1.02591	0.00198753
1.03009	-0.000339892				1.03155	0.02007				13.289	13.716		1.02572	0.0097964				1.03373	0.00435431				1.02919	0.00198906
1.03337	-0.000331027				1.03483	0.02004				13.3	13.497		1.02899	0.00979829				1.03701	0.00435308				1.03246	0.00199053
1.03664	-0.00032168				1.0381	0.02002				13.311	13.345		1.03227	0.00980025				1.04028	0.00435176				1.03574	0.00199195
1.03992	-0.000311873				1.04138	0.02				13.321	13.24		1.03555	0.00980229				1.04356	0.00435035				1.03901	0.00199333
1.0432	-0.00030163				1.04466	0.01998				13.332	13.12		1.03882	0.00980441				1.04684	0.00434886				1.04229	0.00199465
1.04647	-0.000290973				1.04793	0.01996				13.343	12.979		1.0421	0.00980662				1.05011	0.00434727				1.04557	0.00199593
1.04975	-0.000279921				1.05121	0.01994				13.353	12.875		1.04537	0.00980893				1.05339	0.0043456				1.04884	0.00199715
1.05302	-0.000268496				1.05448	0.01993				13.364	12.775		1.04865	0.00981131				1.05666	0.00434384				1.05212	0.00199833
1.0563	-0.000256717				1.05776	0.01991				13.375	12.669		1.05193	0.00981378				1.05994	0.004342				1.05539	0.00199945
1.05958	-0.000244612				1.06104	0.01989				13.385	12.544		1.0552	0.00981631				1.06322	0.00434006				1.05867	0.00200053
1.06285	-0.000232191				1.06431	0.01988				13.396	12.397		1.05848	0.00981893				1.06649	0.00433804				1.06194	0.00200156
1.06613	-0.000219472				1.06759	0.01986				13.407	12.296		1.06175	0.00982164				1.06977	0.00433593				1.06522	0.00200255
1.0694	-0.000206473				1.07086	0.01985				13.417	12.197		1.06503	0.00982445				1.07304	0.00433373				1.0685	0.00200349
1.07268	-0.000193214				1.07414	0.01983				13.428	12.134		1.06831	0.00982735				1.07632	0.00433144				1.07177	0.00200438
1.07596	-0.000179721				1.07741	0.01982				13.439	12.155		1.07158	0.00983035				1.0796	0.00432907				1.07505	0.00200523
1.07923	-0.000166005				1.08069	0.01981				13.449	12.096		1.07486	0.00983344				1.08287	0.00432662				1.07832	0.00200604
1.08251	-0.000152083				1.08397	0.0198				13.46	11.88		1.07813	0.00983663				1.08615	0.00432407				1.0816	0.0020068
1.08578	-0.000137972				1.08724	0.01978				13.471	11.747		1.08141	0.0098399				1.08942	0.00432144				1.08488	0.00200752
1.08906	-0.000123681				1.09052	0.01977				13.481	11.709		1.08469	0.00984326				1.0927	0.00431873				1.08815	0.00200819
1.09233	-0.000109207				1.09379	0.01976				13.492	11.623		1.08796	0.0098467				1.09597	0.00431593				1.09143	0.00200882
1.09561	-9.45772e-05				1.09707	0.01975				13.503	11.572		1.09124	0.00985022				1.09925	0.00431305				1.0947	0.00200941
1.09889	-7.98573e-05				1.10035	0.01975				13.513	11.488		1.09451	0.00985384				1.10253	0.00431009				1.09798	0.00200995
1.10216	-6.50407e-05				1.10362	0.01974				13.524	11.408		1.09779	0.00985753				1.1058	0.00430705				1.10126	0.00201045
1.10544	-5.0139e-05				1.1069	0.01973				13.535	11.347		1.10106	0.0098613				1.10908	0.00430392				1.10453	0.00201091
1.10871	-3.51661e-05				1.11017	0.01972				13.545	11.196		1.10434	0.00986515				1.11235	0.00430071				1.10781	0.00201133
1.11199	-2.01395e-05				1.11345	0.01972				13.556	11.081		1.10762	0.00986906				1.11563	0.00429742				1.11108	0.00201171
1.11527	-5.05242e-06				1.11673	0.01971				13.567	11.103		1.11089	0.00987304				1.11891	0.00429406				1.11436	0.00201204
1.11854	1.00798e-05				1.12	0.0197				13.577	10.963		1.11417	0.00987708				1.12218	0.00429061				1.11764	0.00201234
1.12182	2.51978e-05				1.12328	0.0197				13.588	10.859		1.11744	0.00988117				1.12546	0.00428709				1.12091	0.00201259
1.12509	4.02474e-05				1.12655	0.01969				13.598	10.826		1.12072	0.0098853				1.12873	0.00428349				1.12419	0.0020128
1.12837	5.52315e-05				1.12983	0.01969				13.609	10.803		1.124	0.00988948				1.13201	0.00427981				1.12746	0.00201298
1.13165	7.0164e-05				1.13311	0.01968				13.62	10.725		1.12727	0.00989371				1.13529	0.00427606				1.13074	0.00201311
1.13492	8.50298e-05				1.13638	0.01968				13.63	10.649		1.13055	0.00989798				1.13856	0.00427224				1.13401	0.00201319
1.1382	9.98202e-05				1.13966	0.01968				13.641	10.631		1.13382	0.00990227				1.14184	0.00426835				1.13729	0.00201324
1.14147	0.000114517				1.14293	0.01967				13.652	10.56		1.1371	0.00990656				1.14511	0.00426439				1.14057	0.00201324
1.14475	0.000129107				1.14621	0.01967				13.662	10.558		1.14038	0.00991086				1.14839	0.00426036				1.14384	0.0020132
1.14803	0.000143612				1.14949	0.01967				13.673	10.482		1.14365	0.00991516				1.15167	0.00425626				1.14712	0.00201312
1.1513	0.000158002				1.15276	0.01966				13.684	10.402		1.14693	0.00991945				1.15494	0.0042521				1.15039	0.00201299
1.15458	0.000172227				1.15604	0.01966				13.694	10.374		1.1502	0.00992372				1.15822	0.00424787				1.15367	0.00201283
1.15785	0.000186274				1.15931	0.01966				13.705	10.369		1.15348	0.00992797				1.16149	0.00424357				1.15695	0.00201262
1.16113	0.000200132				1.16259	0.01966				13.716	10.299		1.15676	0.00993218				1.16477	0.00423921				1.16022	0.00201236
1.1644	0.000213784				1.16586	0.01966				13.726	10.233		1.16003	0.00993635				1.16804	0.00423478				1.1635	0.00201206
1.16768	0.000227222				1.16914	0.01966				13.737	10.246		1.16331	0.00994047				1.17132	0.0042303				1.16677	0.00201172
1.17096	0.000240437				1.17242	0.01966				13.748	10.255		1.16658	0.00994452				1.1746	0.00422576				1.17005	0.00201133
1.17423	0.00025342				1.17569	0.01966				13.758	10.174		1.16986	0.00994851				1.17787	0.00422117				1.17333	0.00201089
1.17751	0.00026616				1.17897	0.01965				13.769	10.111		1.17314	0.00995242				1.18115	0.00421652				1.1766	0.0020104
1.18078	0.000278648				1.18224	0.01965				13.78	10.043		1.17641	0.00995626				1.18442	0.00421182				1.17988	0.00200986
1.18406	0.000290874				1.18552	0.01965				13.79	10.038		1.17969	0.00996001				1.1877	0.00420706				1.18315	0.00200927
1.18734	0.000302832				1.1888	0.01965				13.801	9.902		1.18296	0.00996367				1.19098	0.00420225				1.18643	0.00200862
1.19061	0.000314517				1.19207	0.01965				13.812	9.883		1.18624	0.00996722				1.19425	0.00419739				1.18971	0.00200792
1.19389	0.000325915				1.19535	0.01966				13.822	9.917		1.18951	0.00997066				1.19753	0.00419249				1.19298	0.00200717
1.19716	0.000337021				1.19862	0.01966				13.833	9.807		1.19279	0.00997398				1.2008	0.00418754				1.19626	0.00200636
1.20044	0.000347834				1.2019	0.01966				13.844	9.776		1.19607	0.00997719				1.20408	0.00418255				1.19953	0.0020055
1.20372	0.00035835				1.20518	0.01966				13.854	9.745		1.19934	0.00998027				1.20736	0.00417751				1.20281	0.00200459
1.20699	0.000368563				1.20845	0.01966				13.865	9.671		1.20262	0.00998321				1.21063	0.00417243				1.20608	0.00200362
1.21027	0.000378478				1.21173	0.01966				13.876	9.589		1.20589	0.009986				1.21391	0.00416732				1.20936	0.00200259
1.21354	0.00038809				1.215	0.01966				13.886	9.568		1.20917	0.00998864				1.21718	0.00416217				1.21264	0.0020015
1.21682	0.000397392				1.21828	0.01966				13.897	9.525		1.21245	0.00999113				1.22046	0.00415699				1.21591	0.00200035
1.2201	0.000406383				1.22156	0.01966				13.907	9.494		1.21572	0.00999345				1.22374	0.00415177				1.21919	0.00199914
1.22337	0.000415063				1.22483	0.01966				13.918	9.462		1.219	0.00999562				1.22701	0.00414652				1.22246	0.00199786
1.22665	0.000423429				1.22811	0.01967				13.929	9.457		1.22227	0.00999761				1.23029	0.00414125				1.22574	0.00199652
1.22992	0.000431485				1.23138	0.01967				13.939	9.472		1.22555	0.00999942				1.23356	0.00413596				1.22902	0.00199512
1.2332	0.000439241				1.23466	0.01967				13.95	9.45		1.22883	0.01				1.23684	0.00413063				1.23229	0.00199365
1.23648	0.000446693				1.23793	0.01967				13.961	9.424		1.2321	0.01				1.24011	0.00412529				1.23557	0.00199211
1.23975	0.000453843				1.24121	0.01967				13.971	9.376		1.23538	0.01				1.24339	0.00411993				1.23884	0.00199051
1.24303	0.000460694				1.24449	0.01967				13.982	9.341		1.23865	0.01				1.24667	0.00411454				1.24212	0.00198885
1.2463	0.000467247				1.24776	0.01968				13.993	9.398		1.24193	0.01001				1.24994	0.00410914				1.2454	0.00198711
1.24958	0.000473506				1.25104	0.01968				14.003	9.368		1.24521	0.01001				1.25322	0.00410373				1.24867	0.00198531
1.25285	0.000479479				1.25431	0.01968				14.014	9.319		1.24848	0.01001				1.25649	0.00409831				1.25195	0.00198344
1.25613	0.00048517				1.25759	0.01968				14.025	9.238		1.25176	0.01001				1.25977	0.00409289				1.25522	0.00198149
1.25941	0.000490574				1.26087	0.01968				14.035	9.195		1.25503	0.01001				1.26305	0.00408746				1.2585	0.00197947
1.26268	0.000495698				1.26414	0.01968				14.046	9.13		1.25831	0.01001				1.26632	0.00408204				1.26178	0.00197738
1.26596	0.000500546				1.26742	0.01969				14.057	9.113		1.26158	0.01001				1.2696	0.00407661				1.26505	0.00197523
1.26923	0.000505125				1.27069	0.01969				14.067	9.196		1.26486	0.01001				1.27287	0.00407118				1.26833	0.001973
1.27251	0.000509444				1.27397	0.01969				14.078	9.297		1.26814	0.01001				1.27615	0.00406577				1.2716	0.0019707
1.27579	0.000513506				1.27725	0.01969				14.089	9.356		1.27141	0.01001				1.27943	0.00406036				1.27488	0.00196833
1.27906	0.000517318				1.28052	0.01969				14.099	9.344		1.27469	0.01				1.2827	0.00405496				1.27816	0.00196589
1.28234	0.000520884				1.2838	0.01969				14.11	9.342		1.27796	0.01				1.28598	0.00404958				1.28143	0.00196338
1.28561	0.000524209				1.28707	0.0197				14.121	9.342		1.28124	0.01				1.28925	0.00404421				1.28471	0.0019608
1.28889	0.000527294				1.29035	0.0197				14.131	9.343		1.28452	0.01				1.29253	0.00403886				1.28798	0.00195815
1.29217	0.000530147				1.29363	0.0197				14.142	9.329		1.28779	0.00999855				1.29581	0.00403354				1.29126	0.00195543
1.29544	0.000532769				1.2969	0.0197				14.153	9.345		1.29107	0.0099967				1.29908	0.00402825				1.29453	0.00195265
1.29872	0.000535164				1.30018	0.0197				14.163	9.368		1.29434	0.0099947				1.30236	0.00402298				1.29781	0.0019498
1.30199	0.000537333				1.30345	0.0197				14.174	9.417		1.29762	0.00999255				1.30563	0.00401775				1.30109	0.00194689
1.30527	0.000539279				1.30673	0.0197				14.184	9.408		1.3009	0.00999026				1.30891	0.00401255				1.30436	0.00194391
1.30855	0.000541004				1.31	0.0197				14.195	9.444		1.30417	0.00998783				1.31218	0.0040074				1.30764	0.00194087
1.31182	0.000542504				1.31328	0.0197				14.206	9.507		1.30745	0.00998528				1.31546	0.00400228				1.31091	0.00193777
1.3151	0.000543782				1.31656	0.0197				14.216	9.501		1.31072	0.00998259				1.31874	0.00399722				1.31419	0.00193461
1.31837	0.000544843				1.31983	0.0197				14.227	9.478		1.314	0.00997979				1.32201	0.0039922				1.31747	0.00193139
1.32165	0.000545687				1.32311	0.0197				14.238	9.504		1.31728	0.00997688				1.32529	0.00398723				1.32074	0.00192811
1.32492	0.000546312				1.32638	0.0197				14.248	9.537		1.32055	0.00997387				1.32856	0.00398231				1.32402	0.00192478
1.3282	0.000546717				1.32966	0.0197				14.259	9.625		1.32383	0.00997077				1.33184	0.00397745				1.32729	0.0019214
1.33148	0.0005469				1.33294	0.0197				14.27	9.681		1.3271	0.00996759				1.33512	0.00397265				1.33057	0.00191796
1.33475	0.000546866				1.33621	0.0197				14.28	9.707		1.33038	0.00996434				1.33839	0.00396792				1.33385	0.00191448
1.33803	0.000546619				1.33949	0.0197				14.291	9.769		1.33365	0.00996103				1.34167	0.00396325				1.33712	0.00191095
1.3413	0.000546147				1.34276	0.0197				14.302	9.855		1.33693	0.00995766				1.34494	0.00395865				1.3404	0.00190738
1.34458	0.000545435				1.34604	0.0197				14.312	9.952		1.34021	0.00995425				1.34822	0.00395413				1.34367	0.00190377
1.34786	0.000544483				1.34932	0.01969				14.323	9.952		1.34348	0.0099508				1.3515	0.00394968				1.34695	0.00190013
1.35113	0.000543293				1.35259	0.01969				14.334	10.075		1.34676	0.00994731				1.35477	0.00394531				1.35023	0.00189644
1.35441	0.000541863				1.35587	0.01969				14.344	10.232		1.35003	0.00994381				1.35805	0.00394103				1.3535	0.00189273
1.35768	0.000540191				1.35914	0.01969				14.355	10.318		1.35331	0.0099403				1.36132	0.00393683				1.35678	0.00188899
1.36096	0.000538272				1.36242	0.01968				14.366	10.297		1.35659	0.00993677				1.3646	0.00393271				1.36005	0.00188522
1.36424	0.0005361				1.3657	0.01968				14.376	10.303		1.35986	0.00993325				1.36788	0.00392869				1.36333	0.00188143
1.36751	0.000533667				1.36897	0.01967				14.387	10.436		1.36314	0.00992974				1.37115	0.00392475				1.3666	0.00187762
1.37079	0.000530968				1.37225	0.01967				14.398	10.495		1.36641	0.00992625				1.37443	0.00392091				1.36988	0.0018738
1.37406	0.000527997				1.37552	0.01967				14.408	10.583		1.36969	0.0099228				1.3777	0.00391716				1.37316	0.00186996
1.37734	0.000524749				1.3788	0.01966				14.419	10.816		1.37297	0.0099194				1.38098	0.00391352				1.37643	0.00186611
1.38062	0.000521215				1.38207	0.01966				14.43	10.883		1.37624	0.00991605				1.38426	0.00390998				1.37971	0.00186226
1.38389	0.00051739				1.38535	0.01965				14.44	11.016		1.37952	0.00991275				1.38753	0.00390654				1.38298	0.0018584
1.38717	0.00051327				1.38863	0.01964				14.451	11.143		1.38279	0.00990953				1.39081	0.00390321				1.38626	0.00185455
1.39044	0.000508854				1.3919	0.01964				14.462	11.283		1.38607	0.00990639				1.39408	0.00389999				1.38954	0.0018507
1.39372	0.000504135				1.39518	0.01963				14.472	11.346		1.38935	0.00990332				1.39736	0.00389689				1.39281	0.00184685
1.39699	0.000499103				1.39845	0.01963				14.483	11.566		1.39262	0.00990034				1.40063	0.00389389				1.39609	0.00184302
1.40027	0.000493751				1.40173	0.01962				14.493	11.808		1.3959	0.00989746				1.40391	0.00389101				1.39936	0.00183921
1.40355	0.000488071				1.40501	0.01961				14.504	11.97		1.39917	0.00989469				1.40719	0.00388824				1.40264	0.00183542
1.40682	0.000482057				1.40828	0.0196				14.515	12.077		1.40245	0.00989203				1.41046	0.00388559				1.40592	0.00183165
1.4101	0.000475708				1.41156	0.0196				14.525	12.244		1.40572	0.00988948				1.41374	0.00388305				1.40919	0.0018279
1.41337	0.000469011				1.41483	0.01959				14.536	12.47		1.409	0.00988706				1.41701	0.00388064				1.41247	0.00182418
1.41665	0.000461962				1.41811	0.01958				14.547	12.693		1.41228	0.00988476				1.42029	0.00387834				1.41574	0.0018205
1.41993	0.000454558				1.42139	0.01957				14.557	12.936		1.41555	0.00988259				1.42357	0.00387616				1.41902	0.00181685
1.4232	0.000446799				1.42466	0.01956				14.568	13.095		1.41883	0.00988055				1.42684	0.00387409				1.4223	0.00181325
1.42648	0.000438684				1.42794	0.01955				14.579	13.291		1.4221	0.00987866				1.43012	0.00387215				1.42557	0.00180968
1.42975	0.000430209				1.43121	0.01954				14.589	13.495		1.42538	0.00987691				1.43339	0.00387032				1.42885	0.00180616
1.43303	0.000421371				1.43449	0.01953				14.6	13.863		1.42866	0.0098753				1.43667	0.0038686				1.43212	0.00180269
1.43631	0.000412164				1.43777	0.01952				14.611	14.075		1.43193	0.00987384				1.43995	0.00386701				1.4354	0.00179927
1.43958	0.000402586				1.44104	0.01951				14.621	14.247		1.43521	0.00987253				1.44322	0.00386553				1.43867	0.00179591
1.44286	0.000392631				1.44432	0.0195				14.632	14.546		1.43848	0.00987138				1.4465	0.00386417				1.44195	0.00179261
1.44613	0.000382303				1.44759	0.01949				14.643	14.839		1.44176	0.00987037				1.44977	0.00386293				1.44523	0.00178936
1.44941	0.000371602				1.45087	0.01948				14.653	15.079		1.44504	0.00986951				1.45305	0.0038618				1.4485	0.00178618
1.45269	0.000360529				1.45414	0.01947				14.664	15.289		1.44831	0.00986881				1.45633	0.00386077				1.45178	0.00178306
1.45596	0.000349088				1.45742	0.01946				14.675	15.531		1.45159	0.00986826				1.4596	0.00385986				1.45505	0.00178001
1.45924	0.000337279				1.4607	0.01945				14.685	15.955		1.45486	0.00986786				1.46288	0.00385905				1.45833	0.00177703
1.46251	0.000325103				1.46397	0.01944				14.696	16.3		1.45814	0.00986762				1.46615	0.00385836				1.46161	0.00177412
1.46579	0.000312561				1.46725	0.01943				14.707	16.536		1.46142	0.00986753				1.46943	0.00385777				1.46488	0.00177128
1.46906	0.000299654				1.47052	0.01942				14.717	16.767		1.46469	0.00986759				1.4727	0.00385728				1.46816	0.00176852
1.47234	0.000286388				1.4738	0.0194				14.728	17.034		1.46797	0.00986781				1.47598	0.00385688				1.47143	0.00176584
1.47562	0.000272773				1.47708	0.01939				14.739	17.536		1.47124	0.00986818				1.47926	0.00385659				1.47471	0.00176323
1.47889	0.000258813				1.48035	0.01938				14.749	18.086		1.47452	0.00986868				1.48253	0.00385638				1.47799	0.00176071
1.48217	0.000244515				1.48363	0.01937				14.76	18.473		1.4778	0.00986932				1.48581	0.00385627				1.48126	0.00175826
1.48544	0.000229886				1.4869	0.01936				14.771	18.793		1.48107	0.00987011				1.48908	0.00385625				1.48454	0.00175589
1.48872	0.000214942				1.49018	0.01935				14.781	19.213		1.48435	0.00987103				1.49236	0.00385631				1.48781	0.00175359
1.492	0.000199688				1.49346	0.01934				14.792	19.676		1.48762	0.00987207				1.49564	0.00385645				1.49109	0.00175138
1.49527	0.000184133				1.49673	0.01932				14.802	20.151		1.4909	0.00987322				1.49891	0.00385667				1.49437	0.00174924
1.49855	0.00016829				1.50001	0.01931				14.813	20.54		1.49417	0.0098745				1.50219	0.00385697				1.49764	0.00174719
1.50182	0.000152169				1.50328	0.0193				14.824	21.096		1.49745	0.00987588				1.50546	0.00385734				1.50092	0.00174521
1.5051	0.000135785				1.50656	0.01929				14.834	21.631		1.50073	0.00987737				1.50874	0.00385777				1.50419	0.00174332
1.50838	0.000119139				1.50984	0.01928				14.845	22.031		1.504	0.00987896				1.51202	0.00385827				1.50747	0.0017415
1.51165	0.00010225				1.51311	0.01927				14.856	22.454		1.50728	0.00988064				1.51529	0.00385883				1.51074	0.00173977
1.51493	8.51335e-05				1.51639	0.01925				14.866	22.977		1.51055	0.00988239				1.51857	0.00385944				1.51402	0.00173811
1.5182	6.78073e-05				1.51966	0.01924				14.877	23.603		1.51383	0.00988423				1.52184	0.0038601				1.5173	0.00173652
1.52148	5.02902e-05				1.52294	0.01923				14.888	24.194		1.51711	0.00988613				1.52512	0.0038608				1.52057	0.00173501
1.52476	3.25976e-05				1.52622	0.01922				14.898	24.714		1.52038	0.0098881				1.5284	0.00386155				1.52385	0.00173358
1.52803	1.47517e-05				1.52949	0.01921				14.909	25.246		1.52366	0.00989012				1.53167	0.00386234				1.52712	0.00173222
1.53131	-3.23845e-06				1.53277	0.0192				14.92	25.85		1.52693	0.00989218				1.53495	0.00386316				1.5304	0.00173093
1.53458	-2.13614e-05				1.53604	0.01919				14.93	26.278		1.53021	0.00989428				1.53822	0.00386401				1.53368	0.0017297
1.53786	-3.9587e-05				1.53932	0.01918				14.941	26.996		1.53349	0.0098964				1.5415	0.00386488				1.53695	0.00172854
1.54114	-5.78945e-05				1.54259	0.01917				14.952	27.621		1.53676	0.00989853				1.54477	0.00386578				1.54023	0.00172744
1.54441	-7.6263e-05				1.54587	0.01916				14.962	28.307		1.54004	0.00990066				1.54805	0.00386669				1.5435	0.0017264
1.54769	-9.46702e-05				1.54915	0.01915				14.973	28.858		1.54331	0.00990279				1.55133	0.00386761				1.54678	0.00172541
1.55096	-0.0001131				1.55242	0.01914				14.984	29.466		1.54659	0.0099049				1.5546	0.00386854				1.55006	0.00172448
1.55424	-0.00013153				1.5557	0.01912				14.994	30.037		1.54987	0.00990699				1.55788	0.00386948				1.55333	0.0017236
1.55751	-0.000149936				1.55897	0.01911				15.005	30.686		1.55314	0.00990906				1.56115	0.00387042				1.55661	0.00172277
1.56079	-0.000168297				1.56225	0.0191				15.016	31.343		1.55642	0.00991109				1.56443	0.00387135				1.55988	0.00172199
1.56407	-0.000186593				1.56553	0.01909				15.026	32.119		1.55969	0.00991307				1.56771	0.00387229				1.56316	0.00172126
1.56734	-0.000204797				1.5688	0.01908				15.037	32.817		1.56297	0.009915				1.57098	0.0038732				1.56644	0.00172056
1.57062	-0.000222889				1.57208	0.01907				15.048	33.418		1.56624	0.00991685				1.57426	0.00387411				1.56971	0.0017199
1.57389	-0.000240843				1.57535	0.01906				15.058	34.089		1.56952	0.00991861				1.57753	0.00387499				1.57299	0.00171927
1.57717	-0.000258633				1.57863	0.01905				15.069	34.929		1.5728	0.00992027				1.58081	0.00387585				1.57626	0.00171866
1.58045	-0.000276239				1.58191	0.01904				15.08	35.763		1.57607	0.00992183				1.58409	0.00387669				1.57954	0.00171808
1.58372	-0.000293632				1.58518	0.01903				15.09	36.345		1.57935	0.0099233				1.58736	0.0038775				1.58282	0.00171752
1.587	-0.000310795				1.58846	0.01902				15.101	37.174		1.58262	0.00992465				1.59064	0.00387828				1.58609	0.00171698
1.59027	-0.000327699				1.59173	0.01902				15.111	38.12		1.5859	0.00992589				1.59391	0.00387902				1.58937	0.00171645
1.59355	-0.000344324				1.59501	0.01901				15.122	38.999		1.58918	0.009927				1.59719	0.00387974				1.59264	0.00171593
1.59683	-0.000360649				1.59829	0.019				15.133	39.693		1.59245	0.00992796				1.60047	0.00388041				1.59592	0.00171542
1.6001	-0.000376653				1.60156	0.01899				15.143	40.608		1.59573	0.00992878				1.60374	0.00388105				1.59919	0.00171491
1.60338	-0.000392311				1.60484	0.01898				15.154	41.649		1.599	0.00992944				1.60702	0.00388164				1.60247	0.0017144
1.60665	-0.000407604				1.60811	0.01897				15.165	42.557		1.60228	0.00992993				1.61029	0.00388218				1.60575	0.00171388
1.60993	-0.000422511				1.61139	0.01896				15.175	43.492		1.60556	0.00993025				1.61357	0.00388268				1.60902	0.00171335
1.61321	-0.00043701				1.61466	0.01895				15.186	44.637		1.60883	0.0099304				1.61684	0.00388313				1.6123	0.00171281
1.61648	-0.000451078				1.61794	0.01894				15.197	45.671		1.61211	0.00993037				1.62012	0.00388353				1.61557	0.00171225
1.61976	-0.000464699				1.62122	0.01893				15.207	46.602		1.61538	0.00993015				1.6234	0.00388388				1.61885	0.00171167
1.62303	-0.000477854				1.62449	0.01892				15.218	47.748		1.61866	0.00992975				1.62667	0.00388418				1.62213	0.00171106
1.62631	-0.000490531				1.62777	0.01891				15.229	48.924		1.62194	0.00992914				1.62995	0.00388443				1.6254	0.00171042
1.62958	-0.00050271				1.63104	0.0189				15.239	50.106		1.62521	0.00992833				1.63322	0.00388462				1.62868	0.00170974
1.63286	-0.000514375				1.63432	0.01889				15.25	51.012		1.62849	0.00992732				1.6365	0.00388476				1.63195	0.00170904
1.63614	-0.000525513				1.6376	0.01888				15.261	52.223		1.63176	0.0099261				1.63978	0.00388485				1.63523	0.00170828
1.63941	-0.000536108				1.64087	0.01887				15.271	53.583		1.63504	0.00992466				1.64305	0.00388489				1.63851	0.00170748
1.64269	-0.000546147				1.64415	0.01886				15.282	54.893		1.63831	0.00992299				1.64633	0.00388487				1.64178	0.00170663
1.64596	-0.000555617				1.64742	0.01885				15.293	55.928		1.64159	0.00992109				1.6496	0.00388481				1.64506	0.00170573
1.64924	-0.000564508				1.6507	0.01884				15.303	57.112		1.64487	0.00991896				1.65288	0.0038847				1.64833	0.00170478
1.65252	-0.000572814				1.65398	0.01883				15.314	58.383		1.64814	0.00991661				1.65616	0.00388453				1.65161	0.00170376
1.65579	-0.000580522				1.65725	0.01882				15.325	59.594		1.65142	0.00991401				1.65943	0.00388432				1.65489	0.00170268
1.65907	-0.000587626				1.66053	0.01881				15.335	60.553		1.65469	0.00991118				1.66271	0.00388405				1.65816	0.00170154
1.66234	-0.00059412				1.6638	0.0188				15.346	61.556		1.65797	0.0099081				1.66598	0.00388373				1.66144	0.00170032
1.66562	-0.000599998				1.66708	0.01879				15.357	62.675		1.66125	0.00990478				1.66926	0.00388337				1.66471	0.00169904
1.6689	-0.000605258				1.67036	0.01878				15.367	63.646		1.66452	0.00990123				1.67254	0.00388296				1.66799	0.00169767
1.67217	-0.000609899				1.67363	0.01877				15.378	64.657		1.6678	0.00989744				1.67581	0.00388251				1.67126	0.00169623
1.67545	-0.00061392				1.67691	0.01876				15.389	65.601		1.67107	0.00989342				1.67909	0.00388202				1.67454	0.00169471
1.67872	-0.000617324				1.68018	0.01875				15.399	66.415		1.67435	0.00988917				1.68236	0.00388149				1.67782	0.0016931
1.682	-0.000620112				1.68346	0.01874				15.41	67.164		1.67763	0.00988467				1.68564	0.00388093				1.68109	0.00169141
1.68528	-0.000622284				1.68673	0.01873				15.42	67.817		1.6809	0.00987994				1.68892	0.00388034				1.68437	0.00168962
1.68855	-0.000623847				1.69001	0.01872				15.431	68.501		1.68418	0.00987498				1.69219	0.00387971				1.68764	0.00168775
1.69183	-0.000624803				1.69329	0.0187				15.442	69.144		1.68745	0.0098698				1.69547	0.00387906				1.69092	0.00168578
1.6951	-0.000625159				1.69656	0.01869				15.452	69.573		1.69073	0.00986439				1.69874	0.00387837				1.6942	0.00168372
1.69838	-0.00062493				1.69984	0.01868				15.463	70.069		1.69401	0.00985875				1.70202	0.00387767				1.69747	0.00168156
1.70165	-0.000624116				1.70311	0.01867				15.474	70.415		1.69728	0.0098529				1.70529	0.00387695				1.70075	0.0016793
1.70493	-0.000622726				1.70639	0.01866				15.484	70.578		1.70056	0.00984683				1.70857	0.00387622				1.70402	0.00167694
1.70821	-0.000620769				1.70967	0.01865				15.495	70.684		1.70383	0.00984055				1.71185	0.00387547				1.7073	0.00167448
1.71148	-0.000618257				1.71294	0.01864				15.506	70.892		1.70711	0.00983405				1.71512	0.00387471				1.71058	0.00167191
1.71476	-0.000615204				1.71622	0.01862				15.516	70.963		1.71039	0.00982735				1.7184	0.00387394				1.71385	0.00166925
1.71803	-0.000611629				1.71949	0.01861				15.527	70.916		1.71366	0.00982044				1.72167	0.00387317				1.71713	0.00166648
1.72131	-0.000607548				1.72277	0.0186				15.538	70.826		1.71694	0.00981334				1.72495	0.00387239				1.7204	0.0016636
1.72459	-0.000602977				1.72605	0.01859				15.548	70.572		1.72021	0.00980605				1.72823	0.00387162				1.72368	0.00166061
1.72786	-0.000597928				1.72932	0.01858				15.559	70.301		1.72349	0.00979858				1.7315	0.00387086				1.72696	0.00165752
1.73114	-0.00059242				1.7326	0.01857				15.57	70.06		1.72676	0.00979094				1.73478	0.0038701				1.73023	0.00165431
1.73441	-0.000586472				1.73587	0.01855				15.58	69.724		1.73004	0.00978312				1.73805	0.00386936				1.73351	0.00165099
1.73769	-0.000580098				1.73915	0.01854				15.591	69.299		1.73332	0.00977514				1.74133	0.00386863				1.73678	0.00164756
1.74097	-0.000573317				1.74243	0.01853				15.602	68.784		1.73659	0.00976701				1.74461	0.00386793				1.74006	0.00164402
1.74424	-0.000566147				1.7457	0.01852				15.612	68.347		1.73987	0.00975873				1.74788	0.00386724				1.74333	0.00164036
1.74752	-0.000558604				1.74898	0.01851				15.623	67.719		1.74314	0.00975032				1.75116	0.00386659				1.74661	0.0016366
1.75079	-0.000550712				1.75225	0.0185				15.634	67.064		1.74642	0.00974177				1.75443	0.00386596				1.74989	0.00163272
1.75407	-0.000542492				1.75553	0.01848				15.644	66.47		1.7497	0.0097331				1.75771	0.00386537				1.75316	0.00162873
1.75735	-0.000533963				1.7588	0.01847				15.655	65.841		1.75297	0.00972431				1.76099	0.00386481				1.75644	0.00162462
1.76062	-0.000525149				1.76208	0.01846				15.666	65.068		1.75625	0.00971539				1.76426	0.0038643				1.75971	0.00162041
1.7639	-0.000516061				1.76536	0.01845				15.676	64.319		1.75952	0.00970637				1.76754	0.00386383				1.76299	0.00161608
1.76717	-0.000506724				1.76863	0.01844				15.687	63.61		1.7628	0.00969724				1.77081	0.00386342				1.76627	0.00161165
1.77045	-0.000497157				1.77191	0.01843				15.698	62.69		1.76608	0.00968803				1.77409	0.00386305				1.76954	0.00160712
1.77372	-0.000487381				1.77518	0.01842				15.708	61.797		1.76935	0.00967875				1.77736	0.00386274				1.77282	0.00160248
1.777	-0.000477415				1.77846	0.0184				15.719	60.851		1.77263	0.00966941				1.78064	0.00386249				1.77609	0.00159774
1.78028	-0.00046728				1.78174	0.01839				15.729	59.952		1.7759	0.00966				1.78392	0.0038623				1.77937	0.00159289
1.78355	-0.000456995				1.78501	0.01838				15.74	59.02		1.77918	0.00965055				1.78719	0.00386217				1.78265	0.00158794
1.78683	-0.000446571				1.78829	0.01837				15.751	58.188		1.78246	0.00964105				1.79047	0.00386211				1.78592	0.00158288
1.7901	-0.000436037				1.79156	0.01836				15.761	57.414		1.78573	0.00963152				1.79374	0.00386211				1.7892	0.00157772
1.79338	-0.000425414				1.79484	0.01835				15.772	56.565		1.78901	0.00962195				1.79702	0.00386219				1.79247	0.00157246
1.79666	-0.000414718				1.79812	0.01834				15.783	55.392		1.79228	0.00961236				1.8003	0.00386234				1.79575	0.00156711
1.79993	-0.000403966				1.80139	0.01833				15.793	54.41		1.79556	0.00960275				1.80357	0.00386257				1.79903	0.00156165
1.80321	-0.000393176				1.80467	0.01832				15.804	53.568		1.79883	0.00959315				1.80685	0.00386288				1.8023	0.00155611
1.80648	-0.000382361				1.80794	0.01831				15.815	52.657		1.80211	0.00958355				1.81012	0.00386327				1.80558	0.00155047
1.80976	-0.000371543				1.81122	0.0183				15.825	51.541		1.80539	0.00957396				1.8134	0.00386374				1.80885	0.00154475
1.81304	-0.000360735				1.8145	0.0183				15.836	50.616		1.80866	0.0095644				1.81668	0.00386429				1.81213	0.00153893
1.81631	-0.000349959				1.81777	0.01829				15.847	49.883		1.81194	0.00955486				1.81995	0.00386492				1.8154	0.00153303
1.81959	-0.000339231				1.82105	0.01828				15.857	48.988		1.81521	0.00954538				1.82323	0.00386565				1.81868	0.00152705
1.82286	-0.000328569				1.82432	0.01827				15.868	48.036		1.81849	0.00953593				1.8265	0.00386646				1.82196	0.00152097
1.82614	-0.000317991				1.8276	0.01826				15.879	47.105		1.82177	0.00952655				1.82978	0.00386736				1.82523	0.00151483
1.82942	-0.000307505				1.83088	0.01825				15.889	46.31		1.82504	0.00951722				1.83306	0.00386836				1.82851	0.0015086
1.83269	-0.000297124				1.83415	0.01825				15.9	45.424		1.82832	0.00950797				1.83633	0.00386944				1.83178	0.00150229
1.83597	-0.000286859				1.83743	0.01824				15.911	44.488		1.83159	0.00949878				1.83961	0.00387062				1.83506	0.00149591
1.83924	-0.000276724				1.8407	0.01823				15.921	43.467		1.83487	0.00948968				1.84288	0.00387189				1.83834	0.00148946
1.84252	-0.00026673				1.84398	0.01823				15.932	42.734		1.83815	0.00948067				1.84616	0.00387325				1.84161	0.00148294
1.8458	-0.000256891				1.84725	0.01822				15.943	41.975		1.84142	0.00947177				1.84943	0.0038747				1.84489	0.00147636
1.84907	-0.000247215				1.85053	0.01822				15.953	41.148		1.8447	0.00946297				1.85271	0.00387624				1.84816	0.0014697
1.85235	-0.000237715				1.85381	0.01821				15.964	40.344		1.84797	0.00945428				1.85599	0.00387788				1.85144	0.00146299
1.85562	-0.000228403				1.85708	0.01821				15.975	39.574		1.85125	0.00944571				1.85926	0.0038796				1.85472	0.00145621
1.8589	-0.000219292				1.86036	0.0182				15.985	38.769		1.85453	0.00943726				1.86254	0.00388142				1.85799	0.00144938
1.86217	-0.000210384				1.86363	0.0182				15.996	38.012		1.8578	0.00942893				1.86581	0.00388332				1.86127	0.00144249
1.86545	-0.000201688				1.86691	0.01819				16.007	37.314		1.86108	0.00942074				1.86909	0.00388531				1.86454	0.00143554
1.86873	-0.000193212				1.87019	0.01819				16.017	36.581		1.86435	0.00941268				1.87237	0.00388738				1.86782	0.00142854
1.872	-0.000184964				1.87346	0.01819				16.028	35.826		1.86763	0.00940477				1.87564	0.00388954				1.8711	0.0014215
1.87528	-0.000176953				1.87674	0.01818				16.038	35.075		1.8709	0.00939699				1.87892	0.00389178				1.87437	0.00141441
1.87855	-0.000169186				1.88001	0.01818				16.049	34.501		1.87418	0.00938936				1.88219	0.00389409				1.87765	0.00140727
1.88183	-0.00016167				1.88329	0.01818				16.06	33.82		1.87746	0.00938188				1.88547	0.00389649				1.88092	0.0014001
1.88511	-0.000154411				1.88657	0.01817				16.07	33.089		1.88073	0.00937454				1.88875	0.00389896				1.8842	0.00139289
1.88838	-0.000147417				1.88984	0.01817				16.081	32.414		1.88401	0.00936735				1.89202	0.0039015				1.88748	0.00138564
1.89166	-0.000140688				1.89312	0.01817				16.092	31.966		1.88728	0.00936032				1.8953	0.00390411				1.89075	0.00137835
1.89493	-0.000134233				1.89639	0.01817				16.102	31.353		1.89056	0.00935344				1.89857	0.00390679				1.89403	0.00137104
1.89821	-0.000128062				1.89967	0.01817				16.113	30.763		1.89384	0.00934672				1.90185	0.00390953				1.8973	0.00136369
1.90149	-0.000122177				1.90295	0.01817				16.124	30.16		1.89711	0.00934013				1.90513	0.00391233				1.90058	0.00135631
1.90476	-0.000116579				1.90622	0.01816				16.134	29.632		1.90039	0.00933371				1.9084	0.00391519				1.90385	0.00134891
1.90804	-0.000111272				1.9095	0.01816				16.145	29.056		1.90366	0.00932743				1.91168	0.00391809				1.90713	0.00134148
1.91131	-0.000106258				1.91277	0.01816				16.156	28.459		1.90694	0.00932131				1.91495	0.00392105				1.91041	0.00133404
1.91459	-0.000101539				1.91605	0.01816				16.166	27.937		1.91022	0.00931534				1.91823	0.00392405				1.91368	0.00132657
1.91787	-9.7114e-05				1.91932	0.01816				16.177	27.429		1.91349	0.00930951				1.9215	0.00392709				1.91696	0.00131909
1.92114	-9.29834e-05				1.9226	0.01816				16.188	26.93		1.91677	0.00930383				1.92478	0.00393016				1.92023	0.0013116
1.92442	-8.91483e-05				1.92588	0.01816				16.198	26.318		1.92004	0.00929829				1.92806	0.00393326				1.92351	0.00130409
1.92769	-8.56083e-05				1.92915	0.01816				16.209	25.864		1.92332	0.00929289				1.93133	0.00393638				1.92679	0.00129658
1.93097	-8.23618e-05				1.93243	0.01816				16.22	25.409		1.9266	0.00928762				1.93461	0.00393952				1.93006	0.00128906
1.93424	-7.93999e-05				1.9357	0.01816				16.23	24.949		1.92987	0.00928249				1.93788	0.00394268				1.93334	0.00128153
1.93752	-7.67239e-05				1.93898	0.01816				16.241	24.5		1.93315	0.00927749				1.94116	0.00394586				1.93661	0.00127401
1.9408	-7.43324e-05				1.94226	0.01816				16.252	24.078		1.93642	0.00927261				1.94444	0.00394903				1.93989	0.00126649
1.94407	-7.22224e-05				1.94553	0.01816				16.262	23.464		1.9397	0.00926784				1.94771	0.00395221				1.94317	0.00125897
1.94735	-7.03887e-05				1.94881	0.01816				16.273	23.032		1.94297	0.00926317				1.95099	0.00395539				1.94644	0.00125145
1.95062	-6.88264e-05				1.95208	0.01815				16.284	22.727		1.94625	0.0092586				1.95426	0.00395855				1.94972	0.00124394
1.9539	-6.75361e-05				1.95536	0.01815				16.294	22.311		1.94953	0.00925413				1.95754	0.0039617				1.95299	0.00123644
1.95718	-6.65111e-05				1.95864	0.01815				16.305	21.916		1.9528	0.00924973				1.96082	0.00396483				1.95627	0.00122896
1.96045	-6.57463e-05				1.96191	0.01815				16.316	21.576		1.95608	0.0092454				1.96409	0.00396792				1.95955	0.00122149
1.96373	-6.52269e-05				1.96519	0.01815				16.326	21.19		1.95935	0.00924113				1.96737	0.00397099				1.96282	0.00121404
1.967	-6.49451e-05				1.96846	0.01815				16.337	20.852		1.96263	0.00923692				1.97064	0.00397402				1.9661	0.00120661
1.97028	-6.48919e-05				1.97174	0.01815				16.347	20.507		1.96591	0.00923275				1.97392	0.003977				1.96937	0.00119921
1.97356	-6.50554e-05				1.97502	0.01815				16.358	20.03		1.96918	0.00922861				1.9772	0.00397994				1.97265	0.00119183
1.97683	-6.54285e-05				1.97829	0.01815				16.369	19.676		1.97246	0.00922449				1.98047	0.00398282				1.97592	0.00118449
1.98011	-6.60039e-05				1.98157	0.01814				16.379	19.35		1.97573	0.00922038				1.98375	0.00398564				1.9792	0.00117717
1.98338	-6.67715e-05				1.98484	0.01814				16.39	19.045		1.97901	0.00921628				1.98702	0.00398839				1.98248	0.0011699
1.98666	-6.77197e-05				1.98812	0.01814				16.401	18.662		1.98229	0.00921217				1.9903	0.00399108				1.98575	0.00116266
1.98994	-6.88345e-05				1.99139	0.01814				16.411	18.423		1.98556	0.00920802				1.99358	0.00399369				1.98903	0.00115547
1.99321	-7.01017e-05				1.99467	0.01814				16.422	18.226		1.98884	0.00920383				1.99685	0.00399622				1.9923	0.00114832
1.99649	-7.15211e-05				1.99795	0.01813				16.433	17.884		1.99211	0.00919959				2.00013	0.00399866				1.99558	0.00114121
1.99976	-7.30767e-05				2.00122	0.01813				16.443	17.631		1.99539	0.00919529				2.0034	0.00400102				1.99886	0.00113416
2.00304	-7.47554e-05				2.0045	0.01813				16.454	17.406		1.99867	0.0091909				2.00668	0.00400327				2.00213	0.00112716
2.00631	-7.65445e-05				2.00777	0.01813				16.465	17.127		2.00194	0.00918642				2.00995	0.00400543				2.00541	0.00112022
2.00959	-7.84329e-05				2.01105	0.01812				16.475	16.835		2.00522	0.00918182				2.01323	0.00400749				2.00868	0.00111334
2.01287	-8.04048e-05				2.01433	0.01812				16.486	16.557		2.00849	0.0091771				2.01651	0.00400944				2.01196	0.00110652
2.01614	-8.24481e-05				2.0176	0.01812				16.497	16.328		2.01177	0.00917224				2.01978	0.00401127				2.01524	0.00109977
2.01942	-8.45538e-05				2.02088	0.01811				16.507	16.08		2.01505	0.00916722				2.02306	0.00401298				2.01851	0.00109308
2.02269	-8.67068e-05				2.02415	0.01811				16.518	15.845		2.01832	0.00916204				2.02633	0.00401458				2.02179	0.00108648
2.02597	-8.88944e-05				2.02743	0.0181				16.529	15.656		2.0216	0.00915668				2.02961	0.00401604				2.02506	0.00107995
2.02925	-9.10989e-05				2.03071	0.0181				16.539	15.415		2.02487	0.00915111				2.03289	0.00401738				2.02834	0.00107349
2.03252	-9.33054e-05				2.03398	0.0181				16.55	15.219		2.02815	0.00914534				2.03616	0.00401859				2.03162	0.00106712
2.0358	-9.55088e-05				2.03726	0.01809				16.561	15.044		2.03142	0.00913934				2.03944	0.00401966				2.03489	0.00106084
2.03907	-9.76965e-05				2.04053	0.01809				16.571	14.907		2.0347	0.00913309				2.04271	0.0040206				2.03817	0.00105464
2.04235	-9.98594e-05				2.04381	0.01808				16.582	14.748		2.03798	0.00912659				2.04599	0.00402139				2.04144	0.00104854
2.04563	-0.000101992				2.04709	0.01808				16.593	14.488		2.04125	0.00911983				2.04927	0.00402205				2.04472	0.00104253
2.0489	-0.000104081				2.05036	0.01808				16.603	14.281		2.04453	0.00911278				2.05254	0.00402256				2.04799	0.00103663
2.05218	-0.000106114				2.05364	0.01807				16.614	14.108		2.0478	0.00910543				2.05582	0.00402293				2.05127	0.00103083
2.05545	-0.000108085				2.05691	0.01807				16.624	13.909		2.05108	0.00909777				2.05909	0.00402315				2.05455	0.00102515
2.05873	-0.000109984				2.06019	0.01806				16.635	13.673		2.05436	0.00908979				2.06237	0.00402322				2.05782	0.00101957
2.06201	-0.000111811				2.06346	0.01806				16.646	13.516		2.05763	0.00908147				2.06565	0.00402314				2.0611	0.0010141
2.06528	-0.00011356				2.06674	0.01805				16.656	13.376		2.06091	0.0090728				2.06892	0.00402291				2.06437	0.00100875
2.06856	-0.000115217				2.07002	0.01805				16.667	13.197		2.06418	0.00906377				2.0722	0.00402252				2.06765	0.00100353
2.07183	-0.000116776				2.07329	0.01804				16.678	13.032		2.06746	0.00905436				2.07547	0.00402199				2.07093	0.00099842
2.07511	-0.000118231				2.07657	0.01804				16.688	12.875		2.07074	0.00904457				2.07875	0.0040213				2.0742	0.000993439
2.07839	-0.000119587				2.07984	0.01804				16.699	12.721		2.07401	0.0090344				2.08202	0.00402045				2.07748	0.000988585
2.08166	-0.000120844				2.08312	0.01803				16.71	12.551		2.07729	0.00902382				2.0853	0.00401946				2.08075	0.000983861
2.08494	-0.000121999				2.0864	0.01803				16.72	12.4		2.08056	0.00901283				2.08858	0.00401831				2.08403	0.00097927
2.08821	-0.000123046				2.08967	0.01802				16.731	12.281		2.08384	0.00900142				2.09185	0.00401701				2.08731	0.000974815
2.09149	-0.000123988				2.09295	0.01802				16.742	12.167		2.08712	0.00898958				2.09513	0.00401557				2.09058	0.000970499
2.09476	-0.000124824				2.09622	0.01802				16.752	12.062		2.09039	0.00897731				2.0984	0.00401398				2.09386	0.000966322
2.09804	-0.000125554				2.0995	0.01801				16.763	12.005		2.09367	0.0089646				2.10168	0.00401224				2.09713	0.000962287
2.10132	-0.00012618				2.10278	0.01801				16.774	11.881		2.09694	0.00895144				2.10496	0.00401035				2.10041	0.000958395
2.10459	-0.000126708				2.10605	0.01801				16.784	11.681		2.10022	0.00893784				2.10823	0.00400832				2.10369	0.000954648
2.10787	-0.000127143				2.10933	0.018				16.795	11.583		2.10349	0.00892378				2.11151	0.00400615				2.10696	0.000951048
2.11114	-0.000127495				2.1126	0.018				16.806	11.567		2.10677	0.00890926				2.11478	0.00400384				2.11024	0.000947599
2.11442	-0.000127769				2.11588	0.018				16.816	11.454		2.11005	0.00889429				2.11806	0.00400139				2.11351	0.000944304
2.1177	-0.000127971				2.11916	0.018				16.827	11.326		2.11332	0.00887886				2.12134	0.00399882				2.11679	0.000941163
2.12097	-0.00012811				2.12243	0.01799				16.838	11.214		2.1166	0.00886297				2.12461	0.00399611				2.12006	0.000938177
2.12425	-0.000128187				2.12571	0.01799				16.848	11.075		2.11987	0.00884662				2.12789	0.00399328				2.12334	0.000935347
2.12752	-0.00012821				2.12898	0.01799				16.859	10.927		2.12315	0.00882981				2.13116	0.00399032				2.12662	0.000932673
2.1308	-0.000128189				2.13226	0.01799				16.87	10.876		2.12643	0.00881254				2.13444	0.00398724				2.12989	0.000930155
2.13408	-0.000128139				2.13553	0.01799				16.88	10.801		2.1297	0.00879482				2.13772	0.00398404				2.13317	0.000927794
2.13735	-0.000128069				2.13881	0.01799				16.891	10.755		2.13298	0.00877665				2.14099	0.00398072				2.13644	0.000925592
2.14063	-0.000127993				2.14209	0.01799				16.902	10.78		2.13625	0.00875804				2.14427	0.0039773				2.13972	0.00092355
2.1439	-0.000127907				2.14536	0.01799				16.912	10.744		2.13953	0.008739				2.14754	0.00397377				2.143	0.000921666
2.14718	-0.000127827				2.14864	0.01799				16.923	10.62		2.14281	0.00871952				2.15082	0.00397014				2.14627	0.00091994
2.15046	-0.000127772				2.15191	0.01799				16.933	10.53		2.14608	0.00869962				2.15409	0.00396642				2.14955	0.000918372
2.15373	-0.000127757				2.15519	0.01799				16.944	10.479		2.14936	0.00867932				2.15737	0.00396259				2.15282	0.000916959
2.15701	-0.000127793				2.15847	0.01799				16.955	10.334		2.15263	0.0086586				2.16065	0.00395868				2.1561	0.000915699
2.16028	-0.000127894				2.16174	0.01799				16.965	10.252		2.15591	0.00863748				2.16392	0.00395468				2.15938	0.000914596
2.16356	-0.000128072				2.16502	0.01799				16.976	10.273		2.15919	0.00861597				2.1672	0.00395059				2.16265	0.000913647
2.16683	-0.000128336				2.16829	0.01799				16.987	10.204		2.16246	0.00859408				2.17047	0.00394643				2.16593	0.00091285
2.17011	-0.000128698				2.17157	0.01799				16.997	10.076		2.16574	0.0085718				2.17375	0.0039422				2.1692	0.000912205
2.17339	-0.000129175				2.17485	0.01799				17.008	10.076		2.16901	0.00854917				2.17703	0.0039379				2.17248	0.000911708
2.17666	-0.000129781				2.17812	0.01799				17.019	10.072		2.17229	0.0085262				2.1803	0.00393354				2.17576	0.000911357
2.17994	-0.000130532				2.1814	0.018				17.029	10.117		2.17556	0.0085029				2.18358	0.00392912				2.17903	0.00091115
2.18321	-0.000131441				2.18467	0.018				17.04	10.013		2.17884	0.00847929				2.18685	0.00392465				2.18231	0.000911083
2.18649	-0.00013252				2.18795	0.018				17.051	9.885		2.18212	0.00845538				2.19013	0.00392012				2.18558	0.000911155
2.18977	-0.000133777				2.19123	0.018				17.061	9.844		2.18539	0.00843118				2.19341	0.00391555				2.18886	0.000911363
2.19304	-0.000135224				2.1945	0.01801				17.072	9.785		2.18867	0.00840672				2.19668	0.00391094				2.19214	0.000911702
2.19632	-0.000136874				2.19778	0.01801				17.083	9.705		2.19194	0.008382				2.19996	0.0039063				2.19541	0.00091217
2.19959	-0.000138743				2.20105	0.01801				17.093	9.677		2.19522	0.00835706				2.20323	0.00390162				2.19869	0.000912764
2.20287	-0.000140842				2.20433	0.01802				17.104	9.649		2.1985	0.0083319				2.20651	0.00389692				2.20196	0.000913481
2.20615	-0.000143174				2.20761	0.01802				17.115	9.622		2.20177	0.00830654				2.20979	0.00389219				2.20524	0.000914317
2.20942	-0.000145752				2.21088	0.01802				17.125	9.604		2.20505	0.00828099				2.21306	0.00388744				2.20851	0.000915271
2.2127	-0.000148584				2.21416	0.01803				17.136	9.568		2.20832	0.00825528				2.21634	0.00388268				2.21179	0.000916337
2.21597	-0.000151687				2.21743	0.01803				17.147	9.527		2.2116	0.00822943				2.21961	0.00387791				2.21507	0.000917511
2.21925	-0.000155066				2.22071	0.01803				17.157	9.528		2.21488	0.00820345				2.22289	0.00387313				2.21834	0.000918788
2.22253	-0.000158727				2.22398	0.01804				17.168	9.495		2.21815	0.00817735				2.22616	0.00386835				2.22162	0.000920167
2.2258	-0.000162685				2.22726	0.01804				17.179	9.342		2.22143	0.00815117				2.22944	0.00386356				2.22489	0.00092164
2.22908	-0.00016694				2.23054	0.01804				17.189	9.318		2.2247	0.00812491				2.23272	0.00385878				2.22817	0.000923198
2.23235	-0.000171493				2.23381	0.01805				17.2	9.464		2.22798	0.00809859				2.23599	0.00385401				2.23145	0.00092484
2.23563	-0.000176349				2.23709	0.01805				17.211	9.486		2.23126	0.00807224				2.23927	0.00384925				2.23472	0.000926562
2.2389	-0.000181511				2.24036	0.01805				17.221	9.411		2.23453	0.00804586				2.24254	0.00384451				2.238	0.000928359
2.24218	-0.000186981				2.24364	0.01806				17.232	9.35		2.23781	0.0080195				2.24582	0.00383978				2.24127	0.000930225
2.24546	-0.000192764				2.24692	0.01806				17.242	9.353		2.24108	0.00799316				2.2491	0.00383507				2.24455	0.000932162
2.24873	-0.000198864				2.25019	0.01806				17.253	9.357		2.24436	0.00796687				2.25237	0.00383038				2.24783	0.000934159
2.25201	-0.000205279				2.25347	0.01807				17.264	9.398		2.24763	0.00794063				2.25565	0.00382572				2.2511	0.000936208
2.25528	-0.000212008				2.25674	0.01807				17.274	9.3		2.25091	0.00791447				2.25892	0.00382109				2.25438	0.000938306
2.25856	-0.000219045				2.26002	0.01807				17.285	9.24		2.25419	0.00788841				2.2622	0.00381649				2.25765	0.000940448
2.26184	-0.000226388				2.2633	0.01808				17.296	9.281		2.25746	0.00786246				2.26548	0.00381193				2.26093	0.000942626
2.26511	-0.000234034				2.26657	0.01808				17.306	9.32		2.26074	0.00783663				2.26875	0.0038074				2.26421	0.000944836
2.26839	-0.000241983				2.26985	0.01808				17.317	9.331		2.26401	0.00781095				2.27203	0.00380292				2.26748	0.000947071
2.27166	-0.00025023				2.27312	0.01809				17.328	9.281		2.26729	0.00778542				2.2753	0.00379847				2.27076	0.000949325
2.27494	-0.000258765				2.2764	0.01809				17.338	9.294		2.27057	0.00776007				2.27858	0.00379407				2.27403	0.000951593
2.27822	-0.000267584				2.27968	0.01809				17.349	9.411		2.27384	0.00773491				2.28186	0.00378971				2.27731	0.000953869
2.28149	-0.000276677				2.28295	0.0181				17.36	9.451		2.27712	0.00770995				2.28513	0.00378541				2.28058	0.000956151
2.28477	-0.000286035				2.28623	0.0181				17.37	9.428		2.28039	0.00768521				2.28841	0.00378115				2.28386	0.000958434
2.28804	-0.000295648				2.2895	0.0181				17.381	9.4		2.28367	0.00766072				2.29168	0.00377694				2.28714	0.000960709
2.29132	-0.000305505				2.29278	0.0181				17.392	9.374		2.28695	0.00763647				2.29496	0.00377279				2.29041	0.000962973
2.2946	-0.000315597				2.29605	0.0181				17.402	9.372		2.29022	0.00761248				2.29824	0.00376869				2.29369	0.000965218
2.29787	-0.000325913				2.29933	0.01811				17.413	9.423		2.2935	0.00758876				2.30151	0.00376465				2.29696	0.000967438
2.30115	-0.000336441				2.30261	0.01811				17.424	9.444		2.29677	0.00756533				2.30479	0.00376067				2.30024	0.00096963
2.30442	-0.00034717				2.30588	0.01811				17.434	9.427		2.30005	0.00754218				2.30806	0.00375674				2.30352	0.00097179
2.3077	-0.000358088				2.30916	0.01811				17.445	9.452		2.30333	0.00751933				2.31134	0.00375288				2.30679	0.000973915
2.31097	-0.000369181				2.31243	0.01811				17.456	9.518		2.3066	0.0074968				2.31461	0.00374907				2.31007	0.000975998
2.31425	-0.000380437				2.31571	0.01811				17.466	9.549		2.30988	0.0074746				2.31789	0.00374533				2.31334	0.000978033
2.31753	-0.000391846				2.31899	0.01811				17.477	9.516		2.31315	0.00745275				2.32117	0.00374164				2.31662	0.000980014
2.3208	-0.000403387				2.32226	0.01811				17.488	9.534		2.31643	0.00743123				2.32444	0.00373802				2.3199	0.00098194
2.32408	-0.00041505				2.32554	0.01811				17.498	9.527		2.31971	0.00741008				2.32772	0.00373447				2.32317	0.000983804
2.32735	-0.000426821				2.32881	0.01811				17.509	9.545		2.32298	0.00738928				2.33099	0.00373097				2.32645	0.000985601
2.33063	-0.000438685				2.33209	0.01811				17.52	9.568		2.32626	0.00736884				2.33427	0.00372755				2.32972	0.000987329
2.33391	-0.000450633				2.33537	0.01811				17.53	9.571		2.32953	0.00734878				2.33755	0.00372419				2.333	0.000988983
2.33718	-0.000462651				2.33864	0.01811				17.541	9.607		2.33281	0.00732912				2.34082	0.0037209				2.33628	0.00099056
2.34046	-0.000474727				2.34192	0.01811				17.551	9.661		2.33608	0.00730985				2.3441	0.00371767				2.33955	0.000992058
2.34373	-0.000486855				2.34519	0.01811				17.562	9.627		2.33936	0.00729097				2.34737	0.00371451				2.34283	0.000993471
2.34701	-0.000499017				2.34847	0.01811				17.573	9.635		2.34264	0.0072725				2.35065	0.00371142				2.3461	0.000994796
2.35029	-0.000511202				2.35175	0.01811				17.583	9.717		2.34591	0.00725443				2.35393	0.0037084				2.34938	0.00099603
2.35356	-0.0005234				2.35502	0.0181				17.594	9.665		2.34919	0.00723677				2.3572	0.00370545				2.35265	0.00099717
2.35684	-0.0005356				2.3583	0.0181				17.605	9.6		2.35246	0.00721953				2.36048	0.00370257				2.35593	0.000998217
2.36011	-0.000547791				2.36157	0.0181				17.615	9.577		2.35574	0.00720271				2.36375	0.00369976				2.35921	0.000999164
2.36339	-0.000559967				2.36485	0.0181				17.626	9.572		2.35902	0.0071863				2.36703	0.00369701				2.36248	0.00100001
2.36667	-0.000572116				2.36812	0.01809				17.637	9.569		2.36229	0.00717033				2.37031	0.00369434				2.36576	0.00100076
2.36994	-0.000584232				2.3714	0.01809				17.647	9.559		2.36557	0.00715479				2.37358	0.00369173				2.36903	0.0010014
2.37322	-0.000596309				2.37468	0.01809				17.658	9.58		2.36884	0.00713969				2.37686	0.0036892				2.37231	0.00100194
2.37649	-0.000608343				2.37795	0.01808				17.669	9.488		2.37212	0.00712501				2.38013	0.00368674				2.37559	0.00100237
2.37977	-0.000620328				2.38123	0.01808				17.679	9.422		2.3754	0.00711078				2.38341	0.00368434				2.37886	0.00100269
2.38305	-0.000632258				2.3845	0.01807				17.69	9.448		2.37867	0.00709699				2.38668	0.00368201				2.38214	0.00100291
2.38632	-0.000644134				2.38778	0.01807				17.701	9.518		2.38195	0.00708365				2.38996	0.00367976				2.38541	0.00100301
2.3896	-0.000655954				2.39106	0.01807				17.711	9.493		2.38522	0.00707074				2.39324	0.00367757				2.38869	0.001003
2.39287	-0.000667719				2.39433	0.01806				17.722	9.483		2.3885	0.00705829				2.39651	0.00367545				2.39197	0.00100288
2.39615	-0.000679426				2.39761	0.01806				17.733	9.495		2.39178	0.00704628				2.39979	0.00367339				2.39524	0.00100265
2.39942	-0.000691072				2.40088	0.01805				17.743	9.557		2.39505	0.00703472				2.40306	0.0036714				2.39852	0.0010023
2.4027	-0.000702659				2.40416	0.01805				17.754	9.587		2.39833	0.00702361				2.40634	0.00366948				2.40179	0.00100185
2.40598	-0.00071419				2.40744	0.01804				17.765	9.533		2.4016	0.00701296				2.40962	0.00366763				2.40507	0.00100129
2.40925	-0.000725666				2.41071	0.01803				17.775	9.465		2.40488	0.00700276				2.41289	0.00366584				2.40835	0.00100061
2.41253	-0.000737092				2.41399	0.01803				17.786	9.469		2.40815	0.00699303				2.41617	0.00366411				2.41162	0.000999832
2.4158	-0.000748469				2.41726	0.01802				17.797	9.438		2.41143	0.00698375				2.41944	0.00366246				2.4149	0.000998942
2.41908	-0.000759805				2.42054	0.01802				17.807	9.369		2.41471	0.00697493				2.42272	0.00366087				2.41817	0.000997945
2.42236	-0.000771102				2.42382	0.01801				17.818	9.386		2.41798	0.00696656				2.426	0.00365935				2.42145	0.000996842
2.42563	-0.000782363				2.42709	0.018				17.829	9.404		2.42126	0.00695865				2.42927	0.00365789				2.42472	0.000995637
2.42891	-0.000793592				2.43037	0.01799				17.839	9.358		2.42453	0.0069512				2.43255	0.00365649				2.428	0.00099433
2.43218	-0.000804799				2.43364	0.01799				17.85	9.366		2.42781	0.00694423				2.43582	0.00365515				2.43128	0.000992927
2.43546	-0.00081599				2.43692	0.01798				17.86	9.293		2.43109	0.00693772				2.4391	0.00365387				2.43455	0.000991429
2.43874	-0.00082717				2.44019	0.01797				17.871	9.279		2.43436	0.00693168				2.44238	0.00365265				2.43783	0.000989836
2.44201	-0.00083834				2.44347	0.01796				17.882	9.396		2.43764	0.00692612				2.44565	0.0036515				2.4411	0.000988151
2.44529	-0.000849506				2.44675	0.01796				17.892	9.267		2.44091	0.00692102				2.44893	0.0036504				2.44438	0.000986376
2.44856	-0.000860674				2.45002	0.01795				17.903	9.076		2.44419	0.0069164				2.4522	0.00364935				2.44766	0.000984515
2.45184	-0.000871852				2.4533	0.01794				17.914	9.112		2.44747	0.00691225				2.45548	0.00364837				2.45093	0.000982567
2.45512	-0.000883049				2.45657	0.01793				17.924	9.087		2.45074	0.00690857				2.45875	0.00364744				2.45421	0.000980536
2.45839	-0.000894269				2.45985	0.01792				17.935	8.992		2.45402	0.00690536				2.46203	0.00364656				2.45748	0.000978426
2.46167	-0.000905516				2.46313	0.01792				17.946	8.912		2.45729	0.00690263				2.46531	0.00364574				2.46076	0.000976238
2.46494	-0.000916798				2.4664	0.01791				17.956	8.869		2.46057	0.00690037				2.46858	0.00364497				2.46404	0.000973977
2.46822	-0.000928122				2.46968	0.0179				17.967	8.809		2.46385	0.0068986				2.47186	0.00364424				2.46731	0.000971648
2.47149	-0.000939493				2.47295	0.01789				17.978	8.795		2.46712	0.00689731				2.47513	0.00364357				2.47059	0.000969255
2.47477	-0.000950915				2.47623	0.01788				17.988	8.701		2.4704	0.0068965				2.47841	0.00364294				2.47386	0.000966801
2.47805	-0.000962391				2.47951	0.01787				17.999	8.661		2.47367	0.00689616				2.48169	0.00364236				2.47714	0.000964289
2.48132	-0.000973924				2.48278	0.01786				18.01	8.668		2.47695	0.00689631				2.48496	0.00364183				2.48042	0.000961723
2.4846	-0.000985512				2.48606	0.01785				18.02	8.67		2.48022	0.00689694				2.48824	0.00364134				2.48369	0.000959106
2.48787	-0.000997151				2.48933	0.01784				18.031	8.633		2.4835	0.00689806				2.49151	0.00364089				2.48697	0.000956446
2.49115	-0.00100885				2.49261	0.01783				18.042	8.589		2.48678	0.00689965				2.49479	0.00364048				2.49024	0.000953746
2.49443	-0.00102062				2.49589	0.01782				18.052	8.552		2.49005	0.00690173				2.49807	0.00364011				2.49352	0.000951004
2.4977	-0.00103244				2.49916	0.01781				18.063	8.531		2.49333	0.00690429				2.50134	0.00363978				2.4968	0.000948226
2.50098	-0.00104432				2.50244	0.01781				18.074	8.436		2.4966	0.00690735				2.50462	0.00363949				2.50007	0.000945415
2.50425	-0.00105625				2.50571	0.0178				18.084	8.476		2.49988	0.00691088				2.50789	0.00363923				2.50335	0.000942575
2.50753	-0.00106824				2.50899	0.01779				18.095	8.464		2.50316	0.0069149				2.51117	0.00363901				2.50662	0.000939709
2.51081	-0.00108027				2.51227	0.01778				18.106	8.42		2.50643	0.0069194				2.51445	0.00363882				2.5099	0.000936824
2.51408	-0.00109235				2.51554	0.01777				18.116	8.425		2.50971	0.00692438				2.51772	0.00363866				2.51317	0.000933921
2.51736	-0.00110447				2.51882	0.01776				18.127	8.397		2.51298	0.00692985				2.521	0.00363854				2.51645	0.000931003
2.52063	-0.00111662				2.52209	0.01775				18.138	8.361		2.51626	0.00693581				2.52427	0.00363844				2.51973	0.000928074
2.52391	-0.0011288				2.52537	0.01774				18.148	8.326		2.51954	0.00694225				2.52755	0.00363837				2.523	0.000925138
2.52719	-0.001141				2.52864	0.01773				18.159	8.253		2.52281	0.00694918				2.53082	0.00363832				2.52628	0.000922198
2.53046	-0.00115321				2.53192	0.01772				18.169	8.197		2.52609	0.00695659				2.5341	0.00363831				2.52955	0.000919258
2.53374	-0.00116542				2.5352	0.01771				18.18	8.213		2.52936	0.00696447				2.53738	0.00363831				2.53283	0.00091632
2.53701	-0.00117764				2.53847	0.0177				18.191	8.176		2.53264	0.00697284				2.54065	0.00363833				2.53611	0.000913388
2.54029	-0.00118984				2.54175	0.01769				18.201	8.111		2.53592	0.00698168				2.54393	0.00363838				2.53938	0.000910464
2.54356	-0.00120201				2.54502	0.01768				18.212	8.053		2.53919	0.006991				2.5472	0.00363844				2.54266	0.00090755
2.54684	-0.00121414				2.5483	0.01767				18.223	7.939		2.54247	0.00700077				2.55048	0.00363852				2.54593	0.000904651
2.55012	-0.00122621				2.55158	0.01766				18.233	7.91		2.54574	0.007011				2.55376	0.00363862				2.54921	0.000901767
2.55339	-0.00123823				2.55485	0.01765				18.244	7.967		2.54902	0.0070217				2.55703	0.00363874				2.55249	0.000898904
2.55667	-0.00125018				2.55813	0.01764				18.255	7.976		2.55229	0.00703286				2.56031	0.00363887				2.55576	0.000896062
2.55994	-0.00126205				2.5614	0.01763				18.265	7.895		2.55557	0.00704447				2.56358	0.00363902				2.55904	0.000893246
2.56322	-0.00127382				2.56468	0.01762				18.276	7.783		2.55885	0.00705654				2.56686	0.00363918				2.56231	0.000890457
2.5665	-0.00128549				2.56796	0.01761				18.287	7.739		2.56212	0.00706905				2.57014	0.00363935				2.56559	0.000887698
2.56977	-0.00129704				2.57123	0.0176				18.297	7.756		2.5654	0.007082				2.57341	0.00363953				2.56887	0.000884972
2.57305	-0.00130847				2.57451	0.01759				18.308	7.669		2.56867	0.00709537				2.57669	0.00363973				2.57214	0.000882281
2.57632	-0.00131975				2.57778	0.01758				18.319	7.568		2.57195	0.00710915				2.57996	0.00363993				2.57542	0.000879626
2.5796	-0.00133088				2.58106	0.01757				18.329	7.54		2.57523	0.00712335				2.58324	0.00364015				2.57869	0.000877011
2.58288	-0.00134183				2.58434	0.01757				18.34	7.523		2.5785	0.00713797				2.58652	0.00364037				2.58197	0.000874436
2.58615	-0.00135261				2.58761	0.01756				18.351	7.525		2.58178	0.007153				2.58979	0.0036406				2.58524	0.000871902
2.58943	-0.00136319				2.59089	0.01755				18.361	7.558		2.58505	0.00716842				2.59307	0.00364084				2.58852	0.000869416
2.5927	-0.00137359				2.59416	0.01754				18.372	7.509		2.58833	0.00718423				2.59634	0.00364108				2.5918	0.000866978
2.59598	-0.00138376				2.59744	0.01753				18.383	7.528		2.59161	0.00720042				2.59962	0.00364134				2.59507	0.000864591
2.59926	-0.00139372				2.60071	0.01752				18.393	7.55		2.59488	0.00721698				2.6029	0.0036416				2.59835	0.000862256
2.60253	-0.00140343				2.60399	0.01751				18.404	7.419		2.59816	0.0072339				2.60617	0.00364187				2.60162	0.000859969
2.60581	-0.0014129				2.60727	0.0175				18.415	7.306		2.60143	0.00725117				2.60945	0.00364214				2.6049	0.000857727
2.60908	-0.00142211				2.61054	0.0175				18.425	7.338		2.60471	0.00726877				2.61272	0.00364243				2.60818	0.000855538
2.61236	-0.00143105				2.61382	0.01749				18.436	7.325		2.60799	0.00728671				2.616	0.00364272				2.61145	0.0008534
2.61563	-0.00143971				2.61709	0.01748				18.447	7.251		2.61126	0.00730497				2.61927	0.00364301				2.61473	0.000851315
2.61891	-0.0014481				2.62037	0.01747				18.457	7.226		2.61454	0.00732353				2.62255	0.00364331				2.618	0.000849286
2.62219	-0.00145619				2.62365	0.01746				18.468	7.237		2.61781	0.00734237				2.62583	0.00364362				2.62128	0.000847315
2.62546	-0.00146397				2.62692	0.01745				18.478	7.125		2.62109	0.0073615				2.6291	0.00364393				2.62456	0.0008454
2.62874	-0.00147145				2.6302	0.01745				18.489	7.027		2.62437	0.0073809				2.63238	0.00364424				2.62783	0.000843543
2.63201	-0.00147861				2.63347	0.01744				18.5	6.996		2.62764	0.00740055				2.63565	0.00364456				2.63111	0.000841744
2.63529	-0.00148544				2.63675	0.01743				18.51	6.938		2.63092	0.00742046				2.63893	0.00364488				2.63438	0.000840004
2.63857	-0.00149196				2.64003	0.01742				18.521	6.852		2.63419	0.00744059				2.64221	0.00364521				2.63766	0.000838323
2.64184	-0.00149814				2.6433	0.01742				18.532	6.781		2.63747	0.00746095				2.64548	0.00364555				2.64094	0.0008367
2.64512	-0.001504				2.64658	0.01741				18.542	6.804		2.64074	0.00748152				2.64876	0.00364589				2.64421	0.000835135
2.64839	-0.00150954				2.64985	0.0174				18.553	6.774		2.64402	0.00750227				2.65203	0.00364624				2.64749	0.000833628
2.65167	-0.00151473				2.65313	0.01739				18.564	6.756		2.6473	0.0075232				2.65531	0.00364659				2.65076	0.000832181
2.65495	-0.00151959				2.65641	0.01739				18.574	6.758		2.65057	0.00754429				2.65859	0.00364695				2.65404	0.000830793
2.65822	-0.00152411				2.65968	0.01738				18.585	6.676		2.65385	0.00756552				2.66186	0.00364732				2.65731	0.000829463
2.6615	-0.00152831				2.66296	0.01737				18.596	6.586		2.65712	0.00758688				2.66514	0.0036477				2.66059	0.000828187
2.66477	-0.00153217				2.66623	0.01737				18.606	6.524		2.6604	0.00760833				2.66841	0.00364808				2.66387	0.00082697
2.66805	-0.00153571				2.66951	0.01736				18.617	6.515		2.66368	0.00762988				2.67169	0.00364847				2.66714	0.000825811
2.67133	-0.00153892				2.67278	0.01735				18.628	6.423		2.66695	0.0076515				2.67497	0.00364887				2.67042	0.00082471
2.6746	-0.00154181				2.67606	0.01735				18.638	6.366		2.67023	0.00767318				2.67824	0.00364927				2.67369	0.000823666
2.67788	-0.00154438				2.67934	0.01734				18.649	6.418		2.6735	0.00769491				2.68152	0.00364969				2.67697	0.000822678
2.68115	-0.00154663				2.68261	0.01733				18.66	6.427		2.67678	0.00771665				2.68479	0.00365011				2.68025	0.000821747
2.68443	-0.00154856				2.68589	0.01733				18.67	6.322		2.68006	0.0077384				2.68807	0.00365055				2.68352	0.000820872
2.68771	-0.0015502				2.68916	0.01732				18.681	6.205		2.68333	0.00776014				2.69134	0.00365098				2.6868	0.000820052
2.69098	-0.00155155				2.69244	0.01732				18.692	6.18		2.68661	0.00778186				2.69462	0.00365143				2.69007	0.000819286
2.69426	-0.00155262				2.69572	0.01731				18.702	6.134		2.68988	0.00780355				2.6979	0.00365189				2.69335	0.000818573
2.69753	-0.00155342				2.69899	0.0173				18.713	6.012		2.69316	0.00782517				2.70117	0.00365235				2.69663	0.000817915
2.70081	-0.00155395				2.70227	0.0173				18.724	5.987		2.69644	0.00784673				2.70445	0.00365282				2.6999	0.000817312
2.70408	-0.00155423				2.70554	0.01729				18.734	6.028		2.69971	0.00786819				2.70772	0.0036533				2.70318	0.000816763
2.70736	-0.00155426				2.70882	0.01729				18.745	5.972		2.70299	0.00788952				2.711	0.00365379				2.70645	0.000816263
2.71064	-0.00155407				2.7121	0.01728				18.756	5.867		2.70626	0.00791073				2.71428	0.00365429				2.70973	0.000815814
2.71391	-0.00155366				2.71537	0.01728				18.766	5.832		2.70954	0.0079318				2.71755	0.00365479				2.71301	0.000815418
2.71719	-0.00155304				2.71865	0.01727				18.777	5.784		2.71281	0.00795272				2.72083	0.0036553				2.71628	0.000815073
2.72046	-0.00155223				2.72192	0.01727				18.787	5.737		2.71609	0.00797345				2.7241	0.00365582				2.71956	0.00081478
2.72374	-0.00155124				2.7252	0.01726				18.798	5.664		2.71937	0.00799399				2.72738	0.00365635				2.72283	0.000814538
2.72702	-0.00155009				2.72848	0.01726				18.809	5.605		2.72264	0.00801432				2.73066	0.00365688				2.72611	0.000814346
2.73029	-0.0015488				2.73175	0.01726				18.819	5.54		2.72592	0.00803441				2.73393	0.00365742				2.72938	0.000814202
2.73357	-0.00154737				2.73503	0.01725				18.83	5.523		2.72919	0.00805425				2.73721	0.00365797				2.73266	0.000814105
2.73684	-0.00154584				2.7383	0.01725				18.841	5.5		2.73247	0.00807382				2.74048	0.00365852				2.73594	0.000814054
2.74012	-0.00154421				2.74158	0.01724				18.851	5.46		2.73575	0.00809311				2.74376	0.00365907				2.73921	0.00081405
2.7434	-0.0015425				2.74485	0.01724				18.862	5.431		2.73902	0.00811211				2.74704	0.00365962				2.74249	0.000814091
2.74667	-0.00154073				2.74813	0.01724				18.873	5.415		2.7423	0.00813081				2.75031	0.00366018				2.74576	0.000814178
2.74995	-0.00153892				2.75141	0.01723				18.883	5.428		2.74557	0.00814919				2.75359	0.00366074				2.74904	0.000814308
2.75322	-0.00153707				2.75468	0.01723				18.894	5.447		2.74885	0.00816725				2.75686	0.0036613				2.75232	0.000814481
2.7565	-0.00153521				2.75796	0.01723				18.905	5.468		2.75213	0.00818496				2.76014	0.00366186				2.75559	0.000814696
2.75978	-0.00153337				2.76123	0.01723				18.915	5.459		2.7554	0.00820231				2.76341	0.00366242				2.75887	0.000814953
2.76305	-0.00153155				2.76451	0.01722				18.926	5.48		2.75868	0.00821927				2.76669	0.00366298				2.76214	0.000815251
2.76633	-0.00152978				2.76779	0.01722				18.937	5.398		2.76195	0.00823585				2.76997	0.00366353				2.76542	0.000815591
2.7696	-0.00152806				2.77106	0.01722				18.947	5.35		2.76523	0.00825201				2.77324	0.00366408				2.7687	0.000815973
2.77288	-0.00152641				2.77434	0.01722				18.958	5.333		2.76851	0.00826777				2.77652	0.00366463				2.77197	0.000816395
2.77615	-0.00152485				2.77761	0.01722				18.969	5.326		2.77178	0.00828311				2.77979	0.00366517				2.77525	0.000816858
2.77943	-0.0015234				2.78089	0.01721				18.979	5.339		2.77506	0.00829801				2.78307	0.00366571				2.77852	0.000817361
2.78271	-0.00152208				2.78417	0.01721				18.99	5.433		2.77833	0.00831247				2.78635	0.00366623				2.7818	0.000817903
2.78598	-0.00152089				2.78744	0.01721				19.001	5.55		2.78161	0.00832649				2.78962	0.00366675				2.78508	0.000818483
2.78926	-0.00151986				2.79072	0.01721				19.011	5.549		2.78488	0.00834005				2.7929	0.00366726				2.78835	0.000819096
2.79253	-0.001519				2.79399	0.01721				19.022	5.531		2.78816	0.00835314				2.79617	0.00366775				2.79163	0.000819746
2.79581	-0.00151833				2.79727	0.01721				19.033	5.54		2.79144	0.00836576				2.79945	0.00366823				2.7949	0.000820429
2.79909	-0.00151785				2.80055	0.01721				19.043	5.562		2.79471	0.00837791				2.80273	0.00366869				2.79818	0.000821148
2.80236	-0.00151759				2.80382	0.01721				19.054	5.574		2.79799	0.00838956				2.806	0.00366914				2.80146	0.000821901
2.80564	-0.00151755				2.8071	0.01721				19.064	5.612		2.80126	0.00840072				2.80928	0.00366957				2.80473	0.000822687
2.80891	-0.00151774				2.81037	0.01721				19.075	5.582		2.80454	0.0084114				2.81255	0.00366997				2.80801	0.000823501
2.81219	-0.00151819				2.81365	0.01722				19.086	5.56		2.80782	0.00842158				2.81583	0.00367036				2.81128	0.000824346
2.81547	-0.00151889				2.81693	0.01722				19.096	5.617		2.81109	0.00843127				2.81911	0.00367073				2.81456	0.000825223
2.81874	-0.00151986				2.8202	0.01722				19.107	5.662		2.81437	0.00844045				2.82238	0.00367107				2.81783	0.000826132
2.82202	-0.0015211				2.82348	0.01722				19.118	5.638		2.81764	0.00844914				2.82566	0.00367139				2.82111	0.000827068
2.82529	-0.00152263				2.82675	0.01722				19.128	5.607		2.82092	0.00845733				2.82893	0.00367167				2.82439	0.000828031
2.82857	-0.00152444				2.83003	0.01723				19.139	5.541		2.8242	0.00846503				2.83221	0.00367193				2.82766	0.000829021
2.83185	-0.00152654				2.8333	0.01723				19.15	5.492		2.82747	0.00847223				2.83548	0.00367215				2.83094	0.000830035
2.83512	-0.00152895				2.83658	0.01723				19.16	5.476		2.83075	0.00847893				2.83876	0.00367235				2.83421	0.000831074
2.8384	-0.00153164				2.83986	0.01724				19.171	5.512		2.83402	0.00848514				2.84204	0.00367252				2.83749	0.000832137
2.84167	-0.00153465				2.84313	0.01724				19.182	5.651		2.8373	0.00849087				2.84531	0.00367265				2.84077	0.000833224
2.84495	-0.00153796				2.84641	0.01724				19.192	5.578		2.84058	0.00849611				2.84859	0.00367274				2.84404	0.000834332
2.84822	-0.00154158				2.84968	0.01725				19.203	5.451		2.84385	0.00850089				2.85186	0.00367279				2.84732	0.000835461
2.8515	-0.00154551				2.85296	0.01725				19.214	5.46		2.84713	0.00850521				2.85514	0.00367281				2.85059	0.000836609
2.85478	-0.00154976				2.85624	0.01726				19.224	5.549		2.8504	0.00850906				2.85842	0.00367279				2.85387	0.000837771
2.85805	-0.00155431				2.85951	0.01726				19.235	5.598		2.85368	0.00851246				2.86169	0.00367272				2.85715	0.000838947
2.86133	-0.00155917				2.86279	0.01727				19.246	5.496		2.85695	0.00851541				2.86497	0.00367262				2.86042	0.000840133
2.8646	-0.00156433				2.86606	0.01727				19.256	5.396		2.86023	0.00851794				2.86824	0.00367247				2.8637	0.000841328
2.86788	-0.00156978				2.86934	0.01728				19.267	5.321		2.86351	0.00852004				2.87152	0.00367228				2.86697	0.000842531
2.87116	-0.00157553				2.87262	0.01728				19.278	5.259		2.86678	0.00852174				2.8748	0.00367205				2.87025	0.000843741
2.87443	-0.00158158				2.87589	0.01729				19.288	5.269		2.87006	0.00852305				2.87807	0.00367177				2.87353	0.000844956
2.87771	-0.0015879				2.87917	0.01729				19.299	5.219		2.87333	0.00852397				2.88135	0.00367144				2.8768	0.000846174
2.88098	-0.00159451				2.88244	0.0173				19.31	5.191		2.87661	0.00852451				2.88462	0.00367106				2.88008	0.000847396
2.88426	-0.00160137				2.88572	0.01731				19.32	5.143		2.87989	0.0085247				2.8879	0.00367064				2.88335	0.000848619
2.88754	-0.00160849				2.889	0.01731				19.331	5.108		2.88316	0.00852455				2.89118	0.00367017				2.88663	0.00084984
2.89081	-0.00161586				2.89227	0.01732				19.342	5.047		2.88644	0.00852406				2.89445	0.00366965				2.8899	0.000851056
2.89409	-0.00162345				2.89555	0.01733				19.352	4.939		2.88971	0.00852326				2.89773	0.00366908				2.89318	0.000852265
2.89736	-0.00163127				2.89882	0.01733				19.363	4.995		2.89299	0.00852217				2.901	0.00366846				2.89646	0.000853465
2.90064	-0.00163931				2.9021	0.01734				19.373	5.04		2.89627	0.00852079				2.90428	0.00366779				2.89973	0.000854653
2.90392	-0.00164755				2.90537	0.01735				19.384	5.066		2.89954	0.00851914				2.90756	0.00366707				2.90301	0.000855828
2.90719	-0.00165598				2.90865	0.01735				19.395	5.005		2.90282	0.00851724				2.91083	0.0036663				2.90628	0.000856986
2.91047	-0.00166458				2.91193	0.01736				19.405	4.911		2.90609	0.00851511				2.91411	0.00366547				2.90956	0.000858126
2.91374	-0.00167334				2.9152	0.01737				19.416	4.832		2.90937	0.00851276				2.91738	0.0036646				2.91284	0.000859249
2.91702	-0.00168226				2.91848	0.01737				19.427	4.764		2.91265	0.00851021				2.92066	0.00366368				2.91611	0.000860352
2.9203	-0.00169132				2.92175	0.01738				19.437	4.675		2.91592	0.00850747				2.92393	0.00366271				2.91939	0.00086143
2.92357	-0.0017005				2.92503	0.01739				19.448	4.653		2.9192	0.00850455				2.92721	0.00366169				2.92266	0.000862481
2.92685	-0.00170977				2.92831	0.01739				19.459	4.678		2.92247	0.00850148				2.93049	0.00366063				2.92594	0.000863502
2.93012	-0.00171914				2.93158	0.0174				19.469	4.679		2.92575	0.00849827				2.93376	0.00365951				2.92922	0.000864494
2.9334	-0.00172858				2.93486	0.01741				19.48	4.705		2.92903	0.00849494				2.93704	0.00365835				2.93249	0.000865455
2.93667	-0.00173808				2.93813	0.01742				19.491	4.543		2.9323	0.00849152				2.94031	0.00365714				2.93577	0.000866381
2.93995	-0.00174763				2.94141	0.01742				19.501	4.553		2.93558	0.00848802				2.94359	0.00365588				2.93904	0.000867268
2.94323	-0.0017572				2.94469	0.01743				19.512	4.65		2.93885	0.00848446				2.94687	0.00365458				2.94232	0.000868115
2.9465	-0.00176677				2.94796	0.01743				19.523	4.579		2.94213	0.00848084				2.95014	0.00365324				2.9456	0.000868921
2.94978	-0.00177634				2.95124	0.01744				19.533	4.54		2.9454	0.00847719				2.95342	0.00365185				2.94887	0.000869684
2.95305	-0.00178588				2.95451	0.01745				19.544	4.591		2.94868	0.00847353				2.95669	0.00365042				2.95215	0.000870402
2.95633	-0.00179538				2.95779	0.01745				19.555	4.587		2.95196	0.00846987				2.95997	0.00364895				2.95542	0.00087107
2.95961	-0.00180482				2.96107	0.01746				19.565	4.554		2.95523	0.00846622				2.96325	0.00364744				2.9587	0.00087169
2.96288	-0.0018142				2.96434	0.01746				19.576	4.519		2.95851	0.00846261				2.96652	0.0036459				2.96197	0.000872257
2.96616	-0.00182348				2.96762	0.01747				19.587	4.562		2.96178	0.00845905				2.9698	0.00364433				2.96525	0.000872774
2.96943	-0.00183265				2.97089	0.01748				19.597	4.715		2.96506	0.00845554				2.97307	0.00364272				2.96853	0.000873238
2.97271	-0.0018417				2.97417	0.01748				19.608	4.721		2.96834	0.0084521				2.97635	0.00364108				2.9718	0.000873648
2.97599	-0.00185061				2.97744	0.01748				19.619	4.694		2.97161	0.00844874				2.97963	0.00363941				2.97508	0.000874003
2.97926	-0.00185936				2.98072	0.01749				19.629	4.616		2.97489	0.00844548				2.9829	0.00363772				2.97835	0.0008743
2.98254	-0.00186793				2.984	0.01749				19.64	4.63		2.97816	0.00844234				2.98618	0.003636				2.98163	0.000874542
2.98581	-0.00187632				2.98727	0.0175				19.651	4.677		2.98144	0.00843932				2.98945	0.00363425				2.98491	0.000874728
2.98909	-0.00188451				2.99055	0.0175				19.661	4.564		2.98472	0.00843643				2.99273	0.00363248				2.98818	0.000874858
2.99237	-0.00189248				2.99382	0.0175				19.672	4.599		2.98799	0.00843369				2.996	0.0036307				2.99146	0.000874928
2.99564	-0.00190019				2.9971	0.01751				19.682	4.703		2.99127	0.0084311				2.99928	0.00362889				2.99473	0.000874938
2.99892	-0.00190764				3.00038	0.01751				19.693	4.727		2.99454	0.00842867				3.00256	0.00362708				2.99801	0.00087489
3.00219	-0.00191482				3.00365	0.01751				19.704	4.698		2.99782	0.00842642				3.00583	0.00362525				3.00129	0.000874781
3.00547	-0.00192172				3.00693	0.01751				19.714	4.636		3.0011	0.00842435				3.00911	0.00362341				3.00456	0.000874615
3.00874	-0.00192831				3.0102	0.01752				19.725	4.595		3.00437	0.00842246				3.01238	0.00362157				3.00784	0.000874392
3.01202	-0.00193458				3.01348	0.01752				19.736	4.671		3.00765	0.00842078				3.01566	0.00361972				3.01111	0.00087411
3.0153	-0.00194053				3.01676	0.01752				19.746	4.715		3.01092	0.00841929				3.01894	0.00361786				3.01439	0.000873772
3.01857	-0.00194613				3.02003	0.01752				19.757	4.701		3.0142	0.008418				3.02221	0.00361601				3.01767	0.00087338
3.02185	-0.00195137				3.02331	0.01752				19.768	4.663		3.01747	0.00841691				3.02549	0.00361415				3.02094	0.000872934
3.02512	-0.00195624				3.02658	0.01752				19.778	4.628		3.02075	0.00841601				3.02876	0.0036123				3.02422	0.000872435
3.0284	-0.00196073				3.02986	0.01752				19.789	4.742		3.02403	0.00841533				3.03204	0.00361046				3.02749	0.000871885
3.03168	-0.00196483				3.03314	0.01752				19.8	4.828		3.0273	0.00841485				3.03532	0.00360863				3.03077	0.000871286
3.03495	-0.00196851				3.03641	0.01752				19.81	4.79		3.03058	0.00841459				3.03859	0.00360681				3.03404	0.000870639
3.03823	-0.00197177				3.03969	0.01752				19.821	4.756		3.03385	0.00841453				3.04187	0.003605				3.03732	0.000869941
3.0415	-0.0019746				3.04296	0.01752				19.832	4.699		3.03713	0.00841469				3.04514	0.00360322				3.0406	0.000869201
3.04478	-0.00197697				3.04624	0.01752				19.842	4.708		3.04041	0.00841504				3.04842	0.00360145				3.04387	0.000868423
3.04806	-0.0019789				3.04951	0.01751				19.853	4.741		3.04368	0.00841559				3.0517	0.0035997				3.04715	0.00086761
3.05133	-0.00198037				3.05279	0.01751				19.864	4.689		3.04696	0.00841635				3.05497	0.00359798				3.05042	0.000866767
3.05461	-0.00198138				3.05607	0.01751				19.874	4.655		3.05023	0.0084173				3.05825	0.00359627				3.0537	0.000865891
3.05788	-0.00198191				3.05934	0.01751				19.885	4.716		3.05351	0.00841844				3.06152	0.0035946				3.05698	0.000864985
3.06116	-0.00198197				3.06262	0.0175				19.896	4.728		3.05679	0.00841978				3.0648	0.00359295				3.06025	0.000864054
3.06444	-0.00198153				3.06589	0.0175				19.906	4.689		3.06006	0.00842132				3.06807	0.00359133				3.06353	0.000863101
3.06771	-0.0019806				3.06917	0.0175				19.917	4.656		3.06334	0.00842303				3.07135	0.00358975				3.0668	0.00086213
3.07099	-0.00197917				3.07245	0.01749				19.928	4.634		3.06661	0.00842492				3.07463	0.0035882				3.07008	0.000861144
3.07426	-0.00197724				3.07572	0.01749				19.938	4.635		3.06989	0.00842698				3.0779	0.00358669				3.07336	0.000860146
3.07754	-0.00197481				3.079	0.01749				19.949	4.594		3.07317	0.0084292				3.08118	0.00358521				3.07663	0.000859138
3.08081	-0.00197187				3.08227	0.01748				19.96	4.617		3.07644	0.00843156				3.08445	0.00358378				3.07991	0.000858125
3.08409	-0.00196843				3.08555	0.01748				19.97	4.66		3.07972	0.00843407				3.08773	0.00358238				3.08318	0.00085711
3.08737	-0.00196449				3.08883	0.01747				19.981	4.685		3.08299	0.0084367				3.09101	0.00358103				3.08646	0.000856097
3.09064	-0.00196004				3.0921	0.01747				19.991	4.666		3.08627	0.00843946				3.09428	0.00357973				3.08974	0.00085509
3.09392	-0.0019551				3.09538	0.01746				20.002	4.604		3.08954	0.00844233				3.09756	0.00357846				3.09301	0.000854093
3.09719	-0.00194968				3.09865	0.01746				20.013	4.554		3.09282	0.00844532				3.10083	0.00357725				3.09629	0.000853109
3.10047	-0.00194376				3.10193	0.01745				20.023	4.585		3.0961	0.0084484				3.10411	0.00357608				3.09956	0.00085214
3.10375	-0.00193736				3.10521	0.01745				20.034	4.67		3.09937	0.00845157				3.10739	0.00357495				3.10284	0.000851189
3.10702	-0.00193049				3.10848	0.01744				20.045	4.565		3.10265	0.00845482				3.11066	0.00357388				3.10612	0.00085026
3.1103	-0.00192315				3.11176	0.01743				20.055	4.493		3.10592	0.00845813				3.11394	0.00357285				3.10939	0.000849356
3.11357	-0.00191537				3.11503	0.01743				20.066	4.529		3.1092	0.00846151				3.11721	0.00357188				3.11267	0.000848483
3.11685	-0.00190713				3.11831	0.01742				20.077	4.521		3.11248	0.00846493				3.12049	0.00357096				3.11594	0.000847643
3.12013	-0.00189846				3.12158	0.01742				20.087	4.433		3.11575	0.0084684				3.12377	0.00357009				3.11922	0.000846843
3.1234	-0.00188937				3.12486	0.01741				20.098	4.445		3.11903	0.0084719				3.12704	0.00356928				3.12249	0.000846083
3.12668	-0.00187987				3.12814	0.0174				20.109	4.475		3.1223	0.00847542				3.13032	0.00356852				3.12577	0.000845365
3.12995	-0.00186999				3.13141	0.0174				20.119	4.368		3.12558	0.00847896				3.13359	0.00356782				3.12905	0.000844694
3.13323	-0.00185973				3.13469	0.01739				20.13	4.313		3.12886	0.00848249				3.13687	0.00356716				3.13232	0.000844073
3.13651	-0.00184911				3.13796	0.01739				20.141	4.39		3.13213	0.00848603				3.14014	0.00356657				3.1356	0.000843503
3.13978	-0.00183815				3.14124	0.01738				20.151	4.323		3.13541	0.00848955				3.14342	0.00356602				3.13887	0.000842989
3.14306	-0.00182688				3.14452	0.01737				20.162	4.26		3.13868	0.00849304				3.1467	0.00356553				3.14215	0.00084253
3.14633	-0.0018153				3.14779	0.01737				20.173	4.198		3.14196	0.00849651				3.14997	0.00356509				3.14543	0.000842133
3.14961	-0.00180344				3.15107	0.01736				20.183	4.133		3.14524	0.00849994				3.15325	0.0035647				3.1487	0.000841795
3.15288	-0.00179133				3.15434	0.01735				20.194	4.26		3.14851	0.00850334				3.15652	0.00356436				3.15198	0.000841518
3.15616	-0.00177898				3.15762	0.01735				20.205	4.385		3.15179	0.00850668				3.1598	0.00356408				3.15525	0.000841304
3.15944	-0.00176643				3.1609	0.01734				20.215	4.35		3.15506	0.00850996				3.16308	0.00356385				3.15853	0.000841155
3.16271	-0.0017537				3.16417	0.01734				20.226	4.337		3.15834	0.00851319				3.16635	0.00356367				3.16181	0.000841076
3.16599	-0.0017408				3.16745	0.01733				20.237	4.314		3.16161	0.00851634				3.16963	0.00356353				3.16508	0.000841066
3.16926	-0.00172777				3.17072	0.01732				20.247	4.28		3.16489	0.00851942				3.1729	0.00356345				3.16836	0.000841125
3.17254	-0.00171462				3.174	0.01732				20.258	4.241		3.16817	0.00852241				3.17618	0.00356342				3.17163	0.000841248
3.17582	-0.00170139				3.17728	0.01731							3.17144	0.0085253				3.17946	0.00356343				3.17491	0.00084144
3.17909	-0.00168811				3.18055	0.0173							3.17472	0.00852809				3.18273	0.00356349				3.17819	0.000841703
3.18237	-0.00167479				3.18383	0.0173							3.17799	0.00853078				3.18601	0.00356359				3.18146	0.000842032
3.18564	-0.00166147				3.1871	0.01729							3.18127	0.00853337				3.18928	0.00356374				3.18474	0.000842429
3.18892	-0.00164818				3.19038	0.01728							3.18455	0.00853586				3.19256	0.00356393				3.18801	0.000842891
3.1922	-0.00163495				3.19366	0.01728							3.18782	0.00853823				3.19584	0.00356417				3.19129	0.000843418
3.19547	-0.00162179				3.19693	0.01727							3.1911	0.00854049				3.19911	0.00356445				3.19456	0.000844009
3.19875	-0.00160875				3.20021	0.01727							3.19437	0.00854263				3.20239	0.00356478				3.19784	0.00084466
3.20202	-0.00159584				3.20348	0.01726							3.19765	0.00854466				3.20566	0.00356514				3.20112	0.00084537
3.2053	-0.00158309				3.20676	0.01725							3.20093	0.00854656				3.20894	0.00356554				3.20439	0.000846138
3.20858	-0.00157053				3.21003	0.01725							3.2042	0.00854834				3.21222	0.00356598				3.20767	0.000846959
3.21185	-0.00155818				3.21331	0.01724							3.20748	0.00854999				3.21549	0.00356647				3.21094	0.000847832
3.21513	-0.00154609				3.21659	0.01723							3.21075	0.00855152				3.21877	0.00356699				3.21422	0.000848754
3.2184	-0.00153426				3.21986	0.01723							3.21403	0.00855293				3.22204	0.00356755				3.2175	0.000849726
3.22168	-0.00152273				3.22314	0.01722							3.21731	0.00855421				3.22532	0.00356814				3.22077	0.000850741
3.22496	-0.00151151				3.22641	0.01722							3.22058	0.00855537				3.22859	0.00356877				3.22405	0.000851796
3.22823	-0.00150064				3.22969	0.01721							3.22386	0.00855639				3.23187	0.00356943				3.22732	0.000852888
3.23151	-0.00149014				3.23297	0.0172							3.22713	0.00855728				3.23515	0.00357012				3.2306	0.000854012
3.23478	-0.00148003				3.23624	0.0172							3.23041	0.00855805				3.23842	0.00357085				3.23388	0.000855167
3.23806	-0.00147032				3.23952	0.01719							3.23369	0.00855869				3.2417	0.00357162				3.23715	0.000856346
3.24133	-0.00146104				3.24279	0.01718							3.23696	0.00855921				3.24497	0.00357241				3.24043	0.000857548
3.24461	-0.00145221				3.24607	0.01718							3.24024	0.0085596				3.24825	0.00357324				3.2437	0.000858764
3.24789	-0.00144384				3.24935	0.01717							3.24351	0.00855987				3.25153	0.00357409				3.24698	0.000859991
3.25116	-0.00143595				3.25262	0.01716							3.24679	0.00856002				3.2548	0.00357498				3.25026	0.000861224
3.25444	-0.00142855				3.2559	0.01716							3.25006	0.00856006				3.25808	0.00357589				3.25353	0.000862457
3.25771	-0.00142166				3.25917	0.01715							3.25334	0.00855997				3.26135	0.00357684				3.25681	0.000863689
3.26099	-0.00141528				3.26245	0.01714							3.25662	0.00855978				3.26463	0.00357782				3.26008	0.000864914
3.26427	-0.00140944				3.26573	0.01714							3.25989	0.00855947				3.26791	0.00357882				3.26336	0.000866128
3.26754	-0.00140413				3.269	0.01713							3.26317	0.00855904				3.27118	0.00357986				3.26663	0.000867323
3.27082	-0.00139937				3.27228	0.01712							3.26644	0.00855851				3.27446	0.00358093				3.26991	0.000868488
3.27409	-0.00139517				3.27555	0.01712							3.26972	0.00855786				3.27773	0.00358202				3.27319	0.000869625
3.27737	-0.00139152				3.27883	0.01711							3.273	0.0085571				3.28101	0.00358315				3.27646	0.000870733
3.28065	-0.00138843				3.2821	0.0171							3.27627	0.00855623				3.28429	0.0035843				3.27974	0.000871803
3.28392	-0.00138591				3.28538	0.0171							3.27955	0.00855525				3.28756	0.00358549				3.28301	0.000872832
3.2872	-0.00138394				3.28866	0.01709							3.28282	0.00855416				3.29084	0.0035867				3.28629	0.000873814
3.29047	-0.00138254				3.29193	0.01708							3.2861	0.00855297				3.29411	0.00358795				3.28957	0.00087474
3.29375	-0.00138169				3.29521	0.01707							3.28938	0.00855169				3.29739	0.00358924				3.29284	0.000875609
3.29703	-0.00138139				3.29848	0.01707							3.29265	0.00855031				3.30066	0.00359055				3.29612	0.000876417
3.3003	-0.00138164				3.30176	0.01706							3.29593	0.00854882				3.30394	0.0035919				3.29939	0.000877155
3.30358	-0.00138242				3.30504	0.01705							3.2992	0.00854724				3.30722	0.00359328				3.30267	0.00087782
3.30685	-0.00138374				3.30831	0.01705							3.30248	0.00854554				3.31049	0.0035947				3.30595	0.000878407
3.31013	-0.00138559				3.31159	0.01704							3.30576	0.00854375				3.31377	0.00359616				3.30922	0.000878908
3.3134	-0.00138794				3.31486	0.01703							3.30903	0.00854188				3.31704	0.00359765				3.3125	0.00087932
3.31668	-0.00139078				3.31814	0.01702							3.31231	0.00853991				3.32032	0.00359917				3.31577	0.000879643
3.31996	-0.0013941				3.32142	0.01701							3.31558	0.00853786				3.3236	0.00360073				3.31905	0.000879871
3.32323	-0.0013979				3.32469	0.01701							3.31886	0.00853571				3.32687	0.00360233				3.32233	0.00088
3.32651	-0.00140214				3.32797	0.017							3.32213	0.00853346				3.33015	0.00360398				3.3256	0.000880029
3.32978	-0.00140683				3.33124	0.01699							3.32541	0.00853112				3.33342	0.00360566				3.32888	0.000879952
3.33306	-0.00141193				3.33452	0.01698							3.32869	0.00852868				3.3367	0.00360739				3.33215	0.000879765
3.33634	-0.00141744				3.3378	0.01698							3.33196	0.00852614				3.33998	0.00360917				3.33543	0.000879466
3.33961	-0.00142332				3.34107	0.01697							3.33524	0.00852351				3.34325	0.00361099				3.3387	0.000879053
3.34289	-0.00142957				3.34435	0.01696							3.33851	0.00852079				3.34653	0.00361286				3.34198	0.000878521
3.34616	-0.00143617				3.34762	0.01695							3.34179	0.00851797				3.3498	0.00361477				3.34526	0.000877869
3.34944	-0.0014431				3.3509	0.01694							3.34507	0.00851506				3.35308	0.00361674				3.34853	0.000877092
3.35272	-0.00145033				3.35417	0.01693							3.34834	0.00851204				3.35636	0.00361876				3.35181	0.00087619
3.35599	-0.00145785				3.35745	0.01693							3.35162	0.00850893				3.35963	0.00362082				3.35508	0.000875159
3.35927	-0.00146563				3.36073	0.01692							3.35489	0.00850571				3.36291	0.00362294				3.35836	0.000873998
3.36254	-0.00147365				3.364	0.01691							3.35817	0.00850241				3.36618	0.00362512				3.36164	0.000872706
3.36582	-0.00148189				3.36728	0.0169							3.36145	0.00849901				3.36946	0.00362735				3.36491	0.000871282
3.3691	-0.00149033				3.37055	0.01689							3.36472	0.00849551				3.37273	0.00362963				3.36819	0.000869726
3.37237	-0.00149894				3.37383	0.01688							3.368	0.0084919				3.37601	0.00363198				3.37146	0.000868038
3.37565	-0.00150771				3.37711	0.01688							3.37127	0.00848821				3.37929	0.00363438				3.37474	0.000866216
3.37892	-0.00151662				3.38038	0.01687							3.37455	0.00848441				3.38256	0.00363684				3.37802	0.000864262
3.3822	-0.00152564				3.38366	0.01686							3.37783	0.00848051				3.38584	0.00363937				3.38129	0.000862176
3.38547	-0.00153476				3.38693	0.01685							3.3811	0.00847651				3.38911	0.00364196				3.38457	0.000859958
3.38875	-0.00154395				3.39021	0.01684							3.38438	0.0084724				3.39239	0.00364461				3.38784	0.000857605
3.39203	-0.00155319				3.39349	0.01684							3.38765	0.00846818				3.39567	0.00364732				3.39112	0.00085512
3.3953	-0.00156247				3.39676	0.01683							3.39093	0.00846386				3.39894	0.00365009				3.3944	0.000852506
3.39858	-0.00157176				3.40004	0.01682							3.3942	0.00845943				3.40222	0.00365293				3.39767	0.000849764
3.40185	-0.00158105				3.40331	0.01681							3.39748	0.0084549				3.40549	0.00365582				3.40095	0.000846896
3.40513	-0.00159032				3.40659	0.0168							3.40076	0.00845025				3.40877	0.00365878				3.40422	0.000843904
3.40841	-0.00159955				3.40987	0.01679							3.40403	0.0084455				3.41205	0.0036618				3.4075	0.000840789
3.41168	-0.00160873				3.41314	0.01679							3.40731	0.00844065				3.41532	0.00366489				3.41078	0.000837555
3.41496	-0.00161784				3.41642	0.01678							3.41058	0.00843571				3.4186	0.00366803				3.41405	0.000834205
3.41823	-0.00162686				3.41969	0.01677							3.41386	0.00843066				3.42187	0.00367124				3.41733	0.000830739
3.42151	-0.00163577				3.42297	0.01676							3.41714	0.00842551				3.42515	0.00367451				3.4206	0.000827159
3.42479	-0.00164457				3.42624	0.01676							3.42041	0.00842025				3.42843	0.00367783				3.42388	0.000823469
3.42806	-0.00165324				3.42952	0.01675							3.42369	0.0084149				3.4317	0.00368122				3.42715	0.000819676
3.43134	-0.00166175				3.4328	0.01674							3.42696	0.00840943				3.43498	0.00368467				3.43043	0.000815783
3.43461	-0.00167011				3.43607	0.01673							3.43024	0.00840386				3.43825	0.00368818				3.43371	0.000811792
3.43789	-0.00167829				3.43935	0.01673							3.43352	0.00839818				3.44153	0.00369174				3.43698	0.000807706
3.44117	-0.0016863				3.44262	0.01672							3.43679	0.0083924				3.4448	0.00369536				3.44026	0.000803532
3.44444	-0.00169411				3.4459	0.01671							3.44007	0.00838653				3.44808	0.00369903				3.44353	0.000799273
3.44772	-0.00170173				3.44918	0.0167							3.44334	0.00838056				3.45136	0.00370275				3.44681	0.000794935
3.45099	-0.00170912				3.45245	0.0167							3.44662	0.00837451				3.45463	0.00370652				3.45009	0.000790523
3.45427	-0.00171629				3.45573	0.01669							3.4499	0.00836836				3.45791	0.00371034				3.45336	0.00078604
3.45755	-0.00172322				3.459	0.01668							3.45317	0.00836212				3.46118	0.00371421				3.45664	0.000781492
3.46082	-0.0017299				3.46228	0.01668							3.45645	0.0083558				3.46446	0.00371812				3.45991	0.00077688
3.4641	-0.00173633				3.46556	0.01667							3.45972	0.00834939				3.46774	0.00372207				3.46319	0.000772211
3.46737	-0.0017425				3.46883	0.01666							3.463	0.00834291				3.47101	0.00372606				3.46647	0.000767489
3.47065	-0.0017484				3.47211	0.01666							3.46627	0.00833636				3.47429	0.00373008				3.46974	0.00076272
3.47392	-0.00175402				3.47538	0.01665							3.46955	0.00832974				3.47756	0.00373414				3.47302	0.000757912
3.4772	-0.00175936				3.47866	0.01664							3.47283	0.00832305				3.48084	0.00373822				3.47629	0.000753067
3.48048	-0.00176442				3.48194	0.01664							3.4761	0.0083163				3.48412	0.00374233				3.47957	0.000748188
3.48375	-0.00176918				3.48521	0.01663							3.47938	0.00830949				3.48739	0.00374647				3.48285	0.000743282
3.48703	-0.00177364				3.48849	0.01663							3.48265	0.00830263				3.49067	0.00375062				3.48612	0.000738355
3.4903	-0.00177781				3.49176	0.01662							3.48593	0.00829571				3.49394	0.00375479				3.4894	0.00073341
3.49358	-0.00178167				3.49504	0.01661							3.48921	0.00828875				3.49722	0.00375897				3.49267	0.000728456
3.49686	-0.00178522				3.49832	0.01661							3.49248	0.00828176				3.5005	0.00376316				3.49595	0.000723499
3.50013	-0.00178846				3.50159	0.0166							3.49576	0.00827474				3.50377	0.00376736				3.49922	0.000718541
3.50341	-0.00179139				3.50487	0.0166							3.49903	0.00826769				3.50705	0.00377155				3.5025	0.000713586
3.50668	-0.001794				3.50814	0.01659							3.50231	0.00826062				3.51032	0.00377575				3.50578	0.000708642
3.50996	-0.0017963				3.51142	0.01659							3.50559	0.00825351				3.5136	0.00377994				3.50905	0.000703713
3.51324	-0.00179827				3.51469	0.01658							3.50886	0.00824639				3.51687	0.00378412				3.51233	0.000698804
3.51651	-0.00179992				3.51797	0.01658							3.51214	0.00823926				3.52015	0.00378829				3.5156	0.000693919
3.51979	-0.00180125				3.52125	0.01657							3.51541	0.00823213				3.52343	0.00379244				3.51888	0.000689064
3.52306	-0.00180225				3.52452	0.01657							3.51869	0.00822499				3.5267	0.00379657				3.52216	0.000684245
3.52634	-0.00180294				3.5278	0.01656							3.52197	0.00821785				3.52998	0.00380067				3.52543	0.000679465
3.52962	-0.0018033				3.53107	0.01656							3.52524	0.00821073				3.53325	0.00380475				3.52871	0.00067473
3.53289	-0.00180335				3.53435	0.01656							3.52852	0.00820363				3.53653	0.00380879				3.53198	0.000670042
3.53617	-0.00180308				3.53763	0.01655							3.53179	0.00819654				3.53981	0.0038128				3.53526	0.000665405
3.53944	-0.00180249				3.5409	0.01655							3.53507	0.00818948				3.54308	0.00381677				3.53854	0.000660826
3.54272	-0.0018016				3.54418	0.01655							3.53835	0.00818244				3.54636	0.00382069				3.54181	0.000656308
3.54599	-0.0018004				3.54745	0.01654							3.54162	0.00817543				3.54963	0.00382457				3.54509	0.000651854
3.54927	-0.00179889				3.55073	0.01654							3.5449	0.00816846				3.55291	0.0038284				3.54836	0.000647468
3.55255	-0.00179709				3.55401	0.01654							3.54817	0.00816154				3.55619	0.00383217				3.55164	0.000643152
3.55582	-0.00179499				3.55728	0.01654							3.55145	0.00815466				3.55946	0.00383588				3.55492	0.000638912
3.5591	-0.00179261				3.56056	0.01653							3.55472	0.00814784				3.56274	0.00383952				3.55819	0.000634752
3.56237	-0.00178992				3.56383	0.01653							3.558	0.00814108				3.56601	0.0038431				3.56147	0.000630673
3.56565	-0.00178696				3.56711	0.01653							3.56128	0.00813439				3.56929	0.00384661				3.56474	0.00062668
3.56893	-0.00178372				3.57039	0.01653							3.56455	0.00812775				3.57257	0.00385005				3.56802	0.000622774
3.5722	-0.00178021				3.57366	0.01653							3.56783	0.00812119				3.57584	0.00385342				3.57129	0.00061896
3.57548	-0.00177644				3.57694	0.01652							3.5711	0.00811471				3.57912	0.0038567				3.57457	0.000615239
3.57875	-0.00177242				3.58021	0.01652							3.57438	0.00810831				3.58239	0.0038599				3.57785	0.000611613
3.58203	-0.00176814				3.58349	0.01652							3.57766	0.00810199				3.58567	0.00386302				3.58112	0.000608086
3.58531	-0.00176361				3.58676	0.01652							3.58093	0.00809576				3.58895	0.00386605				3.5844	0.000604661
3.58858	-0.00175884				3.59004	0.01652							3.58421	0.00808962				3.59222	0.00386899				3.58767	0.000601342
3.59186	-0.00175384				3.59332	0.01652							3.58748	0.00808357				3.5955	0.00387184				3.59095	0.000598131
3.59513	-0.00174862				3.59659	0.01652							3.59076	0.00807762				3.59877	0.0038746				3.59423	0.000595032
3.59841	-0.00174319				3.59987	0.01652							3.59404	0.00807177				3.60205	0.00387727				3.5975	0.000592044
3.60169	-0.00173755				3.60314	0.01652							3.59731	0.00806603				3.60532	0.00387983				3.60078	0.000589172
3.60496	-0.00173172				3.60642	0.01652							3.60059	0.00806038				3.6086	0.0038823				3.60405	0.000586418
3.60824	-0.0017257				3.6097	0.01652							3.60386	0.00805484				3.61188	0.00388466				3.60733	0.000583778
3.61151	-0.00171949				3.61297	0.01652							3.60714	0.00804941				3.61515	0.00388693				3.61061	0.000581255
3.61479	-0.00171311				3.61625	0.01652							3.61042	0.00804408				3.61843	0.0038891				3.61388	0.000578851
3.61806	-0.00170657				3.61952	0.01652							3.61369	0.00803887				3.6217	0.00389116				3.61716	0.000576568
3.62134	-0.00169988				3.6228	0.01653							3.61697	0.00803377				3.62498	0.00389313				3.62043	0.000574407
3.62462	-0.00169304				3.62608	0.01653							3.62024	0.00802879				3.62826	0.00389499				3.62371	0.000572367
3.62789	-0.00168605				3.62935	0.01653							3.62352	0.00802392				3.63153	0.00389674				3.62699	0.000570451
3.63117	-0.00167893				3.63263	0.01653							3.62679	0.00801917				3.63481	0.0038984				3.63026	0.000568661
3.63444	-0.00167168				3.6359	0.01653							3.63007	0.00801453				3.63808	0.00389995				3.63354	0.000566996
3.63772	-0.00166431				3.63918	0.01654							3.63335	0.00801002				3.64136	0.0039014				3.63681	0.000565458
3.641	-0.00165682				3.64246	0.01654							3.63662	0.00800561				3.64464	0.00390275				3.64009	0.000564045
3.64427	-0.00164923				3.64573	0.01654							3.6399	0.00800133				3.64791	0.003904				3.64336	0.000562759
3.64755	-0.00164154				3.64901	0.01654							3.64317	0.00799716				3.65119	0.00390515				3.64664	0.000561601
3.65082	-0.00163375				3.65228	0.01655							3.64645	0.0079931				3.65446	0.00390621				3.64992	0.000560572
3.6541	-0.00162587				3.65556	0.01655							3.64973	0.00798916				3.65774	0.00390717				3.65319	0.00055967
3.65738	-0.00161792				3.65883	0.01655							3.653	0.00798534				3.66102	0.00390804				3.65647	0.000558894
3.66065	-0.00160989				3.66211	0.01656							3.65628	0.00798163				3.66429	0.00390881				3.65974	0.000558245
3.66393	-0.00160179				3.66539	0.01656							3.65955	0.00797803				3.66757	0.00390949				3.66302	0.000557723
3.6672	-0.00159363				3.66866	0.01657							3.66283	0.00797454				3.67084	0.00391008				3.6663	0.000557329
3.67048	-0.00158541				3.67194	0.01657							3.66611	0.00797117				3.67412	0.00391058				3.66957	0.00055706
3.67376	-0.00157712				3.67521	0.01657							3.66938	0.00796791				3.67739	0.003911				3.67285	0.000556915
3.67703	-0.00156879				3.67849	0.01658							3.67266	0.00796475				3.68067	0.00391135				3.67612	0.000556894
3.68031	-0.00156042				3.68177	0.01658							3.67593	0.0079617				3.68395	0.00391161				3.6794	0.000556998
3.68358	-0.001552				3.68504	0.01659							3.67921	0.00795875				3.68722	0.0039118				3.68268	0.000557226
3.68686	-0.00154354				3.68832	0.01659							3.68249	0.00795591				3.6905	0.00391191				3.68595	0.000557576
3.69013	-0.00153505				3.69159	0.01659							3.68576	0.00795317				3.69377	0.00391196				3.68923	0.000558049
3.69341	-0.00152652				3.69487	0.0166							3.68904	0.00795053				3.69705	0.00391194				3.6925	0.000558641
3.69669	-0.00151797				3.69815	0.0166							3.69231	0.00794799				3.70033	0.00391186				3.69578	0.000559351
3.69996	-0.00150939				3.70142	0.01661							3.69559	0.00794555				3.7036	0.00391173				3.69906	0.00056018
3.70324	-0.00150079				3.7047	0.01661							3.69886	0.0079432				3.70688	0.00391154				3.70233	0.000561123
3.70651	-0.00149217				3.70797	0.01662							3.70214	0.00794095				3.71015	0.0039113				3.70561	0.00056218
3.70979	-0.00148353				3.71125	0.01662							3.70542	0.00793879				3.71343	0.00391102				3.70888	0.000563351
3.71307	-0.00147488				3.71453	0.01663							3.70869	0.00793672				3.71671	0.00391069				3.71216	0.000564633
3.71634	-0.00146621				3.7178	0.01663							3.71197	0.00793475				3.71998	0.00391034				3.71543	0.000566027
3.71962	-0.00145752				3.72108	0.01664							3.71524	0.00793287				3.72326	0.00390994				3.71871	0.000567529
3.72289	-0.00144884				3.72435	0.01664							3.71852	0.00793107				3.72653	0.00390952				3.72199	0.000569135
3.72617	-0.00144015				3.72763	0.01664							3.7218	0.00792937				3.72981	0.00390908				3.72526	0.000570844
3.72945	-0.00143145				3.7309	0.01665							3.72507	0.00792775				3.73309	0.00390862				3.72854	0.000572654
3.73272	-0.00142276				3.73418	0.01665							3.72835	0.00792623				3.73636	0.00390814				3.73181	0.000574564
3.736	-0.00141406				3.73746	0.01666							3.73162	0.00792478				3.73964	0.00390766				3.73509	0.000576571
3.73927	-0.00140537				3.74073	0.01666							3.7349	0.0079234				3.74291	0.00390716				3.73837	0.000578671
3.74255	-0.00139669				3.74401	0.01667							3.73818	0.00792212				3.74619	0.00390667				3.74164	0.000580857
3.74583	-0.00138802				3.74728	0.01667							3.74145	0.00792091				3.74946	0.00390618				3.74492	0.000583128
3.7491	-0.00137936				3.75056	0.01667							3.74473	0.0079198				3.75274	0.00390569				3.74819	0.000585488
3.75238	-0.0013707				3.75384	0.01668							3.748	0.00791877				3.75602	0.00390523				3.75147	0.000587935
3.75565	-0.00136206				3.75711	0.01668							3.75128	0.00791782				3.75929	0.00390477				3.75475	0.000590462
3.75893	-0.00135345				3.76039	0.01668							3.75456	0.00791697				3.76257	0.00390434				3.75802	0.000593065
3.76221	-0.00134485				3.76366	0.01669							3.75783	0.0079162				3.76584	0.00390394				3.7613	0.000595743
3.76548	-0.00133628				3.76694	0.01669							3.76111	0.0079155				3.76912	0.00390356				3.76457	0.000598493
3.76876	-0.00132774				3.77022	0.01669							3.76438	0.00791489				3.7724	0.00390322				3.76785	0.000601311
3.77203	-0.00131924				3.77349	0.0167							3.76766	0.00791434				3.77567	0.00390292				3.77113	0.000604195
3.77531	-0.00131077				3.77677	0.0167							3.77093	0.00791387				3.77895	0.00390267				3.7744	0.000607142
3.77858	-0.00130233				3.78004	0.0167							3.77421	0.00791346				3.78222	0.00390246				3.77768	0.000610148
3.78186	-0.00129394				3.78332	0.01671							3.77749	0.00791315				3.7855	0.0039023				3.78095	0.000613206
3.78514	-0.0012856				3.7866	0.01671							3.78076	0.00791291				3.78878	0.00390219				3.78423	0.000616315
3.78841	-0.0012773				3.78987	0.01671							3.78404	0.00791276				3.79205	0.00390215				3.78751	0.000619469
3.79169	-0.00126906				3.79315	0.01671							3.78731	0.00791267				3.79533	0.00390216				3.79078	0.000622669
3.79496	-0.00126088				3.79642	0.01671							3.79059	0.00791267				3.7986	0.00390224				3.79406	0.000625911
3.79824	-0.00125277				3.7997	0.01672							3.79387	0.00791275				3.80188	0.00390239				3.79733	0.000629192
3.80152	-0.00124472				3.80297	0.01672							3.79714	0.00791291				3.80516	0.00390261				3.80061	0.000632509
3.80479	-0.00123674				3.80625	0.01672							3.80042	0.00791314				3.80843	0.00390291				3.80388	0.000635853
3.80807	-0.00122884				3.80953	0.01672							3.80369	0.00791345				3.81171	0.00390328				3.80716	0.000639223
3.81134	-0.00122102				3.8128	0.01672							3.80697	0.00791384				3.81498	0.00390373				3.81044	0.000642615
3.81462	-0.0012133				3.81608	0.01672							3.81025	0.00791429				3.81826	0.00390427				3.81371	0.000646025
3.8179	-0.00120566				3.81935	0.01672							3.81352	0.00791482				3.82153	0.00390488				3.81699	0.000649448
3.82117	-0.00119813				3.82263	0.01672							3.8168	0.00791542				3.82481	0.00390559				3.82026	0.000652883
3.82445	-0.00119069				3.82591	0.01672							3.82007	0.00791609				3.82809	0.00390638				3.82354	0.000656321
3.82772	-0.00118336				3.82918	0.01672							3.82335	0.00791683				3.83136	0.00390726				3.82682	0.000659759
3.831	-0.00117614				3.83246	0.01672							3.82663	0.00791765				3.83464	0.00390823				3.83009	0.000663193
3.83428	-0.00116904				3.83573	0.01672							3.8299	0.00791853				3.83791	0.00390929				3.83337	0.000666621
3.83755	-0.00116207				3.83901	0.01672							3.83318	0.00791948				3.84119	0.00391044				3.83664	0.00067004
3.84083	-0.00115522				3.84229	0.01672							3.83645	0.00792049				3.84447	0.00391169				3.83992	0.000673445
3.8441	-0.0011485				3.84556	0.01672							3.83973	0.00792157				3.84774	0.00391302				3.8432	0.000676834
3.84738	-0.00114193				3.84884	0.01672							3.84301	0.0079227				3.85102	0.00391444				3.84647	0.000680202
3.85065	-0.00113549				3.85211	0.01672							3.84628	0.00792388				3.85429	0.00391596				3.84975	0.000683546
3.85393	-0.00112921				3.85539	0.01672							3.84956	0.00792513				3.85757	0.00391757				3.85302	0.00068686
3.85721	-0.00112309				3.85867	0.01672							3.85283	0.00792642				3.86085	0.00391927				3.8563	0.000690141
3.86048	-0.00111712				3.86194	0.01672							3.85611	0.00792777				3.86412	0.00392106				3.85958	0.000693384
3.86376	-0.00111132				3.86522	0.01672							3.85938	0.00792915				3.8674	0.00392294				3.86285	0.000696586
3.86703	-0.00110569				3.86849	0.01672							3.86266	0.00793058				3.87067	0.00392491				3.86613	0.000699741
3.87031	-0.00110023				3.87177	0.01672							3.86594	0.00793204				3.87395	0.00392697				3.8694	0.000702846
3.87359	-0.00109496				3.87505	0.01672							3.86921	0.00793352				3.87723	0.0039291				3.87268	0.000705898
3.87686	-0.00108987				3.87832	0.01672							3.87249	0.00793503				3.8805	0.00393133				3.87595	0.000708894
3.88014	-0.00108497				3.8816	0.01671							3.87576	0.00793656				3.88378	0.00393363				3.87923	0.00071183
3.88341	-0.00108025				3.88487	0.01671							3.87904	0.00793811				3.88705	0.00393601				3.88251	0.000714704
3.88669	-0.00107573				3.88815	0.01671							3.88232	0.00793966				3.89033	0.00393848				3.88578	0.000717514
3.88997	-0.00107141				3.89142	0.01671							3.88559	0.00794122				3.89361	0.00394101				3.88906	0.000720254
3.89324	-0.00106729				3.8947	0.01671							3.88887	0.00794277				3.89688	0.00394361				3.89233	0.00072292
3.89652	-0.00106339				3.89798	0.01671							3.89214	0.00794432				3.90016	0.00394628				3.89561	0.000725511
3.89979	-0.00105969				3.90125	0.01671							3.89542	0.00794585				3.90343	0.00394901				3.89889	0.000728022
3.90307	-0.0010562				3.90453	0.0167							3.8987	0.00794737				3.90671	0.00395181				3.90216	0.00073045
3.90635	-0.00105292				3.9078	0.0167							3.90197	0.00794886				3.90998	0.00395466				3.90544	0.00073279
3.90962	-0.00104987				3.91108	0.0167							3.90525	0.00795033				3.91326	0.00395757				3.90871	0.000735042
3.9129	-0.00104702				3.91436	0.0167							3.90852	0.00795176				3.91654	0.00396052				3.91199	0.000737203
3.91617	-0.0010444				3.91763	0.0167							3.9118	0.00795316				3.91981	0.00396353				3.91527	0.000739271
3.91945	-0.001042				3.92091	0.0167							3.91508	0.00795452				3.92309	0.00396657				3.91854	0.00074124
3.92272	-0.00103982				3.92418	0.01669							3.91835	0.00795583				3.92636	0.00396966				3.92182	0.000743109
3.926	-0.00103787				3.92746	0.01669							3.92163	0.00795708				3.92964	0.00397278				3.92509	0.000744877
3.92928	-0.00103616				3.93074	0.01669							3.9249	0.00795827				3.93292	0.00397593				3.92837	0.000746541
3.93255	-0.00103467				3.93401	0.01669							3.92818	0.00795938				3.93619	0.00397911				3.93165	0.000748098
3.93583	-0.00103342				3.93729	0.01669							3.93145	0.0079604				3.93947	0.00398231				3.93492	0.000749547
3.9391	-0.00103241				3.94056	0.01669							3.93473	0.00796133				3.94274	0.00398554				3.9382	0.000750887
3.94238	-0.00103162				3.94384	0.01669							3.93801	0.00796218				3.94602	0.00398877				3.94147	0.000752115
3.94566	-0.00103107				3.94712	0.01668							3.94128	0.00796292				3.9493	0.00399201				3.94475	0.000753228
3.94893	-0.00103075				3.95039	0.01668							3.94456	0.00796356				3.95257	0.00399526				3.94802	0.000754225
3.95221	-0.00103066				3.95367	0.01668							3.94783	0.00796408				3.95585	0.00399851				3.9513	0.000755103
3.95548	-0.00103081				3.95694	0.01668							3.95111	0.00796449				3.95912	0.00400176				3.95458	0.000755856
3.95876	-0.00103118				3.96022	0.01668							3.95439	0.00796479				3.9624	0.00400499				3.95785	0.000756487
3.96204	-0.00103179				3.96349	0.01668							3.95766	0.00796497				3.96568	0.00400822				3.96113	0.000756995
3.96531	-0.00103264				3.96677	0.01668							3.96094	0.00796502				3.96895	0.00401143				3.9644	0.000757378
3.96859	-0.00103371				3.97005	0.01667							3.96421	0.00796494				3.97223	0.00401462				3.96768	0.000757637
3.97186	-0.00103502				3.97332	0.01667							3.96749	0.00796473				3.9755	0.00401778				3.97096	0.000757768
3.97514	-0.00103655				3.9766	0.01667							3.97077	0.00796437				3.97878	0.00402092				3.97423	0.000757773
3.97842	-0.00103833				3.97987	0.01667							3.97404	0.00796388				3.98205	0.00402403				3.97751	0.00075765
3.98169	-0.00104033				3.98315	0.01667							3.97732	0.00796325				3.98533	0.00402709				3.98078	0.000757398
3.98497	-0.00104257				3.98643	0.01667							3.98059	0.00796247				3.98861	0.00403012				3.98406	0.000757018
3.98824	-0.00104504				3.9897	0.01666							3.98387	0.00796154				3.99188	0.00403311				3.98734	0.000756507
3.99152	-0.00104774				3.99298	0.01666							3.98715	0.00796047				3.99516	0.00403604				3.99061	0.000755868
3.99479	-0.00105067				3.99625	0.01666							3.99042	0.00795926				3.99843	0.00403892				3.99389	0.000755103
3.99807	-0.00105383				3.99953	0.01666							3.9937	0.00795791				4.00171	0.00404176				3.99716	0.000754206
4.00135	-0.00105722				4.00281	0.01666							3.99697	0.00795641				4.00499	0.00404453				4.00044	0.000753178
4.00462	-0.00106084				4.00608	0.01665							4.00025	0.00795476				4.00826	0.00404724				4.00372	0.00075202
4.0079	-0.00106468				4.00936	0.01665							4.00352	0.00795297				4.01154	0.00404989				4.00699	0.000750735
4.01117	-0.00106875				4.01263	0.01665							4.0068	0.00795104				4.01481	0.00405247				4.01027	0.000749322
4.01445	-0.00107303				4.01591	0.01664							4.01008	0.00794897				4.01809	0.00405498				4.01354	0.000747781
4.01773	-0.00107755				4.01919	0.01664							4.01335	0.00794677				4.02137	0.00405741				4.01682	0.000746115
4.021	-0.00108229				4.02246	0.01664							4.01663	0.00794445				4.02464	0.00405977				4.02009	0.000744319
4.02428	-0.00108725				4.02574	0.01663							4.0199	0.007942				4.02792	0.00406205				4.02337	0.000742401
4.02755	-0.00109243				4.02901	0.01663							4.02318	0.00793944				4.03119	0.00406425				4.02665	0.000740361
4.03083	-0.00109784				4.03229	0.01663							4.02646	0.00793677				4.03447	0.00406637				4.02992	0.000738197
4.03411	-0.00110346				4.03556	0.01662							4.02973	0.007934				4.03775	0.00406841				4.0332	0.000735909
4.03738	-0.00110931				4.03884	0.01662							4.03301	0.00793114				4.04102	0.00407036				4.03647	0.000733499
4.04066	-0.00111538				4.04212	0.01661							4.03628	0.00792818				4.0443	0.00407223				4.03975	0.000730969
4.04393	-0.00112167				4.04539	0.01661							4.03956	0.00792515				4.04757	0.00407401				4.04303	0.000728323
4.04721	-0.00112819				4.04867	0.0166							4.04284	0.00792205				4.05085	0.0040757				4.0463	0.000725563
4.05049	-0.00113492				4.05194	0.0166							4.04611	0.00791888				4.05412	0.00407731				4.04958	0.000722691
4.05376	-0.00114188				4.05522	0.01659							4.04939	0.00791566				4.0574	0.00407883				4.05285	0.000719711
4.05704	-0.00114906				4.0585	0.01658							4.05266	0.00791239				4.06068	0.00408025				4.05613	0.000716623
4.06031	-0.00115647				4.06177	0.01658							4.05594	0.0079091				4.06395	0.00408157				4.05941	0.00071343
4.06359	-0.0011641				4.06505	0.01657							4.05922	0.00790578				4.06723	0.00408281				4.06268	0.000710135
4.06687	-0.00117195				4.06832	0.01656							4.06249	0.00790248				4.0705	0.00408395				4.06596	0.000706741
4.07014	-0.00118003				4.0716	0.01656							4.06577	0.00789919				4.07378	0.004085				4.06923	0.000703251
4.07342	-0.00118832				4.07488	0.01655							4.06904	0.00789594				4.07706	0.00408595				4.07251	0.000699666
4.07669	-0.00119684				4.07815	0.01654							4.07232	0.00789273				4.08033	0.0040868				4.07579	0.000695989
4.07997	-0.00120557				4.08143	0.01653							4.07559	0.00788958				4.08361	0.00408756				4.07906	0.000692224
4.08324	-0.00121454				4.0847	0.01652							4.07887	0.00788651				4.08688	0.00408822				4.08234	0.000688376
4.08652	-0.00122374				4.08798	0.01651							4.08215	0.00788352				4.09016	0.0040888				4.08561	0.000684445
4.0898	-0.00123317				4.09126	0.0165							4.08542	0.00788063				4.09344	0.00408928				4.08889	0.000680433
4.09307	-0.00124283				4.09453	0.01649							4.0887	0.00787786				4.09671	0.00408966				4.09217	0.000676343
4.09635	-0.00125273				4.09781	0.01648							4.09197	0.00787521				4.09999	0.00408996				4.09544	0.000672179
4.09962	-0.00126285				4.10108	0.01647							4.09525	0.00787271				4.10326	0.00409016				4.09872	0.000667944
4.1029	-0.00127319				4.10436	0.01646							4.09853	0.00787037				4.10654	0.00409027				4.10199	0.000663643
4.10618	-0.00128377				4.10763	0.01645							4.1018	0.00786822				4.10982	0.00409029				4.10527	0.00065928
4.10945	-0.00129458				4.11091	0.01644							4.10508	0.00786625				4.11309	0.00409022				4.10854	0.000654854
4.11273	-0.00130562				4.11419	0.01643							4.10835	0.00786449				4.11637	0.00409006				4.11182	0.000650372
4.116	-0.00131689				4.11746	0.01641							4.11163	0.00786295				4.11964	0.00408981				4.1151	0.000645837
4.11928	-0.0013284				4.12074	0.0164							4.11491	0.00786165				4.12292	0.00408947				4.11837	0.000641255
4.12256	-0.00134013				4.12401	0.01639							4.11818	0.00786061				4.12619	0.00408906				4.12165	0.00063663
4.12583	-0.0013521				4.12729	0.01637							4.12146	0.00785983				4.12947	0.00408855				4.12492	0.000631964
4.12911	-0.00136429				4.13057	0.01636							4.12473	0.00785933				4.13275	0.00408797				4.1282	0.000627262
4.13238	-0.0013767				4.13384	0.01635							4.12801	0.00785912				4.13602	0.00408731				4.13148	0.00062253
4.13566	-0.00138935				4.13712	0.01633							4.13129	0.00785922				4.1393	0.00408657				4.13475	0.000617768
4.13894	-0.00140222				4.14039	0.01632							4.13456	0.00785965				4.14257	0.00408576				4.13803	0.000612982
4.14221	-0.00141532				4.14367	0.0163							4.13784	0.00786041				4.14585	0.00408487				4.1413	0.000608175
4.14549	-0.00142864				4.14695	0.01629							4.14111	0.00786151				4.14913	0.00408391				4.14458	0.000603352
4.14876	-0.00144217				4.15022	0.01628							4.14439	0.00786297				4.1524	0.00408288				4.14786	0.000598516
4.15204	-0.00145593				4.1535	0.01626							4.14767	0.0078648				4.15568	0.00408177				4.15113	0.000593669
4.15531	-0.00146989				4.15677	0.01624							4.15094	0.00786702				4.15895	0.0040806				4.15441	0.000588816
4.15859	-0.00148407				4.16005	0.01623							4.15422	0.00786963				4.16223	0.00407937				4.15768	0.000583962
4.16187	-0.00149846				4.16333	0.01621							4.15749	0.00787264				4.16551	0.00407807				4.16096	0.000579113
4.16514	-0.00151304				4.1666	0.0162							4.16077	0.00787607				4.16878	0.0040767				4.16424	0.000574268
4.16842	-0.00152782				4.16988	0.01618							4.16404	0.00787993				4.17206	0.00407528				4.16751	0.000569429
4.17169	-0.00154278				4.17315	0.01616							4.16732	0.00788421				4.17533	0.0040738				4.17079	0.000564604
4.17497	-0.00155793				4.17643	0.01615							4.1706	0.0078889				4.17861	0.00407227				4.17406	0.000559796
4.17825	-0.00157325				4.17971	0.01613							4.17387	0.00789404				4.18189	0.00407067				4.17734	0.000555011
4.18152	-0.00158874				4.18298	0.01611							4.17715	0.00789962				4.18516	0.00406903				4.18061	0.00055025
4.1848	-0.0016044				4.18626	0.0161							4.18042	0.00790565				4.18844	0.00406734				4.18389	0.000545517
4.18807	-0.00162021				4.18953	0.01608							4.1837	0.00791214				4.19171	0.0040656				4.18717	0.000540815
4.19135	-0.00163617				4.19281	0.01606							4.18698	0.00791909				4.19499	0.00406382				4.19044	0.000536148
4.19463	-0.00165225				4.19608	0.01605							4.19025	0.00792651				4.19827	0.004062				4.19372	0.000531519
4.1979	-0.00166846				4.19936	0.01603							4.19353	0.00793437				4.20154	0.00406014				4.19699	0.000526932
4.20118	-0.00168479				4.20264	0.01601							4.1968	0.00794269				4.20482	0.00405825				4.20027	0.00052239
4.20445	-0.00170123				4.20591	0.01599							4.20008	0.00795146				4.20809	0.00405632				4.20355	0.000517894
4.20773	-0.00171776				4.20919	0.01597							4.20336	0.00796069				4.21137	0.00405436				4.20682	0.000513447
4.21101	-0.00173438				4.21246	0.01596							4.20663	0.00797036				4.21464	0.00405238				4.2101	0.000509054
4.21428	-0.00175106				4.21574	0.01594							4.20991	0.00798049				4.21792	0.00405036				4.21337	0.00050472
4.21756	-0.0017678				4.21902	0.01592							4.21318	0.00799106				4.2212	0.00404833				4.21665	0.000500446
4.22083	-0.00178458				4.22229	0.0159							4.21646	0.00800206				4.22447	0.00404627				4.21993	0.000496236
4.22411	-0.00180138				4.22557	0.01588							4.21974	0.00801349				4.22775	0.00404419				4.2232	0.000492089
4.22738	-0.0018182				4.22884	0.01587							4.22301	0.00802532				4.23102	0.0040421				4.22648	0.00048801
4.23066	-0.00183502				4.23212	0.01585							4.22629	0.00803756				4.2343	0.00404				4.22975	0.000484002
4.23394	-0.00185183				4.2354	0.01583							4.22956	0.0080502				4.23758	0.00403789				4.23303	0.000480067
4.23721	-0.0018686				4.23867	0.01581							4.23284	0.00806324				4.24085	0.00403576				4.23631	0.000476209
4.24049	-0.00188532				4.24195	0.01579							4.23611	0.00807665				4.24413	0.00403363				4.23958	0.000472427
4.24376	-0.00190199				4.24522	0.01577							4.23939	0.00809043				4.2474	0.0040315				4.24286	0.000468724
4.24704	-0.00191857				4.2485	0.01575							4.24267	0.00810456				4.25068	0.00402937				4.24613	0.000465103
4.25032	-0.00193506				4.25178	0.01574							4.24594	0.00811903				4.25396	0.00402724				4.24941	0.000461566
4.25359	-0.00195143				4.25505	0.01572							4.24922	0.00813384				4.25723	0.00402511				4.25268	0.000458114
4.25687	-0.00196768				4.25833	0.0157							4.25249	0.00814896				4.26051	0.00402299				4.25596	0.000454752
4.26014	-0.00198377				4.2616	0.01568							4.25577	0.00816438				4.26378	0.00402088				4.25924	0.000451479
4.26342	-0.0019997				4.26488	0.01566							4.25905	0.00818007				4.26706	0.00401878				4.26251	0.000448296
4.2667	-0.00201544				4.26815	0.01564							4.26232	0.00819604				4.27034	0.0040167				4.26579	0.000445199
4.26997	-0.00203098				4.27143	0.01562							4.2656	0.00821225				4.27361	0.00401463				4.26906	0.000442196
4.27325	-0.00204629				4.27471	0.0156							4.26887	0.0082287				4.27689	0.00401259				4.27234	0.000439287
4.27652	-0.00206137				4.27798	0.01558							4.27215	0.00824537				4.28016	0.00401056				4.27562	0.000436475
4.2798	-0.00207619				4.28126	0.01557							4.27543	0.00826224				4.28344	0.00400855				4.27889	0.000433763
4.28308	-0.00209074				4.28453	0.01555							4.2787	0.00827928				4.28671	0.00400657				4.28217	0.000431148
4.28635	-0.00210501				4.28781	0.01553							4.28198	0.00829648				4.28999	0.00400461				4.28544	0.000428628
4.28963	-0.00211897				4.29109	0.01551							4.28525	0.00831382				4.29327	0.00400269				4.28872	0.000426209
4.2929	-0.00213262				4.29436	0.01549							4.28853	0.00833129				4.29654	0.00400079				4.292	0.00042389
4.29618	-0.00214593				4.29764	0.01547							4.29181	0.00834885				4.29982	0.00399893				4.29527	0.000421674
4.29946	-0.00215889				4.30091	0.01545							4.29508	0.0083665				4.30309	0.00399709				4.29855	0.000419562
4.30273	-0.00217148				4.30419	0.01543							4.29836	0.0083842				4.30637	0.0039953				4.30182	0.000417552
4.30601	-0.00218369				4.30747	0.01542							4.30163	0.00840194				4.30965	0.00399354				4.3051	0.000415642
4.30928	-0.00219552				4.31074	0.0154							4.30491	0.0084197				4.31292	0.00399181				4.30838	0.000413839
4.31256	-0.00220695				4.31402	0.01538							4.30818	0.00843747				4.3162	0.00399011				4.31165	0.000412142
4.31583	-0.00221795				4.31729	0.01536							4.31146	0.00845523				4.31947	0.00398846				4.31493	0.000410549
4.31911	-0.00222851				4.32057	0.01534							4.31474	0.00847295				4.32275	0.00398683				4.3182	0.000409062
4.32239	-0.00223864				4.32385	0.01532							4.31801	0.00849062				4.32603	0.00398525				4.32148	0.000407681
4.32566	-0.00224831				4.32712	0.01531							4.32129	0.00850823				4.3293	0.0039837				4.32475	0.000406406
4.32894	-0.00225751				4.3304	0.01529							4.32456	0.00852575				4.33258	0.00398219				4.32803	0.000405236
4.33221	-0.00226624				4.33367	0.01527							4.32784	0.00854316				4.33585	0.00398073				4.33131	0.000404172
4.33549	-0.00227449				4.33695	0.01525							4.33112	0.00856045				4.33913	0.0039793				4.33458	0.000403212
4.33877	-0.00228226				4.34022	0.01524							4.33439	0.0085776				4.34241	0.00397791				4.33786	0.00040236
4.34204	-0.00228953				4.3435	0.01522							4.33767	0.0085946				4.34568	0.00397655				4.34113	0.000401614
4.34532	-0.00229631				4.34678	0.0152							4.34094	0.00861142				4.34896	0.00397524				4.34441	0.000400974
4.34859	-0.00230259				4.35005	0.01518							4.34422	0.00862803				4.35223	0.00397396				4.34769	0.000400439
4.35187	-0.00230835				4.35333	0.01517							4.3475	0.00864444				4.35551	0.00397272				4.35096	0.000400006
4.35515	-0.00231361				4.3566	0.01515							4.35077	0.00866063				4.35878	0.00397151				4.35424	0.00039968
4.35842	-0.00231836				4.35988	0.01513							4.35405	0.0086766				4.36206	0.00397033				4.35751	0.000399459
4.3617	-0.0023226				4.36316	0.01512							4.35732	0.00869231				4.36534	0.00396919				4.36079	0.000399341
4.36497	-0.00232633				4.36643	0.0151							4.3606	0.00870777				4.36861	0.00396807				4.36407	0.000399326
4.36825	-0.00232956				4.36971	0.01509							4.36388	0.00872295				4.37189	0.00396699				4.36734	0.000399415
4.37153	-0.00233228				4.37298	0.01507							4.36715	0.00873785				4.37516	0.00396593				4.37062	0.000399605
4.3748	-0.00233452				4.37626	0.01506							4.37043	0.00875246				4.37844	0.0039649				4.37389	0.000399894
4.37808	-0.00233627				4.37954	0.01504							4.3737	0.00876678				4.38172	0.00396388				4.37717	0.000400284
4.38135	-0.00233753				4.38281	0.01503							4.37698	0.00878078				4.38499	0.00396289				4.38045	0.000400774
4.38463	-0.00233832				4.38609	0.01501							4.38025	0.00879447				4.38827	0.00396192				4.38372	0.000401361
4.3879	-0.00233863				4.38936	0.015							4.38353	0.00880784				4.39154	0.00396096				4.387	0.000402045
4.39118	-0.00233848				4.39264	0.01498							4.38681	0.00882088				4.39482	0.00396001				4.39027	0.000402822
4.39446	-0.00233789				4.39592	0.01497							4.39008	0.00883359				4.3981	0.00395907				4.39355	0.000403694
4.39773	-0.00233685				4.39919	0.01495							4.39336	0.00884595				4.40137	0.00395814				4.39683	0.000404658
4.40101	-0.0023354				4.40247	0.01494							4.39663	0.00885797				4.40465	0.00395721				4.4001	0.000405713
4.40428	-0.00233352				4.40574	0.01493							4.39991	0.00886962				4.40792	0.00395628				4.40338	0.000406858
4.40756	-0.00233124				4.40902	0.01491							4.40319	0.00888092				4.4112	0.00395534				4.40665	0.000408095
4.41084	-0.00232857				4.41229	0.0149							4.40646	0.00889187				4.41448	0.0039544				4.40993	0.00040942
4.41411	-0.00232552				4.41557	0.01489							4.40974	0.00890246				4.41775	0.00395345				4.4132	0.000410832
4.41739	-0.00232212				4.41885	0.01488							4.41301	0.0089127				4.42103	0.00395249				4.41648	0.000412327
4.42066	-0.00231838				4.42212	0.01487							4.41629	0.00892259				4.4243	0.00395151				4.41976	0.000413904
4.42394	-0.00231432				4.4254	0.01485							4.41957	0.00893213				4.42758	0.0039505				4.42303	0.000415564
4.42722	-0.00230995				4.42867	0.01484							4.42284	0.00894133				4.43085	0.00394947				4.42631	0.000417307
4.43049	-0.00230529				4.43195	0.01483							4.42612	0.00895017				4.43413	0.00394842				4.42958	0.000419129
4.43377	-0.00230036				4.43523	0.01482							4.42939	0.00895867				4.43741	0.00394733				4.43286	0.000421031
4.43704	-0.00229518				4.4385	0.01481							4.43267	0.00896682				4.44068	0.0039462				4.43614	0.000423007
4.44032	-0.00228976				4.44178	0.0148							4.43595	0.00897463				4.44396	0.00394504				4.43941	0.000425055
4.4436	-0.00228413				4.44505	0.01479							4.43922	0.0089821				4.44723	0.00394382				4.44269	0.000427171
4.44687	-0.00227832				4.44833	0.01478							4.4425	0.00898924				4.45051	0.00394256				4.44596	0.000429353
4.45015	-0.00227233				4.45161	0.01477							4.44577	0.00899606				4.45379	0.00394125				4.44924	0.000431604
4.45342	-0.00226619				4.45488	0.01476							4.44905	0.00900256				4.45706	0.00393988				4.45252	0.000433924
4.4567	-0.0022599				4.45816	0.01475							4.45233	0.00900875				4.46034	0.00393845				4.45579	0.000436308
4.45997	-0.0022535				4.46143	0.01474							4.4556	0.00901464				4.46361	0.00393696				4.45907	0.000438753
4.46325	-0.00224699				4.46471	0.01474							4.45888	0.00902026				4.46689	0.0039354				4.46234	0.000441254
4.46653	-0.0022404				4.46799	0.01473							4.46215	0.00902559				4.47017	0.00393376				4.46562	0.000443811
4.4698	-0.00223375				4.47126	0.01472							4.46543	0.00903065				4.47344	0.00393206				4.4689	0.000446422
4.47308	-0.00222705				4.47454	0.01471							4.4687	0.00903544				4.47672	0.00393027				4.47217	0.000449081
4.47635	-0.00222032				4.47781	0.0147							4.47198	0.00903998				4.47999	0.0039284				4.47545	0.000451791
4.47963	-0.00221358				4.48109	0.0147							4.47526	0.00904427				4.48327	0.00392645				4.47872	0.00045455
4.48291	-0.00220685				4.48436	0.01469							4.47853	0.00904833				4.48655	0.0039244				4.482	0.00045735
4.48618	-0.00220015				4.48764	0.01468							4.48181	0.00905215				4.48982	0.00392227				4.48527	0.000460188
4.48946	-0.00219349				4.49092	0.01467							4.48508	0.00905574				4.4931	0.00392004				4.48855	0.000463062
4.49273	-0.00218688				4.49419	0.01467							4.48836	0.00905913				4.49637	0.00391771				4.49183	0.000465971
4.49601	-0.00218034				4.49747	0.01466							4.49164	0.00906232				4.49965	0.00391528				4.4951	0.000468913
4.49929	-0.0021739				4.50074	0.01466							4.49491	0.00906532				4.50293	0.00391274				4.49838	0.000471888
4.50256	-0.00216755				4.50402	0.01465							4.49819	0.00906815				4.5062	0.0039101				4.50165	0.00047489
4.50584	-0.00216132				4.5073	0.01464							4.50146	0.00907082				4.50948	0.00390736				4.50493	0.000477916
4.50911	-0.00215521				4.51057	0.01464							4.50474	0.00907334				4.51275	0.0039045				4.50821	0.000480964
4.51239	-0.00214924				4.51385	0.01463							4.50802	0.0090757				4.51603	0.00390152				4.51148	0.000484028
4.51567	-0.00214342				4.51712	0.01463							4.51129	0.00907792				4.5193	0.00389843				4.51476	0.000487107
4.51894	-0.00213776				4.5204	0.01462							4.51457	0.00908003				4.52258	0.00389522				4.51803	0.000490196
4.52222	-0.00213226				4.52368	0.01462							4.51784	0.00908202				4.52586	0.00389189				4.52131	0.000493296
4.52549	-0.00212694				4.52695	0.01461							4.52112	0.0090839				4.52913	0.00388845				4.52459	0.000496402
4.52877	-0.0021218				4.53023	0.01461							4.5244	0.00908569				4.53241	0.00388488				4.52786	0.000499512
4.53204	-0.00211685				4.5335	0.0146							4.52767	0.00908739				4.53568	0.00388119				4.53114	0.000502622
4.53532	-0.00211209				4.53678	0.0146							4.53095	0.00908902				4.53896	0.00387739				4.53441	0.000505729
4.5386	-0.00210753				4.54006	0.01459							4.53422	0.00909058				4.54224	0.00387345				4.53769	0.000508829
4.54187	-0.00210318				4.54333	0.01459							4.5375	0.00909207				4.54551	0.0038694				4.54097	0.00051192
4.54515	-0.00209904				4.54661	0.01458							4.54077	0.0090935				4.54879	0.00386522				4.54424	0.000514996
4.54842	-0.00209511				4.54988	0.01458							4.54405	0.00909488				4.55206	0.00386091				4.54752	0.000518052
4.5517	-0.00209139				4.55316	0.01458							4.54733	0.00909621				4.55534	0.00385649				4.55079	0.00052109
4.55498	-0.00208788				4.55644	0.01457							4.5506	0.0090975				4.55862	0.00385194				4.55407	0.000524107
4.55825	-0.00208459				4.55971	0.01457							4.55388	0.00909876				4.56189	0.00384726				4.55734	0.0005271
4.56153	-0.0020815				4.56299	0.01456							4.55715	0.00909998				4.56517	0.00384247				4.56062	0.000530066
4.5648	-0.00207863				4.56626	0.01456							4.56043	0.00910117				4.56844	0.00383756				4.5639	0.000533001
4.56808	-0.00207596				4.56954	0.01456							4.56371	0.00910234				4.57172	0.00383253				4.56717	0.0005359
4.57136	-0.00207349				4.57281	0.01456							4.56698	0.0091035				4.575	0.00382739				4.57045	0.000538761
4.57463	-0.00207122				4.57609	0.01455							4.57026	0.00910464				4.57827	0.00382213				4.57372	0.000541581
4.57791	-0.00206915				4.57937	0.01455							4.57353	0.00910576				4.58155	0.00381676				4.577	0.000544359
4.58118	-0.00206725				4.58264	0.01455							4.57681	0.00910686				4.58482	0.00381128				4.58028	0.000547093
4.58446	-0.00206554				4.58592	0.01454							4.58009	0.00910796				4.5881	0.00380569				4.58355	0.000549781
4.58774	-0.002064				4.58919	0.01454							4.58336	0.00910906				4.59137	0.0038				4.58683	0.000552421
4.59101	-0.00206263				4.59247	0.01454							4.58664	0.00911015				4.59465	0.00379422				4.5901	0.00055501
4.59429	-0.00206141				4.59575	0.01454							4.58991	0.00911123				4.59793	0.00378833				4.59338	0.000557545
4.59756	-0.00206034				4.59902	0.01454							4.59319	0.00911229				4.6012	0.00378235				4.59666	0.000560026
4.60084	-0.00205941				4.6023	0.01453							4.59647	0.00911335				4.60448	0.00377628				4.59993	0.00056245
4.60412	-0.00205861				4.60557	0.01453							4.59974	0.00911439				4.60775	0.00377013				4.60321	0.000564816
4.60739	-0.00205793				4.60885	0.01453							4.60302	0.00911542				4.61103	0.00376389				4.60648	0.000567121
4.61067	-0.00205735				4.61213	0.01453							4.60629	0.00911642				4.61431	0.00375757				4.60976	0.000569365
4.61394	-0.00205688				4.6154	0.01453							4.60957	0.00911739				4.61758	0.00375118				4.61304	0.000571547
4.61722	-0.00205649				4.61868	0.01453							4.61284	0.00911833				4.62086	0.00374472				4.61631	0.000573661
4.62049	-0.00205619				4.62195	0.01453							4.61612	0.00911924				4.62413	0.0037382				4.61959	0.000575709
4.62377	-0.00205596				4.62523	0.01453							4.6194	0.00912011				4.62741	0.00373162				4.62286	0.00057769
4.62705	-0.00205577				4.62851	0.01453							4.62267	0.00912093				4.63069	0.00372498				4.62614	0.000579605
4.63032	-0.00205562				4.63178	0.01453							4.62595	0.0091217				4.63396	0.0037183				4.62941	0.000581452
4.6336	-0.0020555				4.63506	0.01453							4.62922	0.00912242				4.63724	0.00371157				4.63269	0.000583227
4.63687	-0.0020554				4.63833	0.01453							4.6325	0.00912307				4.64051	0.00370481				4.63597	0.000584931
4.64015	-0.0020553				4.64161	0.01453							4.63578	0.00912364				4.64379	0.00369801				4.63924	0.000586562
4.64343	-0.0020552				4.64488	0.01453							4.63905	0.00912414				4.64707	0.00369119				4.64252	0.000588122
4.6467	-0.00205508				4.64816	0.01454							4.64233	0.00912456				4.65034	0.00368435				4.64579	0.000589609
4.64998	-0.00205493				4.65144	0.01454							4.6456	0.00912488				4.65362	0.00367749				4.64907	0.000591022
4.65325	-0.00205473				4.65471	0.01454							4.64888	0.0091251				4.65689	0.00367064				4.65235	0.000592363
4.65653	-0.00205448				4.65799	0.01454							4.65216	0.00912521				4.66017	0.00366378				4.65562	0.000593629
4.65981	-0.00205417				4.66126	0.01454							4.65543	0.0091252				4.66344	0.00365693				4.6589	0.000594821
4.66308	-0.00205377				4.66454	0.01455							4.65871	0.00912505				4.66672	0.0036501				4.66217	0.000595939
4.66636	-0.00205329				4.66782	0.01455							4.66198	0.00912476				4.67	0.00364328				4.66545	0.000596984
4.66963	-0.00205273				4.67109	0.01455							4.66526	0.00912432				4.67327	0.0036365				4.66873	0.000597957
4.67291	-0.00205206				4.67437	0.01456							4.66854	0.00912373				4.67655	0.00362974				4.672	0.000598858
4.67619	-0.00205128				4.67764	0.01456							4.67181	0.00912296				4.67982	0.00362303				4.67528	0.00059969
4.67946	-0.00205038				4.68092	0.01457							4.67509	0.00912202				4.6831	0.00361637				4.67855	0.000600451
4.68274	-0.00204936				4.6842	0.01457							4.67836	0.00912089				4.68638	0.00360976				4.68183	0.000601141
4.68601	-0.0020482				4.68747	0.01458							4.68164	0.00911955				4.68965	0.00360321				4.68511	0.000601762
4.68929	-0.0020469				4.69075	0.01458							4.68492	0.009118				4.69293	0.00359674				4.68838	0.000602313
4.69256	-0.00204546				4.69402	0.01459							4.68819	0.00911623				4.6962	0.00359033				4.69166	0.000602799
4.69584	-0.00204387				4.6973	0.01459							4.69147	0.00911422				4.69948	0.003584				4.69493	0.00060322
4.69912	-0.00204213				4.70058	0.0146							4.69474	0.00911196				4.70276	0.00357776				4.69821	0.000603576
4.70239	-0.00204024				4.70385	0.0146							4.69802	0.00910947				4.70603	0.00357162				4.70149	0.000603867
4.70567	-0.00203818				4.70713	0.01461							4.70129	0.00910671				4.70931	0.00356558				4.70476	0.000604095
4.70894	-0.00203596				4.7104	0.01462							4.70457	0.00910368				4.71258	0.00355964				4.70804	0.000604262
4.71222	-0.00203359				4.71368	0.01462							4.70785	0.00910038				4.71586	0.00355382				4.71131	0.000604373
4.7155	-0.00203104				4.71695	0.01463							4.71112	0.00909679				4.71914	0.00354812				4.71459	0.000604424
4.71877	-0.00202833				4.72023	0.01464							4.7144	0.0090929				4.72241	0.00354255				4.71786	0.000604418
4.72205	-0.00202545				4.72351	0.01464							4.71767	0.00908869				4.72569	0.00353711				4.72114	0.000604355
4.72532	-0.00202242				4.72678	0.01465							4.72095	0.00908417				4.72896	0.00353181				4.72442	0.000604235
4.7286	-0.00201922				4.73006	0.01466							4.72423	0.00907933				4.73224	0.00352666				4.72769	0.000604059
4.73188	-0.00201587				4.73333	0.01467							4.7275	0.00907415				4.73551	0.00352166				4.73097	0.00060384
4.73515	-0.00201238				4.73661	0.01467							4.73078	0.00906863				4.73879	0.00351681				4.73424	0.000603571
4.73843	-0.00200874				4.73989	0.01468							4.73405	0.00906275				4.74207	0.00351213				4.73752	0.000603251
4.7417	-0.00200496				4.74316	0.01469							4.73733	0.00905651				4.74534	0.00350762				4.7408	0.000602878
4.74498	-0.00200104				4.74644	0.0147							4.74061	0.00904992				4.74862	0.00350329				4.74407	0.000602458
4.74826	-0.001997				4.74971	0.01471							4.74388	0.00904296				4.75189	0.00349913				4.74735	0.000601996
4.75153	-0.00199284				4.75299	0.01471							4.74716	0.00903564				4.75517	0.00349515				4.75062	0.000601492
4.75481	-0.00198858				4.75627	0.01472							4.75043	0.00902794				4.75845	0.00349137				4.7539	0.000600945
4.75808	-0.00198421				4.75954	0.01473							4.75371	0.00901987				4.76172	0.00348777				4.75718	0.00060036
4.76136	-0.00197975				4.76282	0.01474							4.75699	0.00901142				4.765	0.00348437				4.76045	0.000599735
4.76463	-0.0019752				4.76609	0.01475							4.76026	0.00900259				4.76827	0.00348117				4.76373	0.000599071
4.76791	-0.00197058				4.76937	0.01476							4.76354	0.00899337				4.77155	0.00347818				4.767	0.000598369
4.77119	-0.0019659				4.77265	0.01476							4.76681	0.00898374				4.77483	0.0034754				4.77028	0.000597631
4.77446	-0.00196115				4.77592	0.01477							4.77009	0.00897372				4.7781	0.00347283				4.77356	0.000596858
4.77774	-0.00195636				4.7792	0.01478							4.77336	0.00896331				4.78138	0.00347048				4.77683	0.000596052
4.78101	-0.00195153				4.78247	0.01479							4.77664	0.0089525				4.78465	0.00346834				4.78011	0.000595207
4.78429	-0.00194669				4.78575	0.0148							4.77992	0.00894129				4.78793	0.00346643				4.78338	0.000594325
4.78757	-0.00194185				4.78902	0.0148							4.78319	0.00892968				4.79121	0.00346474				4.78666	0.000593407
4.79084	-0.00193701				4.7923	0.01481							4.78647	0.00891767				4.79448	0.00346329				4.78993	0.000592455
4.79412	-0.00193218				4.79558	0.01482							4.78974	0.00890526				4.79776	0.00346206				4.79321	0.000591472
4.79739	-0.00192739				4.79885	0.01483							4.79302	0.00889245				4.80103	0.00346106				4.79649	0.000590457
4.80067	-0.00192264				4.80213	0.01484							4.7963	0.00887925				4.80431	0.00346029				4.79976	0.000589411
4.80395	-0.00191794				4.8054	0.01484							4.79957	0.00886566				4.80759	0.00345976				4.80304	0.000588333
4.80722	-0.00191331				4.80868	0.01485							4.80285	0.00885168				4.81086	0.00345947				4.80631	0.000587225
4.8105	-0.00190876				4.81196	0.01486							4.80612	0.00883732				4.81414	0.00345941				4.80959	0.000586086
4.81377	-0.0019043				4.81523	0.01486							4.8094	0.00882259				4.81741	0.0034596				4.81287	0.000584917
4.81705	-0.00189993				4.81851	0.01487							4.81268	0.00880748				4.82069	0.00346002				4.81614	0.000583718
4.82033	-0.00189569				4.82178	0.01488							4.81595	0.008792				4.82396	0.00346069				4.81942	0.000582491
4.8236	-0.00189156				4.82506	0.01488							4.81923	0.00877617				4.82724	0.0034616				4.82269	0.000581231
4.82688	-0.00188758				4.82834	0.01489							4.8225	0.00875998				4.83052	0.00346275				4.82597	0.000579939
4.83015	-0.00188376				4.83161	0.01489							4.82578	0.00874345				4.83379	0.00346415				4.82925	0.000578617
4.83343	-0.00188009				4.83489	0.0149							4.82906	0.00872659				4.83707	0.00346578				4.83252	0.00057726
4.8367	-0.0018766				4.83816	0.01491							4.83233	0.00870939				4.84034	0.00346766				4.8358	0.00057587
4.83998	-0.00187329				4.84144	0.01491							4.83561	0.00869187				4.84362	0.00346978				4.83907	0.000574449
4.84326	-0.00187016				4.84472	0.01492							4.83888	0.00867403				4.8469	0.00347213				4.84235	0.000572998
4.84653	-0.00186724				4.84799	0.01492							4.84216	0.00865588				4.85017	0.00347472				4.84563	0.000571514
4.84981	-0.00186452				4.85127	0.01492							4.84543	0.00863745				4.85345	0.00347755				4.8489	0.000569997
4.85308	-0.00186203				4.85454	0.01493							4.84871	0.00861873				4.85672	0.00348061				4.85218	0.000568445
4.85636	-0.00185976				4.85782	0.01493							4.85199	0.00859975				4.86	0.0034839				4.85545	0.000566858
4.85964	-0.00185773				4.8611	0.01494							4.85526	0.0085805				4.86328	0.00348742				4.85873	0.000565236
4.86291	-0.00185594				4.86437	0.01494							4.85854	0.00856101				4.86655	0.00349117				4.862	0.000563577
4.86619	-0.00185439				4.86765	0.01494							4.86181	0.00854129				4.86983	0.00349515				4.86528	0.000561879
4.86946	-0.00185309				4.87092	0.01495							4.86509	0.00852133				4.8731	0.00349935				4.86856	0.000560145
4.87274	-0.00185205				4.8742	0.01495							4.86837	0.00850117				4.87638	0.00350378				4.87183	0.00055837
4.87602	-0.00185126				4.87747	0.01495							4.87164	0.00848081				4.87966	0.00350842				4.87511	0.000556555
4.87929	-0.00185073				4.88075	0.01495							4.87492	0.00846026				4.88293	0.00351328				4.87838	0.000554701
4.88257	-0.00185045				4.88403	0.01495							4.87819	0.00843955				4.88621	0.00351836				4.88166	0.000552805
4.88584	-0.00185044				4.8873	0.01496							4.88147	0.00841867				4.88948	0.00352364				4.88494	0.000550865
4.88912	-0.0018507				4.89058	0.01496							4.88475	0.00839765				4.89276	0.00352913				4.88821	0.000548883
4.8924	-0.00185122				4.89385	0.01496							4.88802	0.0083765				4.89603	0.00353483				4.89149	0.000546861
4.89567	-0.00185201				4.89713	0.01496							4.8913	0.00835523				4.89931	0.00354072				4.89476	0.000544797
4.89895	-0.00185305				4.90041	0.01496							4.89457	0.00833386				4.90259	0.0035468				4.89804	0.00054269
4.90222	-0.00185436				4.90368	0.01496							4.89785	0.00831239				4.90586	0.00355308				4.90132	0.000540541
4.9055	-0.00185592				4.90696	0.01496							4.90113	0.00829085				4.90914	0.00355953				4.90459	0.000538348
4.90878	-0.00185773				4.91023	0.01496							4.9044	0.00826925				4.91241	0.00356618				4.90787	0.000536112
4.91205	-0.00185979				4.91351	0.01496							4.90768	0.0082476				4.91569	0.00357299				4.91114	0.000533833
4.91533	-0.00186209				4.91679	0.01496							4.91095	0.00822592				4.91897	0.00357999				4.91442	0.00053151
4.9186	-0.00186463				4.92006	0.01496							4.91423	0.00820424				4.92224	0.00358714				4.9177	0.000529141
4.92188	-0.0018674				4.92334	0.01496							4.9175	0.00818256				4.92552	0.00359446				4.92097	0.000526727
4.92515	-0.0018704				4.92661	0.01496							4.92078	0.00816091				4.92879	0.00360194				4.92425	0.000524267
4.92843	-0.00187362				4.92989	0.01496							4.92406	0.00813929				4.93207	0.00360957				4.92752	0.000521759
4.93171	-0.00187703				4.93317	0.01496							4.92733	0.00811771				4.93535	0.00361734				4.9308	0.000519204
4.93498	-0.00188065				4.93644	0.01496							4.93061	0.0080962				4.93862	0.00362526				4.93407	0.000516606
4.93826	-0.00188447				4.93972	0.01495							4.93388	0.00807479				4.9419	0.0036333				4.93735	0.000513967
4.94153	-0.00188847				4.94299	0.01495							4.93716	0.00805347				4.94517	0.00364148				4.94063	0.00051129
4.94481	-0.00189265				4.94627	0.01495							4.94044	0.00803228				4.94845	0.00364978				4.9439	0.000508572
4.94809	-0.00189699				4.94954	0.01495							4.94371	0.00801119				4.95173	0.00365818				4.94718	0.00050581
4.95136	-0.00190148				4.95282	0.01495							4.94699	0.00799025				4.955	0.0036667				4.95045	0.000503004
4.95464	-0.00190611				4.9561	0.01494							4.95026	0.00796947				4.95828	0.00367532				4.95373	0.000500157
4.95791	-0.00191087				4.95937	0.01494							4.95354	0.00794886				4.96155	0.00368403				4.95701	0.00049727
4.96119	-0.00191575				4.96265	0.01494							4.95682	0.00792843				4.96483	0.00369284				4.96028	0.000494344
4.96447	-0.00192074				4.96592	0.01494							4.96009	0.00790821				4.9681	0.00370172				4.96356	0.000491375
4.96774	-0.00192583				4.9692	0.01493							4.96337	0.00788821				4.97138	0.00371069				4.96683	0.00048837
4.97102	-0.001931				4.97248	0.01493							4.96664	0.00786842				4.97466	0.00371972				4.97011	0.000485331
4.97429	-0.00193626				4.97575	0.01493							4.96992	0.00784887				4.97793	0.00372882				4.97339	0.000482259
4.97757	-0.00194159				4.97903	0.01492							4.9732	0.00782957				4.98121	0.00373796				4.97666	0.000479157
4.98085	-0.00194697				4.9823	0.01492							4.97647	0.00781053				4.98448	0.00374715				4.97994	0.000476023
4.98412	-0.00195239				4.98558	0.01492							4.97975	0.00779176				4.98776	0.00375638				4.98321	0.000472858
4.9874	-0.00195785				4.98886	0.01492							4.98302	0.00777326				4.99104	0.00376565				4.98649	0.000469665
4.99067	-0.00196334				4.99213	0.01491							4.9863	0.00775506				4.99431	0.00377493				4.98977	0.000466443
4.99395	-0.00196886				4.99541	0.01491							4.98958	0.00773717				4.99759	0.00378423				4.99304	0.000463194
4.99722	-0.00197439				4.99868	0.0149							4.99285	0.0077196				5.00086	0.00379353				4.99632	0.00045992
5.0005	-0.00197992				5.00196	0.0149							4.99613	0.00770236				5.00414	0.00380283				4.99959	0.000456625
5.00378	-0.00198544				5.00524	0.0149							4.9994	0.00768545				5.00742	0.00381212				5.00287	0.000453312
5.00705	-0.00199095				5.00851	0.01489							5.00268	0.00766889				5.01069	0.0038214				5.00615	0.000449982
5.01033	-0.00199643				5.01179	0.01489							5.00595	0.00765266				5.01397	0.00383065				5.00942	0.000446639
5.0136	-0.00200189				5.01506	0.01489							5.00923	0.00763679				5.01724	0.00383987				5.0127	0.00044328
5.01688	-0.00200731				5.01834	0.01488							5.01251	0.00762127				5.02052	0.00384905				5.01597	0.00043991
5.02016	-0.00201269				5.02161	0.01488							5.01578	0.00760611				5.0238	0.00385818				5.01925	0.000436531
5.02343	-0.00201802				5.02489	0.01487							5.01906	0.00759133				5.02707	0.00386724				5.02252	0.000433146
5.02671	-0.00202332				5.02817	0.01487							5.02233	0.00757691				5.03035	0.00387624				5.0258	0.000429753
5.02998	-0.00202856				5.03144	0.01487							5.02561	0.00756288				5.03362	0.00388517				5.02908	0.000426361
5.03326	-0.00203375				5.03472	0.01486							5.02889	0.00754922				5.0369	0.00389402				5.03235	0.000422968
5.03654	-0.00203889				5.03799	0.01486							5.03216	0.00753594				5.04017	0.00390277				5.03563	0.000419578
5.03981	-0.00204398				5.04127	0.01485							5.03544	0.00752304				5.04345	0.00391142				5.0389	0.000416192
5.04309	-0.00204902				5.04455	0.01485							5.03871	0.00751052				5.04673	0.00391997				5.04218	0.000412811
5.04636	-0.00205401				5.04782	0.01484							5.04199	0.00749838				5.05	0.0039284				5.04546	0.000409438
5.04964	-0.00205895				5.0511	0.01484							5.04527	0.00748663				5.05328	0.00393671				5.04873	0.000406076
5.05292	-0.00206383				5.05437	0.01484							5.04854	0.00747525				5.05655	0.00394489				5.05201	0.000402727
5.05619	-0.00206866				5.05765	0.01483							5.05182	0.00746424				5.05983	0.00395294				5.05528	0.000399392
5.05947	-0.00207346				5.06093	0.01483							5.05509	0.00745359				5.06311	0.00396084				5.05856	0.000396072
5.06274	-0.00207821				5.0642	0.01482							5.05837	0.0074433				5.06638	0.00396859				5.06184	0.000392769
5.06602	-0.00208293				5.06748	0.01482							5.06165	0.00743337				5.06966	0.00397618				5.06511	0.000389486
5.06929	-0.00208762				5.07075	0.01481							5.06492	0.00742379				5.07293	0.00398361				5.06839	0.000386223
5.07257	-0.0020923				5.07403	0.01481							5.0682	0.00741455				5.07621	0.00399088				5.07166	0.000382986
5.07585	-0.00209697				5.07731	0.0148							5.07147	0.00740563				5.07949	0.00399796				5.07494	0.000379775
5.07912	-0.00210163				5.08058	0.0148							5.07475	0.00739704				5.08276	0.00400486				5.07822	0.00037659
5.0824	-0.0021063				5.08386	0.0148							5.07802	0.00738878				5.08604	0.00401157				5.08149	0.000373433
5.08567	-0.00211098				5.08713	0.01479							5.0813	0.00738084				5.08931	0.00401809				5.08477	0.000370306
5.08895	-0.00211567				5.09041	0.01479							5.08458	0.00737319				5.09259	0.00402441				5.08804	0.000367207
5.09223	-0.00212039				5.09368	0.01478							5.08785	0.00736583				5.09587	0.00403052				5.09132	0.00036414
5.0955	-0.00212514				5.09696	0.01478							5.09113	0.00735875				5.09914	0.00403641				5.09459	0.000361106
5.09878	-0.00212993				5.10024	0.01477							5.0944	0.00735193				5.10242	0.0040421				5.09787	0.000358107
5.10205	-0.00213477				5.10351	0.01477							5.09768	0.00734537				5.10569	0.00404757				5.10115	0.000355143
5.10533	-0.00213967				5.10679	0.01476							5.10096	0.00733905				5.10897	0.00405282				5.10442	0.000352213
5.10861	-0.00214464				5.11006	0.01476							5.10423	0.00733296				5.11225	0.00405785				5.1077	0.000349313
5.11188	-0.0021497				5.11334	0.01475							5.10751	0.00732707				5.11552	0.00406264				5.11097	0.00034645
5.11516	-0.00215485				5.11662	0.01475							5.11078	0.00732137				5.1188	0.0040672				5.11425	0.000343621
5.11843	-0.00216009				5.11989	0.01474							5.11406	0.00731586				5.12207	0.00407154				5.11753	0.000340826
5.12171	-0.00216543				5.12317	0.01474							5.11734	0.00731051				5.12535	0.00407563				5.1208	0.000338063
5.12499	-0.00217088				5.12644	0.01473							5.12061	0.00730531				5.12862	0.00407949				5.12408	0.00033533
5.12826	-0.00217645				5.12972	0.01473							5.12389	0.00730024				5.1319	0.00408311				5.12735	0.000332629
5.13154	-0.00218214				5.133	0.01473							5.12716	0.00729529				5.13518	0.0040865				5.13063	0.00032996
5.13481	-0.00218798				5.13627	0.01472							5.13044	0.00729045				5.13845	0.00408964				5.13391	0.000327322
5.13809	-0.00219395				5.13955	0.01472							5.13372	0.00728568				5.14173	0.00409254				5.13718	0.000324714
5.14137	-0.00220006				5.14282	0.01471							5.13699	0.00728097				5.145	0.0040952				5.14046	0.000322133
5.14464	-0.00220632				5.1461	0.01471							5.14027	0.00727632				5.14828	0.00409762				5.14373	0.00031958
5.14792	-0.00221273				5.14938	0.0147							5.14354	0.00727168				5.15156	0.0040998				5.14701	0.000317054
5.15119	-0.00221931				5.15265	0.0147							5.14682	0.00726706				5.15483	0.00410174				5.15029	0.000314553
5.15447	-0.00222605				5.15593	0.01469							5.15009	0.00726243				5.15811	0.00410345				5.15356	0.000312074
5.15774	-0.00223295				5.1592	0.01469							5.15337	0.00725778				5.16138	0.00410492				5.15684	0.000309616
5.16102	-0.00224001				5.16248	0.01468							5.15665	0.00725309				5.16466	0.00410616				5.16011	0.000307177
5.1643	-0.00224724				5.16576	0.01468							5.15992	0.00724834				5.16794	0.00410718				5.16339	0.000304757
5.16757	-0.00225463				5.16903	0.01468							5.1632	0.00724352				5.17121	0.00410797				5.16666	0.00030235
5.17085	-0.00226217				5.17231	0.01467							5.16647	0.00723861				5.17449	0.00410854				5.16994	0.000299954
5.17412	-0.00226988				5.17558	0.01467							5.16975	0.00723359				5.17776	0.00410889				5.17322	0.000297568
5.1774	-0.00227775				5.17886	0.01466							5.17303	0.00722844				5.18104	0.00410903				5.17649	0.00029519
5.18068	-0.00228576				5.18213	0.01466							5.1763	0.00722315				5.18432	0.00410896				5.17977	0.000292816
5.18395	-0.00229393				5.18541	0.01466							5.17958	0.00721771				5.18759	0.00410868				5.18304	0.000290444
5.18723	-0.00230225				5.18869	0.01465							5.18285	0.0072121				5.19087	0.00410819				5.18632	0.000288072
5.1905	-0.00231071				5.19196	0.01465							5.18613	0.00720633				5.19414	0.00410751				5.1896	0.000285696
5.19378	-0.0023193				5.19524	0.01465							5.18941	0.00720035				5.19742	0.00410664				5.19287	0.000283312
5.19706	-0.00232802				5.19851	0.01464							5.19268	0.00719418				5.20069	0.00410558				5.19615	0.000280918
5.20033	-0.00233685				5.20179	0.01464							5.19596	0.00718778				5.20397	0.00410434				5.19942	0.000278509
5.20361	-0.00234579				5.20507	0.01464							5.19923	0.00718115				5.20725	0.00410294				5.2027	0.000276082
5.20688	-0.00235483				5.20834	0.01464							5.20251	0.00717428				5.21052	0.00410136				5.20598	0.000273636
5.21016	-0.00236395				5.21162	0.01463							5.20579	0.00716717				5.2138	0.00409963				5.20925	0.000271165
5.21344	-0.00237316				5.21489	0.01463							5.20906	0.00715981				5.21707	0.00409775				5.21253	0.000268666
5.21671	-0.00238243				5.21817	0.01463							5.21234	0.0071522				5.22035	0.00409572				5.2158	0.000266138
5.21999	-0.00239175				5.22145	0.01463							5.21561	0.00714431				5.22363	0.00409356				5.21908	0.000263578
5.22326	-0.00240111				5.22472	0.01462							5.21889	0.00713616				5.2269	0.00409127				5.22236	0.000260983
5.22654	-0.0024105				5.228	0.01462							5.22216	0.00712771				5.23018	0.00408885				5.22563	0.000258353
5.22981	-0.00241989				5.23127	0.01462							5.22544	0.00711897				5.23345	0.00408633				5.22891	0.000255683
5.23309	-0.00242928				5.23455	0.01462							5.22872	0.00710995				5.23673	0.00408369				5.23218	0.000252972
5.23637	-0.00243864				5.23783	0.01462							5.23199	0.00710061				5.24001	0.00408096				5.23546	0.000250214
5.23964	-0.00244798				5.2411	0.01462							5.23527	0.00709099				5.24328	0.00407814				5.23873	0.000247408
5.24292	-0.00245726				5.24438	0.01462							5.23854	0.00708109				5.24656	0.00407523				5.24201	0.00024455
5.24619	-0.00246648				5.24765	0.01462							5.24182	0.00707089				5.24983	0.00407226				5.24529	0.000241639
5.24947	-0.00247562				5.25093	0.01462							5.2451	0.00706039				5.25311	0.00406921				5.24856	0.000238672
5.25275	-0.00248466				5.2542	0.01462							5.24837	0.00704961				5.25639	0.0040661				5.25184	0.000235646
5.25602	-0.0024936				5.25748	0.01462							5.25165	0.00703855				5.25966	0.00406295				5.25511	0.00023256
5.2593	-0.0025024				5.26076	0.01462							5.25492	0.00702719				5.26294	0.00405975				5.25839	0.000229409
5.26257	-0.00251107				5.26403	0.01462							5.2582	0.00701556				5.26621	0.00405651				5.26167	0.000226191
5.26585	-0.00251957				5.26731	0.01462							5.26148	0.00700365				5.26949	0.00405324				5.26494	0.000222908
5.26913	-0.00252789				5.27058	0.01462							5.26475	0.00699147				5.27276	0.00404996				5.26822	0.000219556
5.2724	-0.00253602				5.27386	0.01463							5.26803	0.00697903				5.27604	0.00404667				5.27149	0.000216133
5.27568	-0.00254393				5.27714	0.01463							5.2713	0.00696634				5.27932	0.00404338				5.27477	0.000212639
5.27895	-0.00255162				5.28041	0.01463							5.27458	0.00695341				5.28259	0.00404009				5.27805	0.000209072
5.28223	-0.00255907				5.28369	0.01463							5.27786	0.00694025				5.28587	0.00403681				5.28132	0.000205435
5.28551	-0.00256626				5.28696	0.01463							5.28113	0.00692686				5.28914	0.00403355				5.2846	0.000201726
5.28878	-0.00257318				5.29024	0.01464							5.28441	0.00691326				5.29242	0.00403032				5.28787	0.000197943
5.29206	-0.00257981				5.29352	0.01464							5.28768	0.00689946				5.2957	0.00402712				5.29115	0.000194087
5.29533	-0.00258614				5.29679	0.01464							5.29096	0.00688546				5.29897	0.00402397				5.29443	0.000190156
5.29861	-0.00259217				5.30007	0.01465							5.29424	0.00687128				5.30225	0.00402086				5.2977	0.000186145
5.30188	-0.00259786				5.30334	0.01465							5.29751	0.00685694				5.30552	0.0040178				5.30098	0.000182055
5.30516	-0.00260321				5.30662	0.01465							5.30079	0.00684246				5.3088	0.00401481				5.30425	0.00017789
5.30844	-0.0026082				5.3099	0.01466							5.30406	0.00682784				5.31208	0.00401188				5.30753	0.000173648
5.31171	-0.00261282				5.31317	0.01466							5.30734	0.00681309				5.31535	0.00400902				5.31081	0.000169331
5.31499	-0.00261706				5.31645	0.01467							5.31061	0.00679825				5.31863	0.00400625				5.31408	0.000164942
5.31826	-0.00262091				5.31972	0.01467							5.31389	0.00678331				5.3219	0.00400355				5.31736	0.00016048
5.32154	-0.00262435				5.323	0.01467							5.31717	0.00676828				5.32518	0.00400094				5.32063	0.000155948
5.32482	-0.00262738				5.32627	0.01468							5.32044	0.0067532				5.32846	0.00399843				5.32391	0.000151343
5.32809	-0.00262999				5.32955	0.01468							5.32372	0.00673807				5.33173	0.00399601				5.32718	0.000146669
5.33137	-0.00263217				5.33283	0.01469							5.32699	0.00672292				5.33501	0.0039937				5.33046	0.000141927
5.33464	-0.0026339				5.3361	0.01469							5.33027	0.00670777				5.33828	0.00399149				5.33374	0.000137119
5.33792	-0.00263519				5.33938	0.01469							5.33355	0.00669263				5.34156	0.0039894				5.33701	0.000132247
5.3412	-0.00263602				5.34265	0.0147							5.33682	0.0066775				5.34483	0.00398742				5.34029	0.000127313
5.34447	-0.00263639				5.34593	0.0147							5.3401	0.0066624				5.34811	0.00398555				5.34356	0.000122316
5.34775	-0.00263628				5.34921	0.01471							5.34337	0.00664735				5.35139	0.00398381				5.34684	0.000117262
5.35102	-0.00263571				5.35248	0.01471							5.34665	0.00663236				5.35466	0.00398219				5.35012	0.000112153
5.3543	-0.00263466				5.35576	0.01472							5.34993	0.00661746				5.35794	0.0039807				5.35339	0.000106993
5.35758	-0.00263315				5.35903	0.01472							5.3532	0.00660265				5.36121	0.00397933				5.35667	0.000101783
5.36085	-0.00263115				5.36231	0.01472							5.35648	0.00658795				5.36449	0.0039781				5.35994	9.65261e-05
5.36413	-0.00262868				5.36559	0.01473							5.35975	0.00657337				5.36777	0.00397699				5.36322	9.12236e-05
5.3674	-0.00262573				5.36886	0.01473							5.36303	0.0065589				5.37104	0.00397602				5.3665	8.58822e-05
5.37068	-0.0026223				5.37214	0.01474							5.36631	0.00654459				5.37432	0.00397519				5.36977	8.05036e-05
5.37395	-0.00261839				5.37541	0.01474							5.36958	0.00653043				5.37759	0.00397449				5.37305	7.50902e-05
5.37723	-0.00261401				5.37869	0.01474							5.37286	0.00651645				5.38087	0.00397393				5.37632	6.96461e-05
5.38051	-0.00260917				5.38197	0.01474							5.37613	0.00650264				5.38415	0.00397351				5.3796	6.41748e-05
5.38378	-0.00260386				5.38524	0.01475							5.37941	0.00648904				5.38742	0.00397322				5.38288	5.8678e-05
5.38706	-0.00259809				5.38852	0.01475							5.38268	0.00647564				5.3907	0.00397307				5.38615	5.31604e-05
5.39033	-0.00259187				5.39179	0.01475							5.38596	0.00646246				5.39397	0.00397306				5.38943	4.76236e-05
5.39361	-0.0025852				5.39507	0.01476							5.38924	0.0064495				5.39725	0.00397318				5.3927	4.20689e-05
5.39689	-0.00257809				5.39834	0.01476							5.39251	0.00643676				5.40053	0.00397344				5.39598	3.6501e-05
5.40016	-0.00257056				5.40162	0.01476							5.39579	0.00642427				5.4038	0.00397383				5.39925	3.09243e-05
5.40344	-0.00256261				5.4049	0.01476							5.39906	0.00641201				5.40708	0.00397436				5.40253	2.53419e-05
5.40671	-0.00255426				5.40817	0.01476							5.40234	0.00640001				5.41035	0.00397502				5.40581	1.97587e-05
5.40999	-0.00254552				5.41145	0.01476							5.40562	0.00638826				5.41363	0.00397581				5.40908	1.41757e-05
5.41327	-0.00253638				5.41472	0.01476							5.40889	0.00637676				5.41691	0.00397673				5.41236	8.59428e-06
5.41654	-0.00252688				5.418	0.01476							5.41217	0.00636553				5.42018	0.00397778				5.41563	3.0176e-06
5.41982	-0.00251703				5.42128	0.01476							5.41544	0.00635456				5.42346	0.00397895				5.41891	-2.55077e-06
5.42309	-0.00250684				5.42455	0.01476							5.41872	0.00634386				5.42673	0.00398025				5.42219	-8.1086e-06
5.42637	-0.00249633				5.42783	0.01476							5.422	0.00633343				5.43001	0.00398166				5.42546	-1.36528e-05
5.42965	-0.0024855				5.4311	0.01476							5.42527	0.00632327				5.43328	0.0039832				5.42874	-1.91766e-05
5.43292	-0.00247438				5.43438	0.01476							5.42855	0.00631338				5.43656	0.00398485				5.43201	-2.46758e-05
5.4362	-0.00246298				5.43766	0.01476							5.43182	0.00630377				5.43984	0.00398661				5.43529	-3.01493e-05
5.43947	-0.00245133				5.44093	0.01475							5.4351	0.00629442				5.44311	0.00398848				5.43857	-3.55996e-05
5.44275	-0.00243946				5.44421	0.01475							5.43838	0.00628533				5.44639	0.00399045				5.44184	-4.10234e-05
5.44603	-0.00242737				5.44748	0.01475							5.44165	0.0062765				5.44966	0.00399253				5.44512	-4.64163e-05
5.4493	-0.00241508				5.45076	0.01474							5.44493	0.00626791				5.45294	0.0039947				5.44839	-5.17765e-05
5.45258	-0.00240262				5.45404	0.01474							5.4482	0.00625958				5.45622	0.00399697				5.45167	-5.71011e-05
5.45585	-0.00239				5.45731	0.01473							5.45148	0.00625149				5.45949	0.00399932				5.45495	-6.23901e-05
5.45913	-0.00237724				5.46059	0.01473							5.45475	0.00624365				5.46277	0.00400177				5.45822	-6.76386e-05
5.4624	-0.00236437				5.46386	0.01472							5.45803	0.00623604				5.46604	0.00400429				5.4615	-7.28419e-05
5.46568	-0.0023514				5.46714	0.01472							5.46131	0.00622866				5.46932	0.0040069				5.46477	-7.80039e-05
5.46896	-0.00233835				5.47041	0.01471							5.46458	0.0062215				5.4726	0.00400957				5.46805	-8.31216e-05
5.47223	-0.00232525				5.47369	0.01471							5.46786	0.00621454				5.47587	0.00401232				5.47132	-8.81932e-05
5.47551	-0.00231212				5.47697	0.0147							5.47113	0.00620778				5.47915	0.00401514				5.4746	-9.3217e-05
5.47878	-0.00229897				5.48024	0.01469							5.47441	0.0062012				5.48242	0.00401802				5.47788	-9.8192e-05
5.48206	-0.00228582				5.48352	0.01468							5.47769	0.00619482				5.4857	0.00402096				5.48115	-0.000103117
5.48534	-0.00227271				5.48679	0.01468							5.48096	0.0061886				5.48898	0.00402395				5.48443	-0.000107992
5.48861	-0.00225964				5.49007	0.01467							5.48424	0.00618255				5.49225	0.004027				5.4877	-0.000112819
5.49189	-0.00224664				5.49335	0.01466							5.48751	0.00617663				5.49553	0.00403008				5.49098	-0.000117593
5.49516	-0.00223374				5.49662	0.01465							5.49079	0.00617087				5.4988	0.00403321				5.49426	-0.000122316
5.49844	-0.00222096				5.4999	0.01464							5.49407	0.00616522				5.50208	0.00403638				5.49753	-0.000126985
5.50172	-0.0022083				5.50317	0.01463							5.49734	0.0061597				5.50535	0.00403958				5.50081	-0.000131602
5.50499	-0.00219581				5.50645	0.01462							5.50062	0.00615427				5.50863	0.0040428				5.50408	-0.000136166
5.50827	-0.00218348				5.50973	0.01461							5.50389	0.00614893				5.51191	0.00404604				5.50736	-0.000140678
5.51154	-0.00217134				5.513	0.01459							5.50717	0.00614366				5.51518	0.0040493				5.51064	-0.000145138
5.51482	-0.0021594				5.51628	0.01458							5.51045	0.00613847				5.51846	0.00405258				5.51391	-0.000149544
5.5181	-0.00214769				5.51955	0.01457							5.51372	0.00613333				5.52173	0.00405586				5.51719	-0.000153897
5.52137	-0.00213621				5.52283	0.01456							5.517	0.00612822				5.52501	0.00405916				5.52046	-0.0001582
5.52465	-0.002125				5.52611	0.01454							5.52027	0.00612315				5.52829	0.00406245				5.52374	-0.000162451
5.52792	-0.00211406				5.52938	0.01453							5.52355	0.0061181				5.53156	0.00406574				5.52702	-0.000166653
5.5312	-0.00210341				5.53266	0.01452							5.52682	0.00611306				5.53484	0.00406903				5.53029	-0.000170805
5.53447	-0.00209306				5.53593	0.0145							5.5301	0.00610801				5.53811	0.0040723				5.53357	-0.000174903
5.53775	-0.00208303				5.53921	0.01449							5.53338	0.00610294				5.54139	0.00407557				5.53684	-0.000178954
5.54103	-0.00207334				5.54249	0.01448							5.53665	0.00609784				5.54467	0.00407881				5.54012	-0.000182961
5.5443	-0.00206398				5.54576	0.01446							5.53993	0.0060927				5.54794	0.00408204				5.54339	-0.000186922
5.54758	-0.00205499				5.54904	0.01445							5.5432	0.00608751				5.55122	0.00408523				5.54667	-0.00019084
5.55085	-0.00204637				5.55231	0.01443							5.54648	0.00608226				5.55449	0.0040884				5.54995	-0.000194715
5.55413	-0.00203812				5.55559	0.01441							5.54976	0.00607694				5.55777	0.00409154				5.55322	-0.000198548
5.55741	-0.00203026				5.55886	0.0144							5.55303	0.00607152				5.56105	0.00409464				5.5565	-0.00020234
5.56068	-0.00202281				5.56214	0.01438							5.55631	0.00606601				5.56432	0.0040977				5.55977	-0.000206093
5.56396	-0.00201577				5.56542	0.01437							5.55958	0.0060604				5.5676	0.00410072				5.56305	-0.000209811
5.56723	-0.00200914				5.56869	0.01435							5.56286	0.00605469				5.57087	0.0041037				5.56633	-0.000213491
5.57051	-0.00200293				5.57197	0.01433							5.56614	0.00604886				5.57415	0.00410663				5.5696	-0.000217138
5.57379	-0.00199715				5.57524	0.01432							5.56941	0.00604289				5.57742	0.0041095				5.57288	-0.000220753
5.57706	-0.00199181				5.57852	0.0143							5.57269	0.00603679				5.5807	0.00411232				5.57615	-0.000224338
5.58034	-0.00198691				5.5818	0.01428							5.57596	0.00603054				5.58398	0.00411508				5.57943	-0.000227894
5.58361	-0.00198246				5.58507	0.01427							5.57924	0.00602413				5.58725	0.00411779				5.58271	-0.000231424
5.58689	-0.00197846				5.58835	0.01425							5.58252	0.00601757				5.59053	0.00412043				5.58598	-0.000234928
5.59017	-0.00197491				5.59162	0.01423							5.58579	0.00601084				5.5938	0.004123				5.58926	-0.000238408
5.59344	-0.00197181				5.5949	0.01421							5.58907	0.00600396				5.59708	0.00412551				5.59253	-0.000241865
5.59672	-0.00196917				5.59818	0.0142							5.59234	0.0059969				5.60036	0.00412795				5.59581	-0.000245301
5.59999	-0.001967				5.60145	0.01418							5.59562	0.00598967				5.60363	0.00413032				5.59909	-0.00024872
5.60327	-0.00196528				5.60473	0.01416							5.5989	0.00598224				5.60691	0.00413262				5.60236	-0.000252121
5.60654	-0.00196403				5.608	0.01415							5.60217	0.00597464				5.61018	0.00413485				5.60564	-0.000255506
5.60982	-0.00196323				5.61128	0.01413							5.60545	0.00596684				5.61346	0.004137				5.60891	-0.000258877
5.6131	-0.00196288				5.61456	0.01411							5.60872	0.00595886				5.61674	0.00413907				5.61219	-0.000262237
5.61637	-0.00196299				5.61783	0.0141							5.612	0.00595068				5.62001	0.00414107				5.61547	-0.000265589
5.61965	-0.00196353				5.62111	0.01408							5.61527	0.00594231				5.62329	0.00414298				5.61874	-0.000268931
5.62292	-0.00196452				5.62438	0.01406							5.61855	0.00593376				5.62656	0.00414481				5.62202	-0.000272266
5.6262	-0.00196595				5.62766	0.01405							5.62183	0.00592502				5.62984	0.00414657				5.62529	-0.000275592
5.62948	-0.0019678				5.63093	0.01403							5.6251	0.0059161				5.63312	0.00414824				5.62857	-0.000278911
5.63275	-0.00197008				5.63421	0.01401							5.62838	0.00590698				5.63639	0.00414982				5.63184	-0.000282226
5.63603	-0.00197278				5.63749	0.014							5.63165	0.00589767				5.63967	0.00415133				5.63512	-0.000285537
5.6393	-0.00197588				5.64076	0.01398							5.63493	0.00588817				5.64294	0.00415275				5.6384	-0.000288847
5.64258	-0.00197938				5.64404	0.01397							5.63821	0.00587849				5.64622	0.00415408				5.64167	-0.000292157
5.64586	-0.00198327				5.64731	0.01395							5.64148	0.00586863				5.64949	0.00415533				5.64495	-0.000295464
5.64913	-0.00198753				5.65059	0.01394							5.64476	0.0058586				5.65277	0.0041565				5.64822	-0.000298772
5.65241	-0.00199215				5.65387	0.01392							5.64803	0.00584841				5.65605	0.00415758				5.6515	-0.000302082
5.65568	-0.00199712				5.65714	0.01391							5.65131	0.00583806				5.65932	0.00415858				5.65478	-0.000305395
5.65896	-0.00200243				5.66042	0.0139							5.65459	0.00582755				5.6626	0.00415948				5.65805	-0.000308712
5.66224	-0.00200805				5.66369	0.01388							5.65786	0.00581688				5.66587	0.00416031				5.66133	-0.000312036
5.66551	-0.00201398				5.66697	0.01387							5.66114	0.00580607				5.66915	0.00416105				5.6646	-0.000315365
5.66879	-0.00202019				5.67025	0.01386							5.66441	0.00579513				5.67243	0.0041617				5.66788	-0.0003187
5.67206	-0.00202669				5.67352	0.01384							5.66769	0.00578406				5.6757	0.00416228				5.67116	-0.000322043
5.67534	-0.00203345				5.6768	0.01383							5.67097	0.00577287				5.67898	0.00416277				5.67443	-0.000325393
5.67862	-0.00204046				5.68007	0.01382							5.67424	0.00576157				5.68225	0.00416318				5.67771	-0.000328751
5.68189	-0.00204769				5.68335	0.01381							5.67752	0.00575017				5.68553	0.00416351				5.68098	-0.000332118
5.68517	-0.00205512				5.68663	0.0138							5.68079	0.00573868				5.68881	0.00416377				5.68426	-0.000335491
5.68844	-0.00206274				5.6899	0.01379							5.68407	0.00572709				5.69208	0.00416394				5.68754	-0.000338871
5.69172	-0.00207053				5.69318	0.01378							5.68734	0.00571542				5.69536	0.00416403				5.69081	-0.00034226
5.69499	-0.00207846				5.69645	0.01377							5.69062	0.00570367				5.69863	0.00416405				5.69409	-0.000345658
5.69827	-0.00208652				5.69973	0.01376							5.6939	0.00569187				5.70191	0.004164				5.69736	-0.000349065
5.70155	-0.00209468				5.703	0.01375							5.69717	0.00568003				5.70519	0.00416387				5.70064	-0.000352483
5.70482	-0.00210292				5.70628	0.01374							5.70045	0.00566816				5.70846	0.00416366				5.70391	-0.00035591
5.7081	-0.00211123				5.70956	0.01373							5.70372	0.00565627				5.71174	0.00416339				5.70719	-0.000359345
5.71137	-0.00211957				5.71283	0.01372							5.707	0.00564435				5.71501	0.00416305				5.71047	-0.00036279
5.71465	-0.00212794				5.71611	0.01371							5.71028	0.00563242				5.71829	0.00416264				5.71374	-0.00036624
5.71793	-0.0021363				5.71938	0.01371							5.71355	0.0056205				5.72157	0.00416216				5.71702	-0.000369695
5.7212	-0.00214464				5.72266	0.0137							5.71683	0.0056086				5.72484	0.00416161				5.72029	-0.000373163
5.72448	-0.00215293				5.72594	0.01369							5.7201	0.00559672				5.72812	0.004161				5.72357	-0.00037664
5.72775	-0.00216113				5.72921	0.01369							5.72338	0.00558488				5.73139	0.00416033				5.72685	-0.000380124
5.73103	-0.00216926				5.73249	0.01368							5.72666	0.00557307				5.73467	0.00415959				5.73012	-0.000383613
5.73431	-0.00217727				5.73576	0.01367							5.72993	0.00556131				5.73794	0.0041588				5.7334	-0.000387108
5.73758	-0.00218516				5.73904	0.01367							5.73321	0.0055496				5.74122	0.00415794				5.73667	-0.000390613
5.74086	-0.00219289				5.74232	0.01366							5.73648	0.00553796				5.7445	0.00415703				5.73995	-0.000394121
5.74413	-0.00220047				5.74559	0.01366							5.73976	0.00552641				5.74777	0.00415607				5.74323	-0.000397629
5.74741	-0.00220785				5.74887	0.01366							5.74304	0.00551495				5.75105	0.00415506				5.7465	-0.000401142
5.75069	-0.00221502				5.75214	0.01365							5.74631	0.00550359				5.75432	0.004154				5.74978	-0.000404656
5.75396	-0.00222195				5.75542	0.01365							5.74959	0.00549235				5.7576	0.00415289				5.75305	-0.00040817
5.75724	-0.00222864				5.7587	0.01364							5.75286	0.00548123				5.76088	0.00415173				5.75633	-0.000411685
5.76051	-0.00223506				5.76197	0.01364							5.75614	0.00547025				5.76415	0.00415053				5.75961	-0.000415201
5.76379	-0.00224119				5.76525	0.01364							5.75941	0.00545941				5.76743	0.00414928				5.76288	-0.000418715
5.76706	-0.00224702				5.76852	0.01363							5.76269	0.00544873				5.7707	0.004148				5.76616	-0.000422226
5.77034	-0.00225255				5.7718	0.01363							5.76597	0.00543819				5.77398	0.00414668				5.76943	-0.000425734
5.77362	-0.00225775				5.77507	0.01363							5.76924	0.00542782				5.77726	0.00414531				5.77271	-0.000429233
5.77689	-0.00226261				5.77835	0.01362							5.77252	0.00541762				5.78053	0.00414391				5.77598	-0.000432725
5.78017	-0.00226712				5.78163	0.01362							5.77579	0.0054076				5.78381	0.00414248				5.77926	-0.000436211
5.78344	-0.00227127				5.7849	0.01362							5.77907	0.00539776				5.78708	0.00414101				5.78254	-0.000439691
5.78672	-0.00227504				5.78818	0.01362							5.78235	0.00538811				5.79036	0.00413952				5.78581	-0.000443164
5.79	-0.00227842				5.79145	0.01362							5.78562	0.00537866				5.79364	0.004138				5.78909	-0.000446626
5.79327	-0.00228141				5.79473	0.01361							5.7889	0.00536941				5.79691	0.00413645				5.79236	-0.000450076
5.79655	-0.002284				5.79801	0.01361							5.79217	0.00536037				5.80019	0.00413488				5.79564	-0.000453512
5.79982	-0.00228618				5.80128	0.01361							5.79545	0.00535155				5.80346	0.00413328				5.79892	-0.000456935
5.8031	-0.00228794				5.80456	0.01361							5.79873	0.00534293				5.80674	0.00413166				5.80219	-0.000460344
5.80638	-0.00228929				5.80783	0.0136							5.802	0.00533453				5.81001	0.00413003				5.80547	-0.000463739
5.80965	-0.00229022				5.81111	0.0136							5.80528	0.00532635				5.81329	0.00412838				5.80874	-0.000467119
5.81293	-0.00229073				5.81439	0.0136							5.80855	0.00531839				5.81657	0.00412671				5.81202	-0.000470482
5.8162	-0.00229082				5.81766	0.0136							5.81183	0.00531067				5.81984	0.00412503				5.8153	-0.000473826
5.81948	-0.00229049				5.82094	0.0136							5.81511	0.00530318				5.82312	0.00412334				5.81857	-0.00047715
5.82276	-0.00228975				5.82421	0.01359							5.81838	0.00529593				5.82639	0.00412164				5.82185	-0.000480452
5.82603	-0.00228859				5.82749	0.01359							5.82166	0.00528892				5.82967	0.00411994				5.82512	-0.000483729
5.82931	-0.00228701				5.83077	0.01359							5.82493	0.00528216				5.83295	0.00411822				5.8284	-0.000486985
5.83258	-0.00228503				5.83404	0.01359							5.82821	0.00527564				5.83622	0.00411651				5.83168	-0.000490217
5.83586	-0.00228265				5.83732	0.01358							5.83148	0.00526936				5.8395	0.0041148				5.83495	-0.000493423
5.83913	-0.00227987				5.84059	0.01358							5.83476	0.00526331				5.84277	0.00411308				5.83823	-0.000496603
5.84241	-0.0022767				5.84387	0.01358							5.83804	0.00525749				5.84605	0.00411137				5.8415	-0.000499755
5.84569	-0.00227316				5.84715	0.01357							5.84131	0.00525191				5.84933	0.00410966				5.84478	-0.000502878
5.84896	-0.00226925				5.85042	0.01357							5.84459	0.00524657				5.8526	0.00410795				5.84805	-0.00050597
5.85224	-0.00226497				5.8537	0.01357							5.84786	0.00524148				5.85588	0.00410625				5.85133	-0.000509032
5.85551	-0.00226034				5.85697	0.01356							5.85114	0.00523663				5.85915	0.00410455				5.85461	-0.000512063
5.85879	-0.00225537				5.86025	0.01356							5.85442	0.00523202				5.86243	0.00410287				5.85788	-0.000515061
5.86207	-0.00225007				5.86352	0.01356							5.85769	0.00522763				5.86571	0.0041012				5.86116	-0.000518025
5.86534	-0.00224446				5.8668	0.01355							5.86097	0.00522349				5.86898	0.00409954				5.86443	-0.000520954
5.86862	-0.00223854				5.87008	0.01355							5.86424	0.00521957				5.87226	0.0040979				5.86771	-0.000523846
5.87189	-0.00223232				5.87335	0.01354							5.86752	0.00521587				5.87553	0.00409627				5.87099	-0.000526699
5.87517	-0.00222582				5.87663	0.01354							5.8708	0.00521238				5.87881	0.00409465				5.87426	-0.000529514
5.87845	-0.00221905				5.8799	0.01353							5.87407	0.00520912				5.88208	0.00409306				5.87754	-0.000532291
5.88172	-0.002212				5.88318	0.01353							5.87735	0.00520607				5.88536	0.00409148				5.88081	-0.000535032
5.885	-0.00220472				5.88646	0.01352							5.88062	0.00520324				5.88864	0.00408993				5.88409	-0.000537734
5.88827	-0.0021972				5.88973	0.01352							5.8839	0.00520062				5.89191	0.00408839				5.88737	-0.000540394
5.89155	-0.00218946				5.89301	0.01351							5.88718	0.0051982				5.89519	0.00408688				5.89064	-0.000543011
5.89483	-0.00218152				5.89628	0.0135							5.89045	0.00519597				5.89846	0.00408539				5.89392	-0.000545587
5.8981	-0.00217338				5.89956	0.0135							5.89373	0.00519392				5.90174	0.00408392				5.89719	-0.00054812
5.90138	-0.00216505				5.90284	0.01349							5.897	0.00519208				5.90502	0.00408248				5.90047	-0.000550608
5.90465	-0.00215656				5.90611	0.01348							5.90028	0.00519042				5.90829	0.00408106				5.90375	-0.00055305
5.90793	-0.00214791				5.90939	0.01348							5.90356	0.00518894				5.91157	0.00407967				5.90702	-0.000555442
5.9112	-0.00213912				5.91266	0.01347							5.90683	0.00518765				5.91484	0.0040783				5.9103	-0.000557785
5.91448	-0.00213019				5.91594	0.01346							5.91011	0.00518652				5.91812	0.00407696				5.91357	-0.000560077
5.91776	-0.00212113				5.91922	0.01345							5.91338	0.00518557				5.9214	0.00407565				5.91685	-0.000562319
5.92103	-0.00211195				5.92249	0.01344							5.91666	0.00518479				5.92467	0.00407436				5.92013	-0.000564511
5.92431	-0.00210267				5.92577	0.01343							5.91993	0.00518417				5.92795	0.0040731				5.9234	-0.000566653
5.92758	-0.00209329				5.92904	0.01343							5.92321	0.0051837				5.93122	0.00407188				5.92668	-0.000568746
5.93086	-0.00208382				5.93232	0.01342							5.92649	0.00518337				5.9345	0.00407068				5.92995	-0.000570788
5.93414	-0.00207428				5.93559	0.01341							5.92976	0.0051832				5.93778	0.00406951				5.93323	-0.000572777
5.93741	-0.00206466				5.93887	0.0134							5.93304	0.00518316				5.94105	0.00406836				5.9365	-0.000574713
5.94069	-0.00205498				5.94215	0.01339							5.93631	0.00518327				5.94433	0.00406725				5.93978	-0.000576593
5.94396	-0.00204524				5.94542	0.01338							5.93959	0.0051835				5.9476	0.00406616				5.94306	-0.000578417
5.94724	-0.00203545				5.9487	0.01337							5.94287	0.00518387				5.95088	0.0040651				5.94633	-0.000580186
5.95052	-0.00202562				5.95197	0.01336							5.94614	0.00518436				5.95415	0.00406407				5.94961	-0.0005819
5.95379	-0.00201576				5.95525	0.01335							5.94942	0.00518497				5.95743	0.00406306				5.95288	-0.000583557
5.95707	-0.00200587				5.95853	0.01334							5.95269	0.0051857				5.96071	0.00406207				5.95616	-0.000585157
5.96034	-0.00199596				5.9618	0.01333							5.95597	0.00518656				5.96398	0.00406111				5.95944	-0.000586702
5.96362	-0.00198603				5.96508	0.01332							5.95925	0.00518753				5.96726	0.00406018				5.96271	-0.000588187
5.9669	-0.00197608				5.96835	0.01331							5.96252	0.00518861				5.97053	0.00405926				5.96599	-0.000589614
5.97017	-0.00196614				5.97163	0.0133							5.9658	0.00518982				5.97381	0.00405837				5.96926	-0.000590981
5.97345	-0.0019562				5.97491	0.01329							5.96907	0.00519114				5.97709	0.0040575				5.97254	-0.000592288
5.97672	-0.00194627				5.97818	0.01328							5.97235	0.00519257				5.98036	0.00405665				5.97582	-0.000593531
5.98	-0.00193634				5.98146	0.01327							5.97563	0.0051941				5.98364	0.00405581				5.97909	-0.000594709
5.98328	-0.00192642				5.98473	0.01325							5.9789	0.00519574				5.98691	0.004055				5.98237	-0.000595824
5.98655	-0.00191652				5.98801	0.01324							5.98218	0.00519747				5.99019	0.0040542				5.98564	-0.000596876
5.98983	-0.00190665				5.99129	0.01323							5.98545	0.00519931				5.99347	0.00405341				5.98892	-0.000597865
5.9931	-0.00189681				5.99456	0.01322							5.98873	0.00520126				5.99674	0.00405263				5.9922	-0.000598791
5.99638	-0.00188701				5.99784	0.01321							5.992	0.0052033				6.00002	0.00405186				5.99547	-0.000599653
5.99965	-0.00187725				6.00111	0.0132							5.99528	0.00520545				6.00329	0.0040511				5.99875	-0.000600452
6.00293	-0.00186754				6.00439	0.01319							5.99856	0.00520769				6.00657	0.00405034				6.00202	-0.000601185
6.00621	-0.00185789				6.00766	0.01318							6.00183	0.00521004				6.00985	0.00404958				6.0053	-0.000601849
6.00948	-0.0018483				6.01094	0.01317							6.00511	0.00521247				6.01312	0.00404882				6.00857	-0.000602446
6.01276	-0.00183877				6.01422	0.01315							6.00838	0.00521499				6.0164	0.00404807				6.01185	-0.000602974
6.01603	-0.0018293				6.01749	0.01314							6.01166	0.00521761				6.01967	0.00404731				6.01513	-0.000603431
6.01931	-0.00181992				6.02077	0.01313							6.01494	0.00522032				6.02295	0.00404654				6.0184	-0.000603821
6.02259	-0.00181062				6.02404	0.01312							6.01821	0.00522313				6.02623	0.00404576				6.02168	-0.000604144
6.02586	-0.00180141				6.02732	0.01311							6.02149	0.00522603				6.0295	0.00404497				6.02495	-0.000604397
6.02914	-0.00179231				6.0306	0.0131							6.02476	0.00522905				6.03278	0.00404416				6.02823	-0.000604579
6.03241	-0.00178331				6.03387	0.01309							6.02804	0.00523217				6.03605	0.00404334				6.03151	-0.000604688
6.03569	-0.00177443				6.03715	0.01308							6.03132	0.0052354				6.03933	0.00404249				6.03478	-0.000604723
6.03897	-0.00176567				6.04042	0.01307							6.03459	0.00523873				6.0426	0.00404162				6.03806	-0.000604683
6.04224	-0.00175704				6.0437	0.01306							6.03787	0.00524216				6.04588	0.00404072				6.04133	-0.00060457
6.04552	-0.00174855				6.04698	0.01305							6.04114	0.0052457				6.04916	0.00403979				6.04461	-0.000604383
6.04879	-0.0017402				6.05025	0.01304							6.04442	0.00524934				6.05243	0.00403883				6.04789	-0.000604122
6.05207	-0.00173201				6.05353	0.01303							6.0477	0.0052531				6.05571	0.00403783				6.05116	-0.000603788
6.05535	-0.001724				6.0568	0.01302							6.05097	0.00525698				6.05898	0.0040368				6.05444	-0.000603379
6.05862	-0.00171616				6.06008	0.01301							6.05425	0.00526097				6.06226	0.00403572				6.05771	-0.000602891
6.0619	-0.0017085				6.06336	0.013							6.05752	0.00526507				6.06554	0.0040346				6.06099	-0.000602326
6.06517	-0.00170103				6.06663	0.01299							6.0608	0.0052693				6.06881	0.00403343				6.06427	-0.000601683
6.06845	-0.00169376				6.06991	0.01298							6.06407	0.00527366				6.07209	0.00403221				6.06754	-0.00060096
6.07172	-0.00168669				6.07318	0.01297							6.06735	0.00527813				6.07536	0.00403093				6.07082	-0.000600157
6.075	-0.00167984				6.07646	0.01296							6.07063	0.00528272				6.07864	0.00402959				6.07409	-0.000599272
6.07828	-0.00167322				6.07973	0.01295							6.0739	0.00528744				6.08192	0.0040282				6.07737	-0.000598301
6.08155	-0.00166684				6.08301	0.01294							6.07718	0.0052923				6.08519	0.00402674				6.08064	-0.000597247
6.08483	-0.0016607				6.08629	0.01293							6.08045	0.00529728				6.08847	0.00402522				6.08392	-0.00059611
6.0881	-0.00165481				6.08956	0.01292							6.08373	0.0053024				6.09174	0.00402362				6.0872	-0.00059489
6.09138	-0.00164918				6.09284	0.01292							6.08701	0.00530765				6.09502	0.00402195				6.09047	-0.000593586
6.09466	-0.00164382				6.09611	0.01291							6.09028	0.00531303				6.0983	0.00402021				6.09375	-0.000592198
6.09793	-0.00163872				6.09939	0.0129							6.09356	0.00531854				6.10157	0.00401839				6.09702	-0.000590723
6.10121	-0.00163391				6.10267	0.01289							6.09683	0.00532418				6.10485	0.00401649				6.1003	-0.000589165
6.10448	-0.00162938				6.10594	0.01288							6.10011	0.00532995				6.10812	0.00401451				6.10358	-0.000587518
6.10776	-0.00162513				6.10922	0.01287							6.10339	0.00533586				6.1114	0.00401244				6.10685	-0.00058578
6.11104	-0.00162119				6.11249	0.01287							6.10666	0.00534191				6.11467	0.00401029				6.11013	-0.000583951
6.11431	-0.00161753				6.11577	0.01286							6.10994	0.00534809				6.11795	0.00400804				6.1134	-0.000582028
6.11759	-0.00161418				6.11905	0.01285							6.11321	0.00535442				6.12123	0.00400571				6.11668	-0.000580013
6.12086	-0.00161114				6.12232	0.01284							6.11649	0.00536087				6.1245	0.00400328				6.11996	-0.000577909
6.12414	-0.00160841				6.1256	0.01284							6.11977	0.00536745				6.12778	0.00400075				6.12323	-0.000575714
6.12742	-0.00160599				6.12887	0.01283							6.12304	0.00537417				6.13105	0.00399814				6.12651	-0.000573428
6.13069	-0.00160388				6.13215	0.01282							6.12632	0.00538101				6.13433	0.00399542				6.12978	-0.000571052
6.13397	-0.00160208				6.13543	0.01282							6.12959	0.00538798				6.13761	0.00399261				6.13306	-0.000568586
6.13724	-0.00160058				6.1387	0.01281							6.13287	0.00539508				6.14088	0.0039897				6.13634	-0.000566033
6.14052	-0.00159939				6.14198	0.0128							6.13614	0.0054023				6.14416	0.00398669				6.13961	-0.000563389
6.14379	-0.00159851				6.14525	0.0128							6.13942	0.00540964				6.14743	0.00398357				6.14289	-0.000560653
6.14707	-0.00159793				6.14853	0.01279							6.1427	0.0054171				6.15071	0.00398035				6.14616	-0.000557825
6.15035	-0.00159765				6.1518	0.01278							6.14597	0.00542467				6.15399	0.00397703				6.14944	-0.000554906
6.15362	-0.00159766				6.15508	0.01278							6.14925	0.00543235				6.15726	0.00397361				6.15271	-0.000551895
6.1569	-0.00159796				6.15836	0.01277							6.15252	0.00544014				6.16054	0.00397007				6.15599	-0.000548793
6.16017	-0.00159855				6.16163	0.01277							6.1558	0.00544802				6.16381	0.00396643				6.15927	-0.000545599
6.16345	-0.00159941				6.16491	0.01276							6.15908	0.00545601				6.16709	0.00396269				6.16254	-0.000542314
6.16673	-0.00160054				6.16818	0.01275							6.16235	0.00546408				6.17037	0.00395884				6.16582	-0.00053894
6.17	-0.00160193				6.17146	0.01275							6.16563	0.00547224				6.17364	0.00395489				6.16909	-0.000535478
6.17328	-0.00160358				6.17474	0.01274							6.1689	0.00548048				6.17692	0.00395084				6.17237	-0.000531927
6.17655	-0.00160546				6.17801	0.01274							6.17218	0.00548878				6.18019	0.00394669				6.17565	-0.000528289
6.17983	-0.00160758				6.18129	0.01273							6.17546	0.00549715				6.18347	0.00394244				6.17892	-0.000524567
6.18311	-0.00160992				6.18456	0.01273							6.17873	0.00550558				6.18674	0.00393809				6.1822	-0.000520761
6.18638	-0.00161246				6.18784	0.01272							6.18201	0.00551405				6.19002	0.00393364				6.18547	-0.000516874
6.18966	-0.00161522				6.19112	0.01272							6.18528	0.00552258				6.1933	0.0039291				6.18875	-0.000512906
6.19293	-0.00161816				6.19439	0.01271							6.18856	0.00553113				6.19657	0.00392446				6.19203	-0.000508857
6.19621	-0.00162128				6.19767	0.01271							6.19184	0.0055397				6.19985	0.00391973				6.1953	-0.00050473
6.19949	-0.00162455				6.20094	0.0127							6.19511	0.00554828				6.20312	0.0039149				6.19858	-0.000500528
6.20276	-0.00162798				6.20422	0.0127							6.19839	0.00555687				6.2064	0.00390999				6.20185	-0.000496252
6.20604	-0.00163154				6.2075	0.01269							6.20166	0.00556546				6.20968	0.00390498				6.20513	-0.000491906
6.20931	-0.00163522				6.21077	0.01269							6.20494	0.00557404				6.21295	0.0038999				6.20841	-0.00048749
6.21259	-0.00163902				6.21405	0.01268							6.20822	0.00558259				6.21623	0.00389472				6.21168	-0.00048301
6.21586	-0.00164291				6.21732	0.01268							6.21149	0.00559111				6.2195	0.00388947				6.21496	-0.000478467
6.21914	-0.00164689				6.2206	0.01267							6.21477	0.0055996				6.22278	0.00388414				6.21823	-0.000473864
6.22242	-0.00165093				6.22388	0.01267							6.21804	0.00560806				6.22606	0.00387873				6.22151	-0.000469205
6.22569	-0.00165502				6.22715	0.01266							6.22132	0.00561646				6.22933	0.00387325				6.22479	-0.000464493
6.22897	-0.00165916				6.23043	0.01266							6.22459	0.00562478				6.23261	0.0038677				6.22806	-0.00045973
6.23224	-0.00166333				6.2337	0.01266							6.22787	0.00563302				6.23588	0.00386208				6.23134	-0.00045492
6.23552	-0.00166751				6.23698	0.01265							6.23115	0.00564118				6.23916	0.00385641				6.23461	-0.000450069
6.2388	-0.00167168				6.24025	0.01265							6.23442	0.00564924				6.24244	0.00385067				6.23789	-0.000445179
6.24207	-0.00167585				6.24353	0.01264							6.2377	0.00565719				6.24571	0.00384488				6.24116	-0.00044025
6.24535	-0.00167999				6.24681	0.01264							6.24097	0.00566503				6.24899	0.00383903				6.24444	-0.000435287
6.24862	-0.00168409				6.25008	0.01264							6.24425	0.00567275				6.25226	0.00383313				6.24772	-0.000430294
6.2519	-0.00168814				6.25336	0.01263							6.24753	0.00568033				6.25554	0.00382719				6.25099	-0.000425274
6.25518	-0.00169214				6.25663	0.01263							6.2508	0.00568778				6.25881	0.00382121				6.25427	-0.000420235
6.25845	-0.00169606				6.25991	0.01262							6.25408	0.00569508				6.26209	0.00381518				6.25754	-0.000415181
6.26173	-0.0016999				6.26319	0.01262							6.25735	0.00570222				6.26537	0.00380912				6.26082	-0.000410114
6.265	-0.00170366				6.26646	0.01262							6.26063	0.00570919				6.26864	0.00380302				6.2641	-0.000405038
6.26828	-0.00170732				6.26974	0.01261							6.26391	0.00571598				6.27192	0.00379689				6.26737	-0.00039996
6.27156	-0.00171087				6.27301	0.01261							6.26718	0.00572259				6.27519	0.00379074				6.27065	-0.000394886
6.27483	-0.00171431				6.27629	0.0126							6.27046	0.00572902				6.27847	0.00378457				6.27392	-0.000389819
6.27811	-0.00171762				6.27957	0.0126							6.27373	0.00573525				6.28175	0.00377838				6.2772	-0.000384758
6.28138	-0.00172081				6.28284	0.0126							6.27701	0.00574133				6.28502	0.00377218				6.28048	-0.000379709
6.28466	-0.00172386				6.28612	0.01259							6.28029	0.00574729				6.2883	0.00376597				6.28375	-0.000374679
6.28794	-0.00172678				6.28939	0.01259							6.28356	0.00575306				6.29157	0.00375975				6.28703	-0.000369672
6.29121	-0.00172955				6.29267	0.01259							6.28684	0.00575862				6.29485	0.00375352				6.2903	-0.000364696
6.29449	-0.00173218				6.29595	0.01258							6.29011	0.00576396				6.29813	0.00374729				6.29358	-0.000359752
6.29776	-0.00173466				6.29922	0.01258							6.29339	0.0057691				6.3014	0.00374107				6.29686	-0.000354846
6.30104	-0.00173699				6.3025	0.01258							6.29666	0.00577403				6.30468	0.00373486				6.30013	-0.000349982
6.30431	-0.00173916				6.30577	0.01257							6.29994	0.00577876				6.30795	0.00372865				6.30341	-0.000345166
6.30759	-0.00174118				6.30905	0.01257							6.30322	0.00578328				6.31123	0.00372246				6.30668	-0.000340402
6.31087	-0.00174304				6.31232	0.01256							6.30649	0.0057876				6.31451	0.00371629				6.30996	-0.000335693
6.31414	-0.00174475				6.3156	0.01256							6.30977	0.00579172				6.31778	0.00371013				6.31323	-0.000331044
6.31742	-0.00174631				6.31888	0.01256							6.31304	0.00579563				6.32106	0.003704				6.31651	-0.000326464
6.32069	-0.00174771				6.32215	0.01255							6.31632	0.00579934				6.32433	0.00369789				6.31979	-0.000321953
6.32397	-0.00174897				6.32543	0.01255							6.3196	0.00580284				6.32761	0.00369181				6.32306	-0.000317516
6.32725	-0.00175008				6.3287	0.01255							6.32287	0.00580615				6.33089	0.00368576				6.32634	-0.000313157
6.33052	-0.00175105				6.33198	0.01254							6.32615	0.00580928				6.33416	0.00367974				6.32961	-0.000308879
6.3338	-0.00175189				6.33526	0.01254							6.32942	0.00581223				6.33744	0.00367377				6.33289	-0.000304686
6.33707	-0.0017526				6.33853	0.01254							6.3327	0.005815				6.34071	0.00366784				6.33617	-0.000300581
6.34035	-0.00175319				6.34181	0.01253							6.33598	0.00581761				6.34399	0.00366195				6.33944	-0.00029657
6.34363	-0.00175365				6.34508	0.01253							6.33925	0.00582007				6.34726	0.0036561				6.34272	-0.000292657
6.3469	-0.00175401				6.34836	0.01253							6.34253	0.00582238				6.35054	0.0036503				6.34599	-0.000288845
6.35018	-0.00175427				6.35164	0.01252							6.3458	0.00582455				6.35382	0.00364455				6.34927	-0.000285137
6.35345	-0.00175444				6.35491	0.01252							6.34908	0.0058266				6.35709	0.00363885				6.35255	-0.000281529
6.35673	-0.00175452				6.35819	0.01251							6.35236	0.00582855				6.36037	0.00363321				6.35582	-0.000278032
6.36001	-0.00175453				6.36146	0.01251							6.35563	0.00583039				6.36364	0.00362763				6.3591	-0.000274647
6.36328	-0.00175447				6.36474	0.01251							6.35891	0.00583214				6.36692	0.00362211				6.36237	-0.000271375
6.36656	-0.00175435				6.36802	0.0125							6.36218	0.00583382				6.3702	0.00361665				6.36565	-0.00026822
6.36983	-0.00175418				6.37129	0.0125							6.36546	0.00583545				6.37347	0.00361124				6.36893	-0.000265184
6.37311	-0.00175397				6.37457	0.01249							6.36873	0.00583702				6.37675	0.00360591				6.3722	-0.000262267
6.37638	-0.00175374				6.37784	0.01249							6.37201	0.00583857				6.38002	0.00360064				6.37548	-0.000259471
6.37966	-0.00175349				6.38112	0.01249							6.37529	0.00584011				6.3833	0.00359545				6.37875	-0.000256795
6.38294	-0.00175324				6.38439	0.01248							6.37856	0.00584166				6.38658	0.00359032				6.38203	-0.000254241
6.38621	-0.001753				6.38767	0.01248							6.38184	0.00584325				6.38985	0.00358526				6.3853	-0.000251809
6.38949	-0.00175279				6.39095	0.01247							6.38511	0.0058449				6.39313	0.00358027				6.38858	-0.00024948
6.39276	-0.0017526				6.39422	0.01247							6.38839	0.00584661				6.3964	0.00357536				6.39186	-0.000247259
6.39604	-0.00175246				6.3975	0.01246							6.39167	0.00584843				6.39968	0.00357051				6.39513	-0.000245161
6.39932	-0.00175237				6.40077	0.01246							6.39494	0.00585036				6.40296	0.00356574				6.39841	-0.000243187
6.40259	-0.00175234				6.40405	0.01246							6.39822	0.00585243				6.40623	0.00356105				6.40168	-0.000241337
6.40587	-0.00175239				6.40733	0.01245							6.40149	0.00585465				6.40951	0.00355644				6.40496	-0.000239609
6.40914	-0.00175253				6.4106	0.01245							6.40477	0.00585706				6.41278	0.0035519				6.40824	-0.000238003
6.41242	-0.00175276				6.41388	0.01244							6.40805	0.00585969				6.41606	0.00354744				6.41151	-0.000236517
6.4157	-0.0017531				6.41715	0.01244							6.41132	0.00586256				6.41933	0.00354306				6.41479	-0.000235147
6.41897	-0.00175356				6.42043	0.01243							6.4146	0.0058657				6.42261	0.00353876				6.41806	-0.000233897
6.42225	-0.00175414				6.42371	0.01243							6.41787	0.00586912				6.42589	0.00353455				6.42134	-0.000232766
6.42552	-0.00175487				6.42698	0.01242							6.42115	0.00587285				6.42916	0.00353041				6.42462	-0.000231767
6.4288	-0.00175575				6.43026	0.01242							6.42443	0.00587692				6.43244	0.00352636				6.42789	-0.000230883
6.43208	-0.00175678				6.43353	0.01241							6.4277	0.00588138				6.43571	0.00352239				6.43117	-0.000230108
6.43535	-0.00175797				6.43681	0.01241							6.43098	0.00588624				6.43899	0.0035185				6.43444	-0.000229417
6.43863	-0.00175934				6.44009	0.0124							6.43425	0.00589154				6.44227	0.00351469				6.43772	-0.000228819
6.4419	-0.00176088				6.44336	0.0124							6.43753	0.0058973				6.44554	0.00351096				6.441	-0.000228314
6.44518	-0.00176261				6.44664	0.01239							6.4408	0.00590355				6.44882	0.00350732				6.44427	-0.000227898
6.44845	-0.00176453				6.44991	0.01239							6.44408	0.00591032				6.45209	0.00350375				6.44755	-0.000227571
6.45173	-0.00176664				6.45319	0.01238							6.44736	0.00591765				6.45537	0.00350026				6.45082	-0.00022733
6.45501	-0.00176897				6.45646	0.01237							6.45063	0.00592557				6.45865	0.00349685				6.4541	-0.00022717
6.45828	-0.00177149				6.45974	0.01237							6.45391	0.00593412				6.46192	0.00349351				6.45737	-0.000227087
6.46156	-0.00177422				6.46302	0.01236							6.45718	0.00594332				6.4652	0.00349026				6.46065	-0.000227077
6.46483	-0.00177716				6.46629	0.01236							6.46046	0.00595321				6.46847	0.00348708				6.46393	-0.000227135
6.46811	-0.0017803				6.46957	0.01235							6.46374	0.00596382				6.47175	0.00348398				6.4672	-0.000227256
6.47139	-0.00178364				6.47284	0.01235							6.46701	0.00597519				6.47503	0.00348095				6.47048	-0.000227435
6.47466	-0.00178721				6.47612	0.01234							6.47029	0.00598736				6.4783	0.003478				6.47375	-0.000227668
6.47794	-0.00179098				6.4794	0.01233							6.47356	0.00600034				6.48158	0.00347512				6.47703	-0.000227948
6.48121	-0.00179497				6.48267	0.01233							6.47684	0.00601419				6.48485	0.00347231				6.48031	-0.00022827
6.48449	-0.00179917				6.48595	0.01232							6.48012	0.00602892				6.48813	0.00346957				6.48358	-0.000228629
6.48777	-0.00180357				6.48922	0.01232							6.48339	0.00604458				6.4914	0.00346691				6.48686	-0.000229018
6.49104	-0.00180817				6.4925	0.01231							6.48667	0.0060612				6.49468	0.00346431				6.49013	-0.000229434
6.49432	-0.00181295				6.49578	0.0123							6.48994	0.00607883				6.49796	0.00346177				6.49341	-0.000229867
6.49759	-0.00181793				6.49905	0.0123							6.49322	0.00609749				6.50123	0.0034593				6.49669	-0.000230309
6.50087	-0.00182308				6.50233	0.01229							6.4965	0.00611721				6.50451	0.0034569				6.49996	-0.000230757
6.50415	-0.0018284				6.5056	0.01228							6.49977	0.00613804				6.50778	0.00345455				6.50324	-0.000231206
6.50742	-0.00183389				6.50888	0.01228							6.50305	0.00616002				6.51106	0.00345226				6.50651	-0.000231648
6.5107	-0.00183953				6.51216	0.01227							6.50632	0.00618317				6.51434	0.00345003				6.50979	-0.000232074
6.51397	-0.00184532				6.51543	0.01227							6.5096	0.00620752				6.51761	0.00344785				6.51307	-0.000232478
6.51725	-0.00185124				6.51871	0.01226							6.51288	0.00623312				6.52089	0.00344573				6.51634	-0.000232851
6.52053	-0.00185728				6.52198	0.01225							6.51615	0.00625999				6.52416	0.00344365				6.51962	-0.000233189
6.5238	-0.00186342				6.52526	0.01225							6.51943	0.00628819				6.52744	0.00344161				6.52289	-0.000233483
6.52708	-0.00186966				6.52854	0.01224							6.5227	0.00631773				6.53072	0.00343962				6.52617	-0.000233727
6.53035	-0.00187598				6.53181	0.01223							6.52598	0.00634866				6.53399	0.00343767				6.52945	-0.000233913
6.53363	-0.00188237				6.53509	0.01223							6.52925	0.006381				6.53727	0.00343577				6.53272	-0.000234035
6.5369	-0.00188881				6.53836	0.01222							6.53253	0.00641479				6.54054	0.0034339				6.536	-0.000234083
6.54018	-0.0018953				6.54164	0.01221							6.53581	0.00645006				6.54382	0.00343206				6.53927	-0.00023405
6.54346	-0.00190181				6.54491	0.01221							6.53908	0.00648684				6.5471	0.00343025				6.54255	-0.000233929
6.54673	-0.00190834				6.54819	0.0122							6.54236	0.00652517				6.55037	0.00342847				6.54582	-0.000233711
6.55001	-0.00191486				6.55147	0.01219							6.54563	0.00656509				6.55365	0.00342671				6.5491	-0.000233389
6.55328	-0.00192136				6.55474	0.01219							6.54891	0.00660661				6.55692	0.00342498				6.55238	-0.000232952
6.55656	-0.00192782				6.55802	0.01218							6.55219	0.00664978				6.5602	0.00342326				6.55565	-0.000232394
6.55984	-0.00193423				6.56129	0.01217							6.55546	0.00669461				6.56347	0.00342156				6.55893	-0.000231708
6.56311	-0.00194058				6.56457	0.01217							6.55874	0.00674114				6.56675	0.00341988				6.5622	-0.000230885
[truncated: 6,307 more rows]
