# Supplementary material for: Evolution and activation mechanism of the flavivirus class II membrane-fusion machinery
Source: Nat Commun. 2022 Jun 28;13:3718. doi: 10.1038/s41467-022-31111-y (PMC9239988; doi:10.1038/s41467-022-31111-y)
Supplement: Supplementary file 4 — Source Data [file 41467_2022_31111_MOESM4_ESM.zip › Source Data SupplFig. 1 SPR.xlsx]

## Sheet: SPR kinetics exp1 (Suppl Fig1)
Exp1	pH 5,0									pH 5,5										pH 6,0										pH 6,5										pH 7,0
	[sE] (nM)	7.8	15.6	31.25	62.5	125	250	500		[sE] (nM)	7.8	15.6	31.25	62.5	125	250	500	1000		[sE] (nM)	18.75	37.5	75	150	300	600	1200	2400		[sE] (nM)	19.5	39	78	156	312	625	1250	2500		[sE] (nM)	66.4	132	265	531	1062	2125	4250	8500
	Time (s)									Time (s)										Time (s)										Time (s)										Time (s)
	-60.08	0.21246	0.03835	0.17145	-0.09894	0.28927	-0.35712	0.14185		-59.98	0.4182	0.18218	0.33989	0.18608	0.34605	0.10973	0.23534	-0.01289		-60.08	-0.30174	-0.12529	-0.29582	-0.07787	-0.31847	-0.11101	-0.24907	-0.06291		-59.98	-0.01016	-0.11105	-0.08127	-0.14096	-0.04654	-0.04031	0.00448596	0.02231		-59.98	0.10358	0.16467	0.19537	0.09827	0.14685	0.1333	0.03772	0.15253
	-59.98	0.20791	0.039	0.1747	-0.09568	0.2821	-0.36363	0.1252		-59.88	0.42899	0.1832	0.34091	0.1871	0.34317	0.11075	0.22855	-0.01382		-59.98	-0.29881	-0.12431	-0.28987	-0.06712	-0.31749	-0.1104	-0.24614	-0.05998		-59.88	-0.01944	-0.12033	-0.08078	-0.13901	-0.04605	-0.04227	0.00497437	0.0228		-59.88	0.103	0.15823	0.1893	0.08402	0.14273	0.13663	0.04263	0.15585
	-59.88	0.20856	0.02924	0.17535	-0.09308	0.27039	-0.36102	0.12817		-59.78	0.41937	0.1853	0.34302	0.17944	0.33746	0.11285	0.23065	-0.01172		-59.88	-0.287	-0.11836	-0.29338	-0.07094	-0.32131	-0.1158	-0.2441	-0.05794		-59.78	-0.01944	-0.11056	-0.08078	-0.13852	-0.04605	-0.04959	0.00497437	0.0228		-59.78	0.10053	0.1593	0.19586	0.08508	0.13757	0.14002	0.0437	0.15924
	-59.78	0.19684	0.03343	0.16559	-0.10712	0.26908	-0.36298	0.12622		-59.68	0.41307	0.179	0.34453	0.18095	0.33897	0.10655	0.23412	-0.008255		-59.78	-0.29832	-0.12187	-0.2885	-0.06663	-0.32677	-0.12126	-0.25346	-0.05949		-59.68	-0.01749	-0.10861	-0.08078	-0.14829	-0.0441	-0.04959	0.00692749	0.02475		-59.68	0.10065	0.14416	0.19635	0.06995	0.14197	0.14404	0.02856	0.16132
	-59.68	0.19554	0.02533	0.18382	-0.09792	0.26843	-0.35647	0.13078		-59.58	0.41307	0.18877	0.34648	0.18291	0.33116	0.11632	0.24388	0.00151062		-59.68	-0.28368	-0.11894	-0.27376	-0.06956	-0.32774	-0.11443	-0.24077	-0.05656		-59.58	-0.02237	-0.11349	-0.09348	-0.14633	-0.04898	-0.04764	0.00204492	0.02182		-59.58	0.09216	0.14349	0.18591	0.07513	0.14911	0.13165	0.02985	0.15283
	-59.58	0.19684	0.02688	0.18317	-0.08954	0.26021	-0.35516	0.12427		-59.48	0.40311	0.18662	0.34433	0.18076	0.32901	0.11417	0.24173	-0.01041		-59.58	-0.26894	-0.12178	-0.28166	-0.06459	-0.30324	-0.10945	-0.23579	-0.05745		-59.48	-0.02383	-0.12668	-0.09494	-0.15121	-0.0524	-0.05252	0.000579834	0.02817		-59.48	0.09079	0.15189	0.18454	0.07608	0.14774	0.13028	0.04605	0.16122
	-59.48	0.20815	0.03965	0.1769	-0.10716	0.25541	-0.35557	0.12386		-59.38	0.40395	0.1855	0.34517	0.1816	0.32985	0.115	0.2328	-0.00956726		-59.48	-0.27684	-0.12968	-0.27873	-0.07445	-0.30528	-0.11736	-0.2437	-0.05754		-59.38	-0.01895	-0.12961	-0.09006	-0.15268	-0.05533	-0.05399	-0.0043031	0.03305		-59.38	0.09821	0.1499	0.19	0.08508	0.14539	0.1377	0.04175	0.15692
	-59.38	0.20884	0.04368	0.17796	-0.10415	0.26884	-0.36037	0.11711		-59.28	0.40501	0.18071	0.34428	0.18266	0.33092	0.11607	0.23387	-0.00849926		-59.38	-0.27196	-0.1248	-0.28703	-0.06566	-0.30821	-0.11443	-0.23881	-0.05461		-59.28	-0.01224	-0.12521	-0.08566	-0.1478	-0.05093	-0.0491	9.14335e-05	0.03745		-59.28	0.10641	0.16165	0.19235	0.08548	0.15555	0.14981	0.04996	0.15927
	-59.28	0.20347	0.04226	0.18199	-0.10207	0.25997	-0.35634	0.11332		-59.18	0.40331	0.18681	0.33476	0.18095	0.32921	0.10655	0.23216	-0.01021		-59.28	-0.27245	-0.11552	-0.2885	-0.0681	-0.3087	-0.12273	-0.2393	-0.05119		-59.18	-0.00234985	-0.12473	-0.09689	-0.1434	-0.05045	-0.05643	0.01035	0.03793		-59.18	0.09958	0.17044	0.18942	0.09427	0.15494	0.15665	0.04117	0.15829
	-59.18	0.204	0.04095	0.1747	-0.10935	0.26453	-0.35581	0.1119		-59.08	0.40062	0.18413	0.33208	0.17827	0.32652	0.11168	0.22948	-0.01057		-59.18	-0.27391	-0.1248	-0.29338	-0.07774	-0.31017	-0.12419	-0.24077	-0.0507		-59.08	-0.01025	-0.12286	-0.09308	-0.15268	-0.04858	-0.05594	0.01221	0.03003		-59.08	0.11432	0.1676	0.19672	0.08948	0.1615	0.15185	0.04614	0.16327
	-59.08	0.21051	0.039	0.18121	-0.10284	0.25476	-0.34735	0.1106		-58.98	0.39622	0.18169	0.32964	0.17583	0.32408	0.10924	0.22704	-0.00361633		-59.08	-0.26708	-0.12773	-0.3011	-0.07249	-0.30333	-0.12907	-0.2437	-0.04814		-58.98	-0.00772107	-0.12033	-0.09055	-0.15082	-0.04837	-0.05408	0.01474	0.03452		-58.98	0.12143	0.17435	0.19528	0.08841	0.16043	0.15115	0.03567	0.15243
	-58.98	0.21051	0.0403	0.17926	-0.10284	0.26388	-0.34149	0.10864		-58.88	0.38861	0.18384	0.32983	0.16626	0.32428	0.10944	0.22723	-0.01318		-58.98	-0.26894	-0.11983	-0.30363	-0.07436	-0.30324	-0.13679	-0.24361	-0.05745		-58.88	-0.00772095	-0.11838	-0.09055	-0.14597	-0.05777	-0.05154	0.00497437	0.04233		-58.88	0.12408	0.18518	0.20611	0.09924	0.1615	0.16357	0.0481	0.15155
	-58.88	0.21767	0.0403	0.18056	-0.09568	0.25606	-0.34019	0.11971		-58.78	0.3891	0.19214	0.33032	0.16675	0.31695	0.10992	0.21796	-0.0127		-58.88	-0.27928	-0.13017	-0.29131	-0.0847	-0.30577	-0.12956	-0.24614	-0.05998		-58.78	-0.00772095	-0.11252	-0.09055	-0.13657	-0.05777	-0.05154	0.00497437	0.04037		-58.78	0.12506	0.17444	0.19928	0.09241	0.16052	0.15479	0.04907	0.15253
	-58.78	0.21962	0.0403	0.17861	-0.1035	0.25411	-0.34996	0.11971		-58.68	0.38788	0.18896	0.31738	0.16553	0.32355	0.1087	0.21478	-0.01196		-58.78	-0.26463	-0.11784	-0.29826	-0.08177	-0.30089	-0.12663	-0.24126	-0.05705		-58.68	-0.00723267	-0.11984	-0.09006	-0.13657	-0.05728	-0.05154	0.00546265	0.03305		-58.68	0.13434	0.1759	0.21442	0.09778	0.16785	0.15234	0.04858	0.15985
	-58.68	0.21767	0.04356	0.17824	-0.1035	0.24955	-0.34996	0.11776		-58.58	0.3887	0.18198	0.31039	0.17612	0.32437	0.11148	0.20779	-0.00332642		-58.68	-0.27	-0.12676	-0.29817	-0.08714	-0.29845	-0.132	-0.24077	-0.05266		-58.58	-0.00701904	-0.11731	-0.08752	-0.13608	-0.05475	-0.05106	0.00799572	0.03558		-58.58	0.12878	0.1684	0.20105	0.09454	0.15643	0.14874	0.04303	0.14685
	-58.58	0.21116	0.04498	0.1721	-0.10024	0.2627	-0.3467	0.11125		-58.48	0.38707	0.18266	0.31108	0.1768	0.32506	0.11998	0.21043	-0.00459301		-58.58	-0.27187	-0.13448	-0.29533	-0.07924	-0.30031	-0.13387	-0.23872	-0.05257		-58.48	-0.00723302	-0.10812	-0.08029	-0.13354	-0.05533	-0.04852	0.01718	0.04477		-58.48	0.11911	0.16885	0.20114	0.09622	0.16434	0.13907	0.04312	0.14853
	-58.48	0.20477	0.05149	0.17548	-0.09882	0.2653	-0.34332	0.10681		-58.38	0.37547	0.18047	0.30888	0.16484	0.32286	0.10606	0.21605	-0.01265		-58.48	-0.27684	-0.12383	-0.28313	-0.0764	-0.30528	-0.12712	-0.23589	-0.05168		-58.38	-0.00637805	-0.10959	-0.08957	-0.12436	-0.05679	-0.0491	0.01572	0.0433		-58.38	0.13141	0.17297	0.20563	0.09875	0.15906	0.1416	0.04565	0.14325
	-58.38	0.20152	0.05007	0.18003	-0.10207	0.26388	-0.33132	0.10905		-58.28	0.38792	0.18315	0.31157	0.16753	0.32555	0.10094	0.21874	-0.01192		-58.38	-0.26463	-0.13115	-0.28899	-0.08177	-0.29503	-0.12663	-0.23344	-0.05705		-58.28	-0.007599	-0.10812	-0.0881	-0.12582	-0.05533	-0.05057	0.01718	0.04477		-58.28	0.13754	0.16116	0.202	0.09671	0.16287	0.12979	0.03384	0.14902
	-58.28	0.19619	0.05202	0.19423	-0.09568	0.26583	-0.33433	0.1158		-58.18	0.3889	0.18413	0.32231	0.1685	0.32652	0.10191	0.21971	-0.01094		-58.28	-0.26463	-0.13701	-0.28597	-0.08177	-0.30089	-0.13249	-0.23344	-0.04729		-58.18	-0.01712	-0.12033	-0.09055	-0.12436	-0.05972	-0.0491	0.01474	0.04233		-58.18	0.13278	0.16458	0.19528	0.09232	0.15103	0.13321	0.03958	0.14267
	-58.18	0.20205	0.05865	0.19033	-0.09178	0.26465	-0.34019	0.11776		-58.08	0.38963	0.18681	0.325	0.179	0.32921	0.1046	0.2224	-0.008255		-58.18	-0.26942	-0.13594	-0.28166	-0.0768	-0.29787	-0.12947	-0.23824	-0.05208		-58.08	-0.00967395	-0.12228	-0.0925	-0.12485	-0.06949	-0.04959	0.00302136	0.04037		-58.08	0.13776	0.15979	0.1944	0.10315	0.1654	0.13818	0.04419	0.14764
	-58.08	0.20673	0.05723	0.19501	-0.08514	0.27885	-0.33356	0.11462		-57.98	0.38002	0.18501	0.3232	0.16939	0.32741	0.1028	0.2206	-0.01006		-58.08	-0.25536	-0.12773	-0.29182	-0.07249	-0.29356	-0.12553	-0.23198	-0.04582		-57.98	-0.00723279	-0.11008	-0.09006	-0.11899	-0.06705	-0.04373	0.0035094	0.04282		-57.98	0.13327	0.16507	0.19577	0.10062	0.16092	0.14346	0.04947	0.14316
	-57.98	0.2053	0.05463	0.19358	-0.08071	0.26843	-0.32717	0.11125		-57.88	0.38231	0.1873	0.32353	0.17168	0.3297	0.10704	0.22288	-0.01949		-57.98	-0.26552	-0.13203	-0.28459	-0.08266	-0.30373	-0.12947	-0.23665	-0.04817		-57.88	-0.00674438	-0.10959	-0.09152	-0.11655	-0.05679	-0.05106	-0.0038147	0.0433		-57.88	0.13825	0.16028	0.19293	0.09583	0.15613	0.1488	0.04468	0.14813
	-57.88	0.20465	0.05593	0.19098	-0.08917	0.26192	-0.32782	0.1145		-57.78	0.38333	0.18832	0.31674	0.1727	0.319	0.11588	0.22391	-0.01651		-57.88	-0.25829	-0.12285	-0.28987	-0.06761	-0.29845	-0.13005	-0.22905	-0.04289		-57.78	-0.01456	-0.10959	-0.09738	-0.11606	-0.06656	-0.05057	-0.01163	0.04526		-57.78	0.1441	0.16418	0.18903	0.10168	0.16394	0.14258	0.05054	0.14423
	-57.78	0.21572	0.04942	0.19423	-0.0781	0.2609	-0.32652	0.11385		-57.68	0.38251	0.19922	0.31787	0.17383	0.32013	0.11505	0.22504	-0.01343		-57.78	-0.26161	-0.12618	-0.28313	-0.07875	-0.29787	-0.13533	-0.23238	-0.04427		-57.68	-0.01016	-0.11301	-0.09299	-0.1141	-0.06998	-0.04861	-0.00723267	0.04965		-57.68	0.13571	0.14603	0.1904	0.10306	0.16141	0.13614	0.04019	0.14597
	-57.68	0.21507	0.05947	0.19358	-0.0768	0.25411	-0.33693	0.10734		-57.58	0.37396	0.19849	0.31714	0.18091	0.3194	0.11627	0.2243	-0.00634766		-57.68	-0.25914	-0.11357	-0.27971	-0.07591	-0.29308	-0.13835	-0.22759	-0.04143		-57.58	-0.01212	-0.11496	-0.09494	-0.10971	-0.07193	-0.04422	-0.00918579	0.0477		-57.58	0.14255	0.14505	0.19528	0.09817	0.16043	0.14297	0.04703	0.15439
	-57.58	0.20754	0.06114	0.18642	-0.08396	0.25346	-0.33238	0.10995		-57.48	0.37035	0.20464	0.31352	0.16948	0.31578	0.11266	0.22264	-0.00996411		-57.58	-0.2534	-0.11601	-0.28313	-0.07091	-0.28966	-0.13493	-0.22417	-0.04387		-57.48	-0.01456	-0.1174	-0.09933	-0.11166	-0.07437	-0.04422	-0.01163	0.03354		-57.48	0.13913	0.14163	0.19382	0.09708	0.15738	0.14737	0.04361	0.15097
	-57.48	0.20921	0.06191	0.18772	-0.08266	0.24837	-0.33108	0.10929		-57.38	0.36693	0.20317	0.31206	0.16801	0.31432	0.11119	0.22899	-0.01143		-57.48	-0.25096	-0.10381	-0.2841	-0.06615	-0.29308	-0.13835	-0.22759	-0.04143		-57.38	-0.0126	-0.11545	-0.10519	-0.1141	-0.07242	-0.03885	-0.00967419	0.03549		-57.38	0.13962	0.14407	0.18454	0.10111	0.16141	0.13223	0.04605	0.15146
	-57.38	0.21193	0.06321	0.18068	-0.08189	0.24577	-0.32835	0.11202		-57.28	0.36205	0.20415	0.31303	0.16899	0.31529	0.11412	0.23192	-0.00849915		-57.38	-0.2578	-0.11296	-0.27376	-0.06517	-0.2921	-0.12956	-0.22661	-0.04826		-57.28	-0.01456	-0.1174	-0.10715	-0.1141	-0.07437	-0.0369	-0.01163	0.03354		-57.28	0.12729	0.13724	0.18942	0.10404	0.15457	0.13711	0.0513	0.13876
	-57.28	0.20933	0.07546	0.18199	-0.09035	0.24239	-0.31923	0.10356		-57.18	0.35985	0.19414	0.30302	0.16875	0.30724	0.10997	0.22972	-0.0107		-57.28	-0.25136	-0.11397	-0.2758	-0.05873	-0.28371	-0.13094	-0.21822	-0.04182		-57.18	-0.01163	-0.11447	-0.09445	-0.12387	-0.07144	-0.04861	-0.00869751	0.03647		-57.18	0.13239	0.13525	0.18317	0.08997	0.16003	0.13281	0.04858	0.14423
	-57.18	0.21377	0.06504	0.18642	-0.08787	0.2476	-0.3148	0.10604		-57.08	0.3579	0.19414	0.30302	0.16875	0.31505	0.10411	0.22972	-0.0107		-57.18	-0.26121	-0.10429	-0.27238	-0.05882	-0.27599	-0.14079	-0.22026	-0.04192		-57.08	-0.01456	-0.10959	-0.09933	-0.11899	-0.06656	-0.04568	-0.0038147	0.04135		-57.08	0.1275	0.14758	0.18646	0.10071	0.16101	0.14355	0.06128	0.15497
	-57.08	0.2014	0.07871	0.19163	-0.08852	0.24369	-0.3174	0.10307		-56.98	0.35818	0.19992	0.31113	0.16476	0.31339	0.10831	0.22611	-0.01236		-57.08	-0.2578	-0.10283	-0.2719	-0.06322	-0.27489	-0.13737	-0.21684	-0.0385		-56.98	-0.00479138	-0.10764	-0.09738	-0.10629	-0.06461	-0.03885	-0.00186169	0.04135		-56.98	0.1402	0.14465	0.18512	0.10754	0.16785	0.15039	0.07593	0.1618
	-56.98	0.19944	0.07754	0.18736	-0.08266	0.23275	-0.31154	0.09757		-56.88	0.35863	0.19096	0.30962	0.16557	0.31383	0.10094	0.21874	-0.01192		-56.98	-0.24754	-0.11015	-0.27531	-0.06273	-0.28185	-0.13689	-0.2144	-0.03801		-56.88	-0.01456	-0.10763	-0.09933	-0.10434	-0.06461	-0.02908	-0.00186145	0.03354		-56.88	0.14352	0.14603	0.19626	0.11673	0.16922	0.15213	0.0773	0.17294
	-56.88	0.19436	0.06569	0.18654	-0.07603	0.22872	-0.31468	0.09639		-56.78	0.35541	0.18774	0.29858	0.16235	0.31061	0.10748	0.21552	-0.01514		-56.88	-0.25096	-0.11357	-0.27092	-0.0681	-0.27745	-0.14031	-0.21001	-0.03166		-56.78	-0.00967443	-0.10275	-0.10031	-0.10434	-0.06168	-0.02908	0.003021	0.03842		-56.78	0.14947	0.15002	0.19244	0.1051	0.17322	0.1499	0.07153	0.16717
	-56.78	0.18447	0.07351	0.18252	-0.08006	0.23653	-0.31675	0.10213		-56.68	0.36522	0.19951	0.31035	0.1624	0.31261	0.10948	0.21947	-0.01314		-56.78	-0.24852	-0.10136	-0.27531	-0.06371	-0.26329	-0.12614	-0.20561	-0.02959		-56.68	-0.00967407	-0.10275	-0.09445	-0.10922	-0.06754	-0.03397	0.00302124	0.03842		-56.68	0.16608	0.15686	0.20709	0.10998	0.17029	0.16455	0.07837	0.17438
	-56.68	0.18837	0.07741	0.18837	-0.08201	0.24044	-0.30113	0.10799		-56.58	0.35541	0.19751	0.3103	0.15454	0.31061	0.10748	0.22528	-0.01318		-56.68	-0.25877	-0.11357	-0.27043	-0.07396	-0.26573	-0.12859	-0.21001	-0.04143		-56.58	-0.00967407	-0.10471	-0.0925	-0.09946	-0.05972	-0.03397	0.000701904	0.03842		-56.58	0.16647	0.14749	0.19968	0.11038	0.16324	0.15713	0.069	0.1666
	-56.58	0.19619	0.07741	0.19423	-0.06871	0.23263	-0.29722	0.10408		-56.48	0.34959	0.1917	0.31035	0.15459	0.30479	0.10167	0.22923	-0.00923169		-56.58	-0.25584	-0.11845	-0.26594	-0.07298	-0.26476	-0.12761	-0.20512	-0.04045		-56.48	-0.00967407	-0.11252	-0.0925	-0.11118	-0.04996	-0.03397	-0.00869751	0.03842		-56.48	0.17319	0.14407	0.19431	0.09915	0.17117	0.16153	0.06754	0.16318
	-56.48	0.18837	0.07196	0.18642	-0.0781	0.23535	-0.30503	0.10604		-56.38	0.34935	0.19926	0.30229	0.15825	0.29479	0.09947	0.22899	-0.00361621		-56.48	-0.25136	-0.10615	-0.26311	-0.06654	-0.25832	-0.13326	-0.20064	-0.04378		-56.38	-0.01944	-0.11252	-0.0925	-0.11899	-0.05191	-0.03397	-0.00869739	0.02866		-56.38	0.17828	0.14954	0.18219	0.10266	0.17664	0.14941	0.0636	0.16669
	-56.38	0.20087	0.07937	0.19891	-0.07343	0.2463	-0.29059	0.11853		-56.28	0.35989	0.19028	0.30307	0.15707	0.29556	0.09244	0.22977	-0.01065		-56.38	-0.24071	-0.11113	-0.26045	-0.06566	-0.25548	-0.13982	-0.1978	-0.04289		-56.28	-0.01593	-0.11878	-0.08899	-0.11899	-0.06598	-0.03397	-0.00518811	0.03217		-56.28	0.16315	0.15002	0.18268	0.08789	0.16931	0.15185	0.06763	0.15155
	-56.28	0.20009	0.067	0.19814	-0.05662	0.24137	-0.2816	0.11776		-56.18	0.35912	0.18364	0.31206	0.15044	0.29674	0.09166	0.22899	-0.00947571		-56.28	-0.2455	-0.10811	-0.26897	-0.0685	-0.25246	-0.13484	-0.19478	-0.04573		-56.18	-0.01407	-0.11691	-0.08713	-0.11548	-0.06412	-0.03046	-0.00332642	0.03403		-56.18	0.17069	0.14035	0.17264	0.08725	0.17685	0.14768	0.07516	0.15909
	-56.18	0.18968	0.07676	0.19554	-0.06704	0.2515	-0.2842	0.11711		-56.08	0.35086	0.1832	0.30576	0.14999	0.30801	0.08536	0.22269	-0.00796509		-56.18	-0.25243	-0.10722	-0.25237	-0.06017	-0.24962	-0.13591	-0.20171	-0.04485		-56.08	-0.00869775	-0.11154	-0.08176	-0.12534	-0.04898	-0.02859	0.00204468	0.0394		-56.08	0.17487	0.14612	0.16937	0.09143	0.17322	0.13428	0.06958	0.16327
	-56.08	0.20689	0.07102	0.2053	-0.04751	0.25163	-0.27639	0.12687		-55.98	0.35306	0.17563	0.306	0.14243	0.3063	0.0856	0.22293	-0.00772095		-56.08	-0.24559	-0.1082	-0.2509	-0.06273	-0.24474	-0.13689	-0.19487	-0.0302		-55.98	-0.00625634	-0.1091	-0.07932	-0.11996	-0.04849	-0.03299	0.00448585	0.03989		-55.98	0.17633	0.13782	0.16656	0.08313	0.17273	0.1416	0.07104	0.15497
	-55.98	0.19761	0.07363	0.20701	-0.05324	0.23861	-0.28213	0.12858		-55.88	0.35138	0.18408	0.31409	0.15283	0.29913	0.09369	0.22162	0.00268531		-55.98	-0.23631	-0.10869	-0.25627	-0.06322	-0.25108	-0.12761	-0.19536	-0.0385		-55.88	-0.0057677	-0.10861	-0.08115	-0.11752	-0.05582	-0.03055	0.00497448	0.03256		-55.88	0.17047	0.14172	0.16461	0.08899	0.17859	0.13965	0.06519	0.16083
	-55.88	0.18264	0.06895	0.19045	-0.05064	0.24369	-0.27757	0.11202		-55.78	0.35033	0.17485	0.30327	0.14946	0.29772	0.08287	0.22411	-0.000686407		-55.88	-0.24754	-0.11015	-0.24739	-0.07445	-0.24669	-0.13884	-0.20659	-0.03996		-55.78	-0.01505	-0.11789	-0.0881	-0.11704	-0.05338	-0.03006	0.00741565	0.02292		-55.78	0.18307	0.1387	0.1694	0.10159	0.19315	0.14481	0.07974	0.16562
	-55.78	0.18968	0.06374	0.19749	-0.05337	0.24825	-0.27834	0.11711		-55.68	0.35277	0.17729	0.30766	0.14409	0.30211	0.08531	0.23631	-0.00410461		-55.78	-0.24294	-0.10554	-0.24455	-0.05971	-0.24757	-0.13191	-0.20161	-0.03304		-55.68	-0.01212	-0.12473	-0.08713	-0.11459	-0.0524	-0.02762	0.00839233	0.01682		-55.68	0.16705	0.13049	0.16119	0.08557	0.18103	0.146	0.07935	0.15778
	-55.68	0.18252	0.05438	0.20009	-0.05076	0.24121	-0.27574	0.1119		-55.58	0.34471	0.16923	0.30547	0.1458	0.30186	0.0753	0.23607	-0.00434875		-55.68	-0.23973	-0.11211	-0.24211	-0.06468	-0.24669	-0.12907	-0.20659	-0.03215		-55.58	-0.00820911	-0.12863	-0.09103	-0.1257	-0.0563	-0.02664	0.00448608	0.02231		-55.58	0.16168	0.13489	0.16364	0.09192	0.17798	0.14258	0.06616	0.16376
	-55.58	0.18329	0.05398	0.20282	-0.04999	0.23849	-0.26715	0.11462		-55.48	0.35423	0.1768	0.29546	0.1436	0.30162	0.07701	0.23387	0.00517273		-55.58	-0.23534	-0.10966	-0.25413	-0.06224	-0.25011	-0.12663	-0.20415	-0.02385		-55.48	-0.00820911	-0.12863	-0.09103	-0.12924	-0.0563	-0.04031	0.0044862	0.02231		-55.48	0.15231	0.12357	0.14645	0.08841	0.1702	0.13321	0.06888	0.1622
	-55.48	0.18447	0.06309	0.19228	-0.04881	0.24174	-0.26597	0.1119		-55.38	0.35672	0.16757	0.2999	0.134	0.30216	0.07559	0.22659	0.00570703		-55.48	-0.2415	-0.11192	-0.24504	-0.07426	-0.25432	-0.13084	-0.21812	-0.03001		-55.38	-0.0047915	-0.11545	-0.09738	-0.13669	-0.05289	-0.04031	-0.00381482	0.02341		-55.38	0.1607	0.1261	0.1568	0.09912	0.18054	0.14355	0.0769	0.16473
	-55.38	0.18577	0.04812	0.18382	-0.04751	0.23458	-0.26467	0.1132		-55.28	0.35648	0.15915	0.29965	0.13608	0.30386	0.06949	0.23807	0.00509632		-55.38	-0.23827	-0.10088	-0.24944	-0.0554	-0.23546	-0.12761	-0.20512	-0.02678		-55.28	-0.000397086	-0.12082	-0.09494	-0.12619	-0.04849	-0.0369	-0.00723279	0.02072		-55.28	0.1445	0.12943	0.15036	0.09232	0.18387	0.13711	0.07242	0.15829
	-55.28	0.18837	0.0403	0.17824	-0.0449	0.22677	-0.26988	0.10762		-55.18	0.34886	0.14995	0.29204	0.13628	0.30211	0.06773	0.23595	-0.0041045		-55.28	-0.23485	-0.09941	-0.24113	-0.0598	-0.23985	-0.12419	-0.20366	-0.02336		-55.18	0.00643897	-0.11398	-0.09396	-0.1312	-0.05338	-0.03055	-0.000396729	0.02487		-55.18	0.1434	0.13809	0.16647	0.10257	0.19022	0.15323	0.07877	0.16464
	-55.18	0.19033	0.04747	0.17666	-0.04527	0.23197	-0.26206	0.10799		-55.08	0.35736	0.1604	0.30249	0.13696	0.29498	0.06061	0.22723	0.00634766		-55.18	-0.23827	-0.10869	-0.23723	-0.06322	-0.24327	-0.12761	-0.21294	-0.01701		-55.08	-0.00332642	-0.11398	-0.08615	-0.12204	-0.06119	-0.0159	-0.000396729	0.01779		-55.08	0.14743	0.14798	0.15952	0.11282	0.19266	0.14591	0.08316	0.16708
	-55.08	0.1854	0.06374	0.16429	-0.04946	0.23812	-0.27248	0.10343		-54.98	0.3452	0.15019	0.29814	0.13261	0.30431	0.05821	0.2346	0.0019989		-55.08	-0.23241	-0.09306	-0.24651	-0.06517	-0.24522	-0.12956	-0.20708	-0.01897		-54.98	-0.00283802	-0.11349	-0.08566	-0.11496	-0.0607	-0.02567	9.16719e-05	0.02536		-54.98	0.14508	0.13782	0.17047	0.11243	0.19226	0.15527	0.09058	0.16473
	-54.98	0.18056	0.0567	0.1708	-0.05271	0.23145	-0.26829	0.1119		-54.88	0.34178	0.15263	0.29277	0.13896	0.3087	0.06065	0.239	-0.00141919		-54.98	-0.23973	-0.09453	-0.24895	-0.05687	-0.23729	-0.12126	-0.20891	-0.0208		-54.88	0.00155616	-0.11105	-0.08322	-0.12387	-0.05826	-0.02713	0.00253284	0.00863636		-54.88	0.14011	0.14066	0.16354	0.11527	0.18533	0.14835	0.0817	0.16757
	-54.88	0.18524	0.06008	0.16376	-0.04803	0.24068	-0.2652	0.11267		-54.78	0.34642	0.15141	0.28178	0.13384	0.30357	0.04967	0.24364	0.00321984		-54.88	-0.23436	-0.09697	-0.23518	-0.05931	-0.24132	-0.1237	-0.21294	-0.02483		-54.78	0.00936878	-0.1091	-0.08127	-0.1312	-0.0563	-0.0325	0.00448596	0.01059		-54.78	0.14996	0.14075	0.16364	0.12512	0.19324	0.1488	0.08374	0.16766
	-54.78	0.18667	0.0722	0.16518	-0.04661	0.23523	-0.25596	0.10824		-54.68	0.34032	0.15312	0.28545	0.12968	0.30687	0.05333	0.23949	-0.000930786		-54.78	-0.23231	-0.08516	-0.23674	-0.05727	-0.23732	-0.11971	-0.19917	-0.01302		-54.68	0.0039978	-0.12033	-0.08078	-0.12692	-0.05582	-0.03055	-0.00869751	0.01108		-54.68	0.14655	0.1471	0.16998	0.1217	0.19214	0.15674	0.08032	0.17206
	-54.68	0.18121	0.0683	0.1695	-0.05206	0.24109	-0.2497	0.12036		-54.58	0.34569	0.14873	0.29668	0.14092	0.30089	0.06651	0.24291	0.00248718		-54.68	-0.24168	-0.09258	-0.24113	-0.06468	-0.23888	-0.12126	-0.19878	-0.02043		-54.58	0.01425	-0.11789	-0.09006	-0.11704	-0.05338	-0.02811	-0.01407	0.01352		-54.58	0.15192	0.1427	0.17535	0.12707	0.18933	0.15039	0.08569	0.16022
	-54.58	0.18707	0.07249	0.16559	-0.05597	0.24565	-0.24579	0.11646		-54.48	0.3461	0.1495	0.29159	0.13583	0.30167	0.06143	0.24368	0.01303		-54.58	-0.24608	-0.09111	-0.23674	-0.06358	-0.23155	-0.12566	-0.19731	-0.01897		-54.48	0.00448608	-0.11789	-0.09592	-0.11459	-0.06509	-0.01981	-0.01407	0.00375366		-54.48	0.15631	0.14905	0.16998	0.12402	0.18396	0.14893	0.09241	0.15839
	-54.48	0.17991	0.06765	0.17015	-0.05141	0.24239	-0.24123	0.12101		-54.38	0.33836	0.14336	0.29326	0.1375	0.30723	0.0631	0.2473	0.00883484		-54.48	-0.22997	-0.08281	-0.23674	-0.06859	-0.22716	-0.12126	-0.20073	-0.01262		-54.38	0.00692725	-0.1174	-0.08566	-0.12436	-0.06265	-0.02762	-0.01163	0.00619495		-54.38	0.16199	0.15277	0.18347	0.1391	0.18964	0.15265	0.09772	0.17188
	-54.38	0.17629	0.07806	0.16457	-0.04722	0.25281	-0.24644	0.1252		-54.28	0.33885	0.1458	0.2957	0.13017	0.30577	0.06554	0.23997	0.00737023		-54.38	-0.22997	-0.08281	-0.24736	-0.05687	-0.2252	-0.12163	-0.19878	-0.01262		-54.28	0.00692749	-0.13303	-0.08566	-0.11215	-0.06265	-0.03494	-0.01163	0.00619507		-54.28	0.15387	0.15637	0.17731	0.14075	0.18347	0.14453	0.09155	0.16571
	-54.28	0.1695	0.07872	0.16559	-0.05597	0.25541	-0.23993	0.12622		-54.18	0.33446	0.14726	0.29717	0.1414	0.29942	0.06664	0.25316	0.01469		-54.28	-0.24022	-0.10283	-0.25374	-0.05736	-0.22569	-0.13152	-0.20122	-0.02092		-54.18	0.00985706	-0.12228	-0.0925	-0.11215	-0.06949	-0.03494	-0.00869751	0.00912476		-54.18	0.1611	0.16165	0.18259	0.13236	0.1907	0.15176	0.09879	0.17294
	-54.18	0.17796	0.07351	0.15843	-0.06508	0.2502	-0.24123	0.12687		-54.08	0.34451	0.14169	0.29159	0.13583	0.30362	0.05948	0.24564	0.01498		-54.18	-0.24501	-0.09004	-0.25285	-0.05629	-0.22267	-0.12849	-0.19624	-0.01009		-54.08	0.01279	-0.11935	-0.08957	-0.10727	-0.06656	-0.03201	-0.01553	0.01205		-54.08	0.16245	0.1431	0.16635	0.14114	0.17996	0.14297	0.09976	0.16415
	-54.08	0.17275	0.07753	0.1747	-0.05662	0.25423	-0.23472	0.12557		-53.98	0.34085	0.15561	0.29343	0.1478	0.30582	0.07144	0.24197	0.01132		-54.08	-0.24413	-0.09697	-0.24846	-0.06322	-0.22374	-0.12761	-0.19731	-0.01701		-53.98	0.01962	-0.12229	-0.08273	-0.10629	-0.05972	-0.02908	-0.00869811	0.01889		-53.98	0.16754	0.13916	0.17145	0.14465	0.19324	0.14648	0.10132	0.17743
	-53.98	0.17482	0.06842	0.17483	-0.03892	0.26233	-0.22483	0.14327		-53.88	0.34036	0.15512	0.29526	0.1395	0.29752	0.06314	0.24149	0.01083		-53.98	-0.2401	-0.09294	-0.24544	-0.05687	-0.21739	-0.12322	-0.19878	-0.01262		-53.88	0.01669	-0.12521	-0.08566	-0.09946	-0.06265	-0.02225	-0.01163	0.01596		-53.88	0.17145	0.14661	0.16754	0.14856	0.19714	0.15271	0.10718	0.18329
	-53.88	0.17548	0.07806	0.17548	-0.04803	0.26062	-0.23395	0.12634		-53.78	0.34593	0.15093	0.29692	0.1353	0.29137	0.05894	0.23534	0.0164		-53.88	-0.24843	-0.10323	-0.23821	-0.04604	-0.22414	-0.12996	-0.19966	-0.01936		-53.78	0.01718	-0.13449	-0.08517	-0.10239	-0.06216	-0.03494	-0.01114	0.00668335		-53.78	0.15768	0.14066	0.17136	0.1348	0.18338	0.14835	0.10123	0.17539
	-53.78	0.17535	0.06415	0.17535	-0.03839	0.25684	-0.23212	0.13599		-53.68	0.34422	0.14885	0.28935	0.14726	0.29356	0.067	0.22777	0.01469		-53.78	-0.24315	-0.09404	-0.23625	-0.05833	-0.21886	-0.12273	-0.20024	-0.01213		-53.68	0.00985706	-0.13205	-0.08273	-0.1019	-0.06949	-0.02664	-0.00869751	0.00912476		-53.68	0.16608	0.14905	0.1817	0.14514	0.19409	0.15869	0.11194	0.17047
	-53.68	0.1618	0.05658	0.17157	-0.05194	0.2489	-0.22845	0.12439		-53.58	0.33987	0.15268	0.30258	0.14877	0.29507	0.06265	0.23904	0.01035		-53.68	-0.23924	-0.09209	-0.23821	-0.05638	-0.22472	-0.12077	-0.20024	-0.01213		-53.58	0.0123	-0.12961	-0.08029	-0.10922	-0.06705	-0.0242	-0.0062561	0.01157		-53.58	0.15143	0.1344	0.17487	0.13867	0.18689	0.15186	0.11646	0.1828
	-53.58	0.16559	0.05332	0.17535	-0.04816	0.23783	-0.22626	0.13599		-53.48	0.35033	0.15337	0.30131	0.15141	0.28795	0.06139	0.23192	0.01103		-53.58	-0.25096	-0.09404	-0.24602	-0.05638	-0.2169	-0.12273	-0.20805	-0.0219		-53.48	0.01532	-0.12659	-0.08899	-0.10678	-0.06598	-0.02176	-0.00323486	0.0048219		-53.48	0.16061	0.14358	0.1821	0.14749	0.18826	0.16104	0.11392	0.18027
	-53.48	0.1522	0.05398	0.16197	-0.04982	0.22872	-0.23928	0.13273		-53.38	0.34374	0.15459	0.29472	0.15227	0.2888	0.06651	0.23277	0.02165		-53.48	-0.24901	-0.10185	-0.2426	-0.05833	-0.22472	-0.13054	-0.20805	-0.01994		-53.38	0.01953	-0.12238	-0.08478	-0.10376	-0.06958	-0.01874	-0.00878918	0.00903308		-53.38	0.15564	0.13666	0.17908	0.13275	0.18329	0.15607	0.1109	0.18506
	-53.38	0.15517	0.06179	0.16103	-0.05857	0.23458	-0.23863	0.12325		-53.28	0.33404	0.14722	0.29712	0.14331	0.28766	0.06696	0.23163	0.0127		-53.38	-0.24559	-0.09843	-0.24016	-0.05101	-0.2213	-0.12712	-0.20464	-0.01653		-53.28	0.01913	-0.13059	-0.08517	-0.09955	-0.06998	-0.01257	-0.00918579	0.00863647		-53.28	0.15778	0.12903	0.17145	0.13489	0.18543	0.1582	0.11304	0.1872
	-53.28	0.15908	0.06049	0.15712	-0.05467	0.2251	-0.24253	0.12752		-53.18	0.33812	0.15874	0.29887	0.15483	0.2816	0.07848	0.22752	0.0164		-53.28	-0.24315	-0.08427	-0.23186	-0.04662	-0.21886	-0.12273	-0.18852	-0.01213		-53.18	0.02206	-0.11984	-0.08224	-0.09995	-0.06509	-0.01492	-0.01602	0.01157		-53.18	0.16071	0.13977	0.17474	0.13782	0.19617	0.1709	0.12573	0.19989
	-53.18	0.14996	0.06256	0.15778	-0.05402	0.22754	-0.24188	0.12622		-53.08	0.33958	0.15434	0.29253	0.14848	0.27525	0.07408	0.23875	0.02959		-53.18	-0.2368	-0.07988	-0.23372	-0.04417	-0.22228	-0.10857	-0.18608	-0.01006		-53.08	0.02255	-0.11935	-0.08176	-0.09702	-0.06656	-0.01199	-0.01553	0.01205		-53.08	0.16693	0.12805	0.17047	0.14368	0.18445	0.16736	0.12183	0.19598
	-53.08	0.15204	0.06244	0.15985	-0.06171	0.22546	-0.23785	0.12244		-52.98	0.34447	0.15532	0.29741	0.1436	0.27037	0.08482	0.23387	0.03056		-53.08	-0.24062	-0.07393	-0.23088	-0.05385	-0.22414	-0.12019	-0.19576	-0.02132		-52.98	0.02451	-0.12717	-0.0798	-0.09653	-0.06461	-0.0115	-0.01163	0.01401		-52.98	0.17575	0.12552	0.17966	0.14114	0.19363	0.17813	0.13101	0.20554
	-52.98	0.1441	0.05007	0.16168	-0.06183	0.22286	-0.23993	0.12036		-52.88	0.34549	0.15829	0.30038	0.15439	0.27139	0.07999	0.23489	0.02573		-52.98	-0.24364	-0.07695	-0.2386	-0.04906	-0.23106	-0.10564	-0.19096	-0.01653		-52.88	0.02402	-0.12765	-0.07797	-0.10434	-0.06314	-0.00955212	-0.0062561	0.00180054		-52.88	0.16696	0.12686	0.18845	0.14212	0.1907	0.18692	0.13004	0.20615
	-52.88	0.14931	0.05686	0.15712	-0.07224	0.23002	-0.24058	0.11776		-52.78	0.34505	0.15004	0.30971	0.14418	0.2729	0.07759	0.22664	0.02528		-52.88	-0.24355	-0.07881	-0.22844	-0.06068	-0.22902	-0.1075	-0.18306	-0.00666797		-52.78	0.02597	-0.12765	-0.06857	-0.09506	-0.05533	-0.01004	-0.01407	0.00180054		-52.78	0.17194	0.12366	0.19342	0.13733	0.18787	0.18213	0.12561	0.21112
	-52.78	0.15647	0.06333	0.16624	-0.05727	0.23808	-0.24355	0.11515		-52.68	0.33787	0.16045	0.30254	0.14677	0.27159	0.08018	0.22533	0.02397		-52.78	-0.24315	-0.08427	-0.23723	-0.04857	-0.22899	-0.11296	-0.18852	-0.00431824		-52.68	0.03915	-0.12033	-0.0632	-0.10483	-0.04996	-0.01981	-0.00869751	0.00949097		-52.68	0.16998	0.13342	0.19147	0.13538	0.18591	0.17822	0.13306	0.20917
	-52.68	0.16258	0.067	0.16258	-0.05117	0.23002	-0.23708	0.12321		-52.58	0.34837	0.16118	0.31303	0.14751	0.26646	0.08055	0.21825	0.02861		-52.68	-0.24999	-0.0833	-0.24065	-0.05736	-0.23741	-0.11198	-0.18755	-0.00334167		-52.58	0.04111	-0.11056	-0.07101	-0.0975	-0.04996	-0.01443	-0.00479138	0.02084		-52.58	0.1778	0.14905	0.19928	0.14355	0.19373	0.17627	0.13306	0.21698
	-52.58	0.15843	0.06049	0.16587	-0.05532	0.22546	-0.23537	0.12651		-52.48	0.34007	0.15483	0.31645	0.14116	0.26598	0.08043	0.2119	0.03008		-52.58	-0.24754	-0.08086	-0.24016	-0.06078	-0.23302	-0.10954	-0.18315	-0.000900269		-52.48	0.02939	-0.11252	-0.07297	-0.08969	-0.05777	-0.01248	-0.00869739	0.01889		-52.48	0.17282	0.14798	0.19626	0.14212	0.1907	0.1752	0.13004	0.21396
	-52.48	0.15973	0.06114	0.16754	-0.04425	0.21598	-0.23212	0.12817		-52.38	0.33299	0.15361	0.31487	0.13994	0.26866	0.07335	0.22044	0.04057		-52.48	-0.25291	-0.08623	-0.24837	-0.05833	-0.23058	-0.10319	-0.18071	-0.00627136		-52.38	0.04013	-0.11154	-0.07199	-0.0975	-0.05875	-0.01443	-0.00772095	0.0101		-52.38	0.17194	0.14319	0.19342	0.13928	0.18823	0.17041	0.1272	0.21112
	-52.38	0.16001	0.05528	0.15843	-0.05337	0.2183	-0.23147	0.11906		-52.28	0.34227	0.15898	0.30693	0.1414	0.26817	0.08458	0.21214	0.04204		-52.38	-0.25331	-0.08662	-0.24251	-0.05873	-0.23292	-0.10359	-0.18343	-0.00862122		-52.28	0.0455	-0.10617	-0.06662	-0.09848	-0.05338	-0.01346	-0.01212	0.01547		-52.28	0.18738	0.15082	0.1936	0.1391	0.1994	0.17023	0.12701	0.21094
	-52.28	0.15061	0.06517	0.16038	-0.05178	0.21842	-0.23733	0.12101		-52.18	0.33694	0.16147	0.30942	0.13571	0.26285	0.07925	0.20877	0.04452		-52.28	-0.23964	-0.08076	-0.23039	-0.05482	-0.23488	-0.09773	-0.18697	-0.01057		-52.18	0.04697	-0.11252	-0.06516	-0.09311	-0.05191	-0.00613403	-0.01065	0.01694		-52.18	0.1738	0.13724	0.19919	0.13528	0.19363	0.17227	0.12906	0.21493
	-52.18	0.15269	0.06635	0.16245	-0.05129	0.2196	-0.22744	0.12309		-52.08	0.33206	0.15427	0.3143	0.12924	0.25796	0.07242	0.20938	0.04941		-52.18	-0.24705	-0.0706	-0.23234	-0.06029	-0.23253	-0.09538	-0.18462	-0.01018		-52.08	0.04892	-0.10275	-0.0632	-0.09164	-0.04996	-0.00662231	-0.00869751	0.00912476		-52.08	0.17926	0.14502	0.19684	0.14856	0.18738	0.16248	0.11694	0.22235
	-52.08	0.14801	0.05528	0.15582	-0.05597	0.21049	-0.23407	0.11646		-51.98	0.34056	0.1436	0.31303	0.12798	0.25865	0.06529	0.20067	0.04814		-52.08	-0.25682	-0.08037	-0.23039	-0.06419	-0.23448	-0.09929	-0.1768	-0.01994		-51.98	0.0538	-0.09787	-0.05832	-0.08969	-0.05484	-0.00466895	-0.00381505	0.01401		-51.98	0.18149	0.14652	0.19675	0.1387	0.18924	0.16397	0.12662	0.22263
	-51.98	0.16233	0.05752	0.16233	-0.04165	0.21895	-0.22756	0.12297		-51.88	0.33592	0.13896	0.31621	0.1331	0.27122	0.07628	0.20189	0.0435		-51.98	-0.25487	-0.08037	-0.21819	-0.07005	-0.23448	-0.10515	-0.1768	-0.01799		-51.88	0.05429	-0.09738	-0.0676	-0.09457	-0.05435	0.000213385	-0.00332642	0.01645		-51.88	0.18121	0.15442	0.19293	0.13684	0.18738	0.17188	0.12476	0.2204
	-51.88	0.15517	0.06049	0.16494	-0.03709	0.20593	-0.23277	0.12557		-51.78	0.33556	0.14873	0.31035	0.1331	0.26182	0.07042	0.19603	0.0435		-51.88	-0.25279	-0.08379	-0.22502	-0.06566	-0.2379	-0.10271	-0.18022	-0.00382996		-51.78	0.0538	-0.10568	-0.06418	-0.09409	-0.05289	0.000701904	-0.01163	0.02573		-51.78	0.18845	0.14993	0.19235	0.13431	0.19461	0.16739	0.13199	0.21982
	-51.78	0.14996	0.05605	0.15973	-0.03253	0.2015	-0.2204	0.13208		-51.68	0.3369	0.14385	0.32109	0.12822	0.25499	0.0714	0.20677	0.03862		-51.78	-0.26121	-0.08281	-0.22112	-0.06468	-0.23692	-0.10954	-0.17924	-0.0048064		-51.68	0.04648	-0.10715	-0.05783	-0.10434	-0.05435	0.000213623	-0.01309	0.02426		-51.68	0.18512	0.15637	0.19684	0.13879	0.18933	0.1543	0.12866	0.22626
	-51.68	0.14553	0.06114	0.15493	-0.04673	0.19682	-0.2252	0.12533		-51.58	0.32953	0.14233	0.31177	0.12671	0.24762	0.07184	0.1994	0.03711		-51.68	-0.25731	-0.06914	-0.21867	-0.06078	-0.23497	-0.10564	-0.17534	-0.00871277		-51.58	0.05917	-0.10226	-0.06467	-0.1058	-0.04947	-0.01883	-0.00820935	0.01938		-51.58	0.1861	0.14758	0.19	0.12219	0.18249	0.15527	0.13001	0.21747
	-51.58	0.14085	0.04954	0.15843	-0.03969	0.19462	-0.23147	0.12882		-51.48	0.32962	0.13657	0.30405	0.12094	0.24966	0.06607	0.19949	0.03134		-51.58	-0.25487	-0.06902	-0.2176	-0.05833	-0.24034	-0.09343	-0.17485	-0.00627136		-51.48	0.06161	-0.11154	-0.07004	-0.09897	-0.05484	-0.01395	-0.00576794	0.02182		-51.48	0.18414	0.1554	0.19	0.13232	0.18249	0.15723	0.14136	0.22723
	-51.48	0.12889	0.05735	0.14683	-0.04348	0.18913	-0.23134	0.11723		-51.38	0.33788	0.13896	0.31035	0.1331	0.26182	0.07042	0.2058	0.0435		-51.48	-0.25575	-0.07735	-0.21513	-0.05727	-0.23927	-0.09431	-0.1816	-0.00715613		-51.38	0.06161	-0.10959	-0.06613	-0.08871	-0.04507	-0.01151	-0.01358	0.02377		-51.38	0.17908	0.14056	0.1908	0.12689	0.18561	0.15802	0.13239	0.22998
	-51.38	0.13706	0.05528	0.15464	-0.03762	0.18705	-0.22744	0.12699		-51.28	0.33768	0.14267	0.31015	0.12704	0.25577	0.07022	0.20755	0.03549		-51.38	-0.25877	-0.07451	-0.22502	-0.05479	-0.22472	-0.1071	-0.1768	-0.01018		-51.28	0.05136	-0.11008	-0.06076	-0.09653	-0.04752	-0.009552	-0.01407	0.02133		-51.28	0.17575	0.13724	0.17966	0.12357	0.18191	0.16482	0.13101	0.2247
	-51.28	0.13304	0.06179	0.15257	-0.04006	0.1838	-0.22756	0.12297		-51.18	0.33015	0.14296	0.30458	0.12734	0.25606	0.0721	0.20979	0.02992		-51.28	-0.25926	-0.08281	-0.22209	-0.06468	-0.22716	-0.10759	-0.17729	-0.01067		-51.18	0.05136	-0.11203	-0.07248	-0.09897	-0.04752	-0.02176	-0.01797	0.01157		-51.18	0.17877	0.14026	0.18268	0.12659	0.16736	0.15967	0.12427	0.216
	-51.18	0.13955	0.05752	0.15908	-0.04295	0.18184	-0.23081	0.12948		-51.08	0.33617	0.13921	0.31609	0.13139	0.2523	0.06676	0.2119	0.04338		-51.18	-0.25633	-0.07988	-0.21037	-0.06175	-0.23204	-0.10661	-0.17631	7.64132e-05		-51.08	0.06552	-0.10763	-0.0759	-0.09702	-0.05289	-0.01981	-0.01358	0.01791		-51.08	0.18024	0.13977	0.19428	0.13782	0.17859	0.1709	0.13354	0.21942
	-51.08	0.12587	0.05983	0.15517	-0.03904	0.1877	-0.23472	0.12557		-50.98	0.33524	0.13828	0.30771	0.1246	0.26114	0.06778	0.20511	0.035		-51.08	-0.24461	-0.07988	-0.21281	-0.0598	-0.23009	-0.10271	-0.18218	-0.01555		-50.98	0.06943	-0.10373	-0.07004	-0.09457	-0.04898	-0.00759876	-0.00967431	0.02963		-50.98	0.18384	0.13556	0.1991	0.13129	0.18182	0.16632	0.1192	0.21326
	-50.98	0.12978	0.06179	0.14931	-0.0449	0.19747	-0.23081	0.11971		-50.88	0.32855	0.14331	0.30884	0.12573	0.25445	0.07867	0.216	0.03613		-50.98	-0.24901	-0.08037	-0.20988	-0.05247	-0.23253	-0.10515	-0.18462	-0.00822437		-50.88	0.06894	-0.10422	-0.07248	-0.09067	-0.06119	-0.00369275	-0.01016	0.02914		-50.88	0.18219	0.13586	0.19781	0.13977	0.17859	0.18262	0.12768	0.22333
	-50.88	0.13173	0.06504	0.1509	-0.04295	0.19096	-0.23863	0.12166		-50.78	0.33202	0.14482	0.30254	0.13115	0.24815	0.07237	0.2097	0.0396		-50.88	-0.25194	-0.07549	-0.21526	-0.04955	-0.22765	-0.10027	-0.18169	-0.00334167		-50.78	0.07187	-0.11105	-0.06955	-0.09116	-0.0563	-0.01395	-0.00723279	0.03207		-50.78	0.17926	0.14075	0.21051	0.13489	0.17566	0.1875	0.1228	0.21845
	-50.78	0.12522	0.06582	0.14475	-0.03969	0.19173	-0.23537	0.12492		-50.68	0.32982	0.14262	0.30034	0.1309	0.25767	0.07018	0.2075	0.0374		-50.78	-0.2495	-0.075	-0.21468	-0.05492	-0.22716	-0.09782	-0.18706	-0.000900269		-50.68	0.07236	-0.10861	-0.06906	-0.08823	-0.048	-0.01102	-0.00674438	0.0228		-50.68	0.17917	0.14261	0.21823	0.14261	0.17752	0.19717	0.12271	0.22617
	-50.68	0.126	0.07102	0.15334	-0.03697	0.19462	-0.23497	0.12532		-50.58	0.32567	0.14824	0.29424	0.13225	0.25938	0.07579	0.21312	0.03325		-50.68	-0.24696	-0.08028	-0.22063	-0.05238	-0.23244	-0.08553	-0.18452	-0.000320315		-50.58	0.07236	-0.1008	-0.06906	-0.08578	-0.048	-0.01053	-0.01419	0.0228		-50.58	0.18219	0.14368	0.20367	0.12842	0.18835	0.1908	0.1261	0.21161
	-50.58	0.11949	0.06569	0.14683	-0.04348	0.19747	-0.2333	0.12699		-50.48	0.32413	0.14706	0.29697	0.12363	0.25235	0.07462	0.21194	0.03207		-50.58	-0.24705	-0.07841	-0.21428	-0.05248	-0.23253	-0.08598	-0.18266	-0.00822449		-50.48	0.0748	-0.09836	-0.06662	-0.07797	-0.04556	-0.0085752	-0.00235009	0.02524		-50.48	0.18445	0.14594	0.20789	0.14008	0.17889	0.19659	0.12018	0.21582
	-50.48	0.12587	0.07155	0.15127	-0.03904	0.19356	-0.22886	0.13143		-50.38	0.3286	0.14336	0.29912	0.13554	0.2639	0.07091	0.19847	0.02837		-50.48	-0.25633	-0.08183	-0.2299	-0.06175	-0.24181	-0.09685	-0.18413	-0.0175		-50.38	0.0748	-0.10617	-0.06662	-0.07358	-0.05533	-0.00808728	-0.00234973	0.02524		-50.38	0.17438	0.13586	0.21735	0.13391	0.18091	0.19434	0.11792	0.21552
	-50.38	0.12941	0.07196	0.15712	-0.04332	0.19434	-0.23081	0.13924		-50.28	0.32665	0.14336	0.30302	0.12773	0.2545	0.06895	0.20592	0.03618		-50.38	-0.25438	-0.08769	-0.2216	-0.0598	-0.23985	-0.09489	-0.18218	-0.01787		-50.28	0.07968	-0.09348	-0.06174	-0.07553	-0.05045	-0.00808704	-0.00527978	0.03012		-50.28	0.17966	0.14114	0.21091	0.147	0.17801	0.19376	0.11539	0.22079
	-50.28	0.11884	0.07416	0.14813	-0.04218	0.18835	-0.22223	0.13025		-50.18	0.32025	0.15222	0.30249	0.13696	0.25397	0.07233	0.19794	0.02783		-50.28	-0.25389	-0.08916	-0.2263	-0.04955	-0.23936	-0.09636	-0.17192	-0.02678		-50.18	0.08017	-0.09103	-0.06906	-0.07065	-0.048	-0.00125122	0.00497437	0.03256		-50.18	0.1817	0.15332	0.2055	0.15686	0.18787	0.20166	0.11743	0.22089
	-50.18	0.12262	0.08002	0.15387	-0.03058	0.19421	-0.22821	0.13403		-50.08	0.32982	0.14067	0.30424	0.12895	0.24596	0.07018	0.19579	0.01982		-50.18	-0.25273	-0.09386	-0.22112	-0.04643	-0.23821	-0.10106	-0.17076	-0.01195		-50.08	0.06747	-0.08615	-0.06223	-0.06821	-0.04312	0.00900269	0.00985718	0.02768		-50.08	0.18463	0.14612	0.21002	0.14221	0.17322	0.19678	0.10864	0.20624
	-50.08	0.12848	0.07416	0.15973	-0.03448	0.20007	-0.2204	0.13013		-49.98	0.33304	0.13803	0.30746	0.13217	0.25894	0.06754	0.19119	0.03281		-50.08	-0.25536	-0.08867	-0.2177	-0.0432	-0.24083	-0.09782	-0.17339	-0.00871277		-49.98	0.06992	-0.08371	-0.05197	-0.06137	-0.04849	0.01193	0.00253272	0.03207		-49.98	0.19089	0.13675	0.20651	0.15042	0.18143	0.19522	0.10904	0.21481
	-49.98	0.12262	0.07481	0.1535	-0.04034	0.19291	-0.22626	0.13403		-49.88	0.32689	0.14946	0.30131	0.12798	0.25279	0.0692	0.18504	0.02666		-49.98	-0.24217	-0.08525	-0.21819	-0.04564	-0.22569	-0.10027	-0.16801	-0.01115		-49.88	0.06934	-0.08429	-0.05255	-0.05112	-0.04126	0.00656116	0.00195313	0.03931		-49.88	0.17954	0.14261	0.20456	0.14652	0.18729	0.20108	0.10513	0.20859
	-49.88	0.12913	0.06321	0.15647	-0.03774	0.19853	-0.23147	0.13627		-49.78	0.33011	0.14096	0.30454	0.12729	0.24625	0.06265	0.1785	0.01779		-49.88	-0.24266	-0.08574	-0.21565	-0.03831	-0.21837	-0.09294	-0.16069	-0.01555		-49.78	0.06992	-0.08371	-0.06174	-0.0517	-0.04068	0.00598145	0.00253296	0.03012		-49.78	0.18658	0.13831	0.21002	0.14026	0.18298	0.19482	0.1106	0.20624
	-49.78	0.13316	0.07285	0.17027	-0.04152	0.20658	-0.21767	0.1309		-49.68	0.33084	0.13583	0.30527	0.12998	0.25675	0.06339	0.18118	0.01108		-49.78	-0.24794	-0.08321	-0.22697	-0.02406	-0.21584	-0.09041	-0.14644	-0.01302		-49.68	0.07236	-0.07895	-0.0593	-0.06088	-0.03824	-0.00515747	-0.00479126	0.03256		-49.68	0.18356	0.1431	0.20505	0.13956	0.18777	0.20157	0.10562	0.20322
	-49.68	0.1428	0.06842	0.17015	-0.03188	0.20215	-0.21816	0.14054		-49.58	0.32449	0.14511	0.2966	0.12167	0.24844	0.05704	0.19241	0.01254		-49.68	-0.2534	-0.08476	-0.20891	-0.02757	-0.22716	-0.10173	-0.14995	-0.02434		-49.58	0.07431	-0.0676	-0.05734	-0.05844	-0.03629	-0.00271606	-0.00283813	0.03452		-49.58	0.18903	0.13098	0.2027	0.13684	0.18543	0.20508	0.10327	0.20868
	-49.58	0.1286	0.06663	0.16571	-0.04608	0.20072	-0.23395	0.13611		-49.48	0.32347	0.13823	0.28813	0.11479	0.24156	0.06541	0.18553	0.02129		-49.58	-0.25291	-0.07841	-0.20842	-0.02123	-0.21886	-0.09343	-0.1436	-0.01799		-49.48	0.08456	-0.06711	-0.06857	-0.05649	-0.04556	-0.000762939	-0.00234985	0.02328		-49.48	0.19586	0.13977	0.20172	0.13586	0.18445	0.19665	0.11243	0.2077
	-49.48	0.11705	0.05202	0.16429	-0.04751	0.19161	-0.23537	0.12492		-49.38	0.32758	0.13843	0.30005	0.11499	0.25153	0.05817	0.18573	0.01562		-49.48	-0.24266	-0.08574	-0.2094	-0.02855	-0.21837	-0.09294	-0.15093	-0.02531		-49.38	0.08456	-0.07492	-0.06857	-0.056	-0.04556	-0.000274658	-0.01212	0.02524		-49.38	0.19382	0.13577	0.20749	0.13968	0.18045	0.20206	0.11002	0.21347
	-49.38	0.11806	0.05983	0.16689	-0.04295	0.18575	-0.23277	0.11776		-49.28	0.32425	0.12729	0.29672	0.1058	0.24234	0.05484	0.17655	0.0123		-49.38	-0.24364	-0.08672	-0.20403	-0.03148	-0.22166	-0.09392	-0.1519	-0.02629		-49.28	0.08701	-0.06271	-0.06418	-0.06577	-0.04117	-0.00027442	-0.00772107	0.03549		-49.28	0.20114	0.13333	0.20309	0.12943	0.18582	0.1918	0.11539	0.21103
	-49.28	0.11806	0.05735	0.15712	-0.03355	0.19108	-0.24253	0.11776		-49.18	0.32201	0.12309	0.30229	0.11919	0.24596	0.06432	0.18993	0.01982		-49.28	-0.24022	-0.08134	-0.20158	-0.02415	-0.22569	-0.07878	-0.14653	-0.02092		-49.18	0.07724	-0.07443	-0.06613	-0.05905	-0.04312	0.006073	-0.00772095	0.01596		-49.18	0.19781	0.14014	0.20172	0.13586	0.17505	0.20801	0.10425	0.20575
	-49.18	0.10582	0.06374	0.15464	-0.04738	0.1877	-0.25478	0.10319		-49.08	0.33304	0.1185	0.29575	0.11459	0.25113	0.05386	0.18533	0.02304		-49.18	-0.24559	-0.07146	-0.19865	-0.02171	-0.22325	-0.07829	-0.14409	-0.01848		-49.08	0.0665	-0.07541	-0.06711	-0.05161	-0.05191	0.00216675	-0.00088501	0.01694		-49.08	0.20123	0.14514	0.20746	0.13147	0.18201	0.20361	0.09985	0.20331
	-49.08	0.10244	0.05202	0.16298	-0.041	0.1877	-0.24644	0.10018		-48.98	0.3242	0.11748	0.29668	0.11125	0.24779	0.05675	0.18236	0.02983		-49.08	-0.24071	-0.07597	-0.20451	-0.01683	-0.21837	-0.08122	-0.14116	-0.0136		-48.98	0.06992	-0.07199	-0.06369	-0.05258	-0.04068	0.0011903	0.00253272	0.02817		-48.98	0.19275	0.13666	0.21814	0.14056	0.1911	0.21075	0.10895	0.2124
	-48.98	0.10439	0.04681	0.15285	-0.05076	0.18799	-0.24839	0.10213		-48.88	0.32286	0.12785	0.29765	0.10283	0.23936	0.05577	0.17552	0.023		-48.98	-0.23875	-0.07597	-0.19417	-0.01683	-0.21641	-0.08122	-0.14702	-0.0136		-48.88	0.06943	-0.07248	-0.06418	-0.04916	-0.04117	0.00460804	-0.00576782	0.02768		-48.88	0.19723	0.13333	0.22458	0.13528	0.19754	0.19961	0.11539	0.20944
	-48.88	0.11285	0.04824	0.15192	-0.05011	0.18001	-0.24774	0.10278		-48.78	0.32913	0.12436	0.31137	0.11655	0.24527	0.05386	0.18143	0.02695		-48.88	-0.23817	-0.08321	-0.19075	-0.02406	-0.21779	-0.08846	-0.14876	-0.02083		-48.78	0.06894	-0.07297	-0.06467	-0.05942	-0.04166	0.00411987	0.0015564	0.02719		-48.78	0.1806	0.13977	0.22516	0.13587	0.1864	0.19043	0.10425	0.20184
	-48.78	0.10647	0.05101	0.15529	-0.0565	0.1851	-0.25218	0.10616		-48.68	0.33226	0.12553	0.30473	0.11186	0.25816	0.05699	0.19237	0.02226		-48.78	-0.23476	-0.07979	-0.18645	-0.0226	-0.22218	-0.08504	-0.15474	-0.01936		-48.68	0.06503	-0.07492	-0.06857	-0.05991	-0.05533	-0.00613403	-0.00234985	0.01547		-48.68	0.19342	0.14514	0.22662	0.13965	0.19177	0.20361	0.11743	0.21307
	-48.68	0.1096	0.04954	0.15843	-0.05336	0.18327	-0.25136	0.10929		-48.58	0.32665	0.11406	0.30302	0.10625	0.24669	0.05138	0.18089	0.02641		-48.68	-0.23277	-0.07549	-0.18636	-0.02611	-0.21788	-0.08073	-0.15044	-0.02287		-48.58	0.07431	-0.05783	-0.0593	-0.06381	-0.04605	-0.00772095	0.00692737	0.03256		-48.58	0.18991	0.13968	0.23093	0.14749	0.19608	0.19815	0.11197	0.20956
	-48.58	0.09959	0.05267	0.15855	-0.05324	0.17859	-0.25088	0.09965		-48.48	0.3203	0.11357	0.30254	0.09795	0.25597	0.04503	0.18236	0.02007		-48.58	-0.24208	-0.07735	-0.18632	-0.02834	-0.21974	-0.0826	-0.15035	-0.02473		-48.48	0.07285	-0.0593	-0.05881	-0.05258	-0.04752	0.01096	-0.00234973	0.03305		-48.48	0.18463	0.14416	0.23346	0.15784	0.18884	0.20068	0.10474	0.20428
	-48.48	0.10309	0.05593	0.15192	-0.05048	0.17208	-0.2497	0.10278		-48.38	0.32127	0.10673	0.29765	0.09306	0.25108	0.05577	0.18297	0.03276		-48.48	-0.23973	-0.08281	-0.19426	-0.03539	-0.21544	-0.08806	-0.14799	-0.0302		-48.38	0.0748	-0.06711	-0.05881	-0.04623	-0.04556	0.00949097	0.00741577	0.04282		-48.38	0.17868	0.15189	0.23337	0.15774	0.19461	0.20096	0.10501	0.20029
	-48.38	0.11611	0.06374	0.15517	-0.05857	0.17794	-0.24644	0.10799		-48.28	0.312	0.09746	0.29424	0.0916	0.24962	0.04649	0.1721	0.02348		-48.38	-0.2285	-0.08134	-0.18108	-0.03587	-0.21397	-0.08855	-0.14653	-0.02873		-48.28	0.06689	-0.06525	-0.05695	-0.04428	-0.0437	0.01144	0.00927722	0.03491		-48.28	0.17282	0.14407	0.22556	0.14993	0.17899	0.2045	0.09879	0.20029
	-48.28	0.1122	0.05345	0.16298	-0.05076	0.17704	-0.24839	0.1119		-48.18	0.32274	0.10625	0.2968	0.10039	0.25841	0.04552	0.18285	0.02251		-48.28	-0.22703	-0.07011	-0.17717	-0.03246	-0.21251	-0.08513	-0.14702	-0.02922		-48.18	0.06552	-0.06271	-0.05637	-0.04242	-0.0408	0.01331	9.15527e-05	0.03549		-48.18	0.17731	0.14893	0.22809	0.15442	0.18152	0.19727	0.10327	0.1872
	-48.18	0.11167	0.05137	0.1605	-0.04348	0.17338	-0.23916	0.111		-48.08	0.31815	0.10165	0.28867	0.09579	0.25186	0.04092	0.18411	0.02536		-48.18	-0.22313	-0.07597	-0.18294	-0.0305	-0.2086	-0.08122	-0.14116	-0.03313		-48.08	0.05771	-0.05685	-0.05637	-0.04184	-0.0314	0.01389	0.00204468	0.02573		-48.08	0.17047	0.14563	0.21539	0.14954	0.16919	0.18457	0.1062	0.19208
	-48.08	0.1096	0.0541	0.16783	-0.04555	0.17611	-0.23147	0.11711		-47.98	0.31868	0.10219	0.28139	0.09633	0.2563	0.04146	0.17879	0.01845		-48.08	-0.2289	-0.0876	-0.18742	-0.04213	-0.21242	-0.0948	-0.14497	-0.03926		-47.98	0.06259	-0.05783	-0.05148	-0.04379	-0.02652	0.01389	0.01474	0.03061		-47.98	0.16754	0.14856	0.22064	0.14465	0.17566	0.1875	0.09351	0.1872
	-47.98	0.11232	0.04775	0.1592	-0.04283	0.17012	-0.23655	0.11983		-47.88	0.32274	0.09843	0.27763	0.09258	0.25841	0.03539	0.18089	0.02055		-47.98	-0.23338	-0.08623	-0.18596	-0.04076	-0.21104	-0.08403	-0.14165	-0.03362		-47.88	0.06503	-0.04758	-0.04904	-0.04477	-0.02408	0.01877	0.01718	0.035		-47.88	0.17078	0.14594	0.21765	0.14789	0.17889	0.18292	0.09674	0.19043
	-47.88	0.10634	0.0364	0.16103	-0.04881	0.17013	-0.23472	0.12557		-47.78	0.31712	0.10844	0.27788	0.09282	0.25279	0.02818	0.18504	0.01494		-47.88	-0.22215	-0.09258	-0.18596	-0.0471	-0.21935	-0.0822	-0.14018	-0.03215		-47.78	0.06699	-0.04562	-0.04709	-0.03452	-0.02213	0.02121	0.01913	0.04477		-47.78	0.16071	0.14172	0.22321	0.14795	0.16882	0.1709	0.09644	0.18072
	-47.78	0.10634	0.0274	0.15517	-0.04881	0.16309	-0.23472	0.1158		-47.68	0.31932	0.10283	0.27422	0.09892	0.26476	0.03038	0.18724	0.01714		-47.78	-0.22215	-0.08476	-0.18498	-0.03734	-0.22716	-0.0822	-0.14018	-0.0341		-47.68	0.06503	-0.04758	-0.04904	-0.03256	-0.02408	0.02316	0.01718	0.04282		-47.68	0.1655	0.14066	0.21042	0.14456	0.17361	0.17764	0.09341	0.1871
	-47.68	0.10712	0.03379	0.14813	-0.05621	0.17729	-0.24176	0.11658		-47.58	0.31224	0.09575	0.27299	0.0977	0.25572	0.0233	0.18016	0.00810242		-47.68	-0.22118	-0.0916	-0.1884	-0.03441	-0.22423	-0.08122	-0.13921	-0.03899		-47.58	0.06454	-0.04807	-0.04953	-0.03452	-0.02457	0.02121	0.00497437	0.03256		-47.58	0.16315	0.14612	0.20807	0.14221	0.1615	0.17139	0.08911	0.17499
	-47.58	0.10337	0.03705	0.16233	-0.05922	0.18249	-0.22756	0.12101		-47.48	0.31683	0.09998	0.27954	0.09644	0.2525	0.02985	0.18475	0.00683588		-47.58	-0.22459	-0.09502	-0.18791	-0.03001	-0.21983	-0.08464	-0.14262	-0.03459		-47.48	0.06796	-0.04465	-0.04611	-0.035	-0.02115	0.02072	0.0083921	0.03598		-47.48	0.15759	0.14056	0.21423	0.13666	0.16766	0.17169	0.09332	0.17139
	-47.48	0.09723	0.03444	0.16559	-0.05792	0.17989	-0.23407	0.11609		-47.38	0.31541	0.08916	0.26836	0.0927	0.25304	0.02647	0.17357	0.00541675		-47.48	-0.21043	-0.09489	-0.19026	-0.02953	-0.21935	-0.07439	-0.14018	-0.0341		-47.38	0.0704	-0.04221	-0.04367	-0.03159	-0.01675	0.02414	0.01083	0.03842		-47.38	0.15485	0.13586	0.20758	0.13196	0.16101	0.17285	0.08081	0.17645
	-47.38	0.10244	0.02468	0.16298	-0.05076	0.17952	-0.22495	0.1119		-47.28	0.30911	0.08871	0.26205	0.08481	0.25223	0.02017	0.17703	0.00497448		-47.38	-0.20692	-0.09883	-0.17424	-0.03188	-0.2217	-0.07674	-0.13472	-0.03645		-47.28	0.0704	-0.04221	-0.05344	-0.02914	-0.00894165	0.01682	0.01083	0.02866		-47.28	0.15424	0.13684	0.20856	0.12317	0.15222	0.17383	0.08997	0.17548
	-47.28	0.10244	0.02989	0.16262	-0.06053	0.17338	-0.22727	0.1119		-47.18	0.31331	0.09486	0.2643	0.089	0.24507	0.02242	0.17927	0.01112		-47.28	-0.20848	-0.09258	-0.17522	-0.01781	-0.21544	-0.07048	-0.12846	-0.03215		-47.18	0.07187	-0.04074	-0.05197	-0.02914	-0.01724	0.01682	0.0123	0.03012		-47.18	0.15094	0.13196	0.20367	0.12805	0.15906	0.18103	0.09644	0.18036
	-47.18	0.10765	0.01882	0.15647	-0.06508	0.17208	-0.22365	0.11711		-47.08	0.32384	0.09795	0.25725	0.09209	0.25011	0.01768	0.17455	0.01225		-47.18	-0.20946	-0.08574	-0.17229	-0.0266	-0.2086	-0.07341	-0.12944	-0.04094		-47.08	0.05869	-0.04416	-0.05539	-0.03745	-0.02066	0.01828	0.00888062	0.0267		-47.08	0.15241	0.13342	0.20514	0.12952	0.16638	0.1919	0.0979	0.17206
	-47.08	0.09462	0.03066	0.15127	-0.06834	0.18392	-0.23472	0.10408		-46.98	0.31371	0.09526	0.25688	0.10112	0.24742	0.015	0.18163	0.00370783		-47.08	-0.20458	-0.08867	-0.17375	-0.02171	-0.21153	-0.07634	-0.12651	-0.03606		-46.98	0.06308	-0.03976	-0.051	-0.04282	-0.01627	0.01486	0.01327	0.0311		-46.98	0.15182	0.14261	0.20261	0.12698	0.16775	0.18936	0.09537	0.17148
	-46.98	0.09865	0.02443	0.14944	-0.07408	0.18782	-0.22288	0.10811		-46.88	0.31273	0.08647	0.2559	0.09428	0.25035	0.01793	0.17479	0.0125		-46.98	-0.19823	-0.08427	-0.17278	-0.01537	-0.20519	-0.07195	-0.12798	-0.03166		-46.88	0.06494	-0.0379	-0.04913	-0.04623	-0.0144	0.02121	0.01514	0.03296		-46.88	0.15524	0.13626	0.20017	0.1304	0.16373	0.18497	0.09879	0.1749
	-46.88	0.09279	0.01947	0.15139	-0.07017	0.19421	-0.22874	0.11202		-46.78	0.30711	0.08281	0.25224	0.09648	0.25255	0.02208	0.18639	0.00883502		-46.88	-0.1992	-0.09111	-0.17278	-0.01634	-0.20421	-0.08073	-0.12895	-0.0385		-46.78	0.06503	-0.04758	-0.04904	-0.04437	-0.01431	0.03088	0.01523	0.03305		-46.78	0.15436	0.13574	0.19342	0.12952	0.17029	0.17432	0.0979	0.16229
	-46.78	0.09918	0.02012	0.15778	-0.07355	0.18315	-0.23212	0.12036		-46.68	0.31229	0.08603	0.25351	0.09189	0.246	0.02335	0.18021	0.0101		-46.78	-0.20506	-0.09111	-0.17805	-0.01244	-0.19249	-0.08659	-0.13481	-0.04826		-46.68	0.06467	-0.04562	-0.04709	-0.04428	-0.01236	0.03098	0.0093689	0.02524		-46.68	0.16266	0.14563	0.19586	0.13001	0.17273	0.18262	0.1062	0.17487
	-46.68	0.08775	0.01882	0.15647	-0.07522	0.1838	-0.23147	0.10893		-46.58	0.31371	0.0855	0.24712	0.09331	0.25133	0.01695	0.17967	0.00370789		-46.68	-0.20253	-0.09639	-0.17268	-0.01186	-0.19191	-0.08406	-0.13228	-0.03401		-46.58	0.0538	-0.04709	-0.05832	-0.04233	-0.01382	0.03293	0.01572	0.02377		-46.58	0.14889	0.13382	0.19968	0.13577	0.16873	0.18057	0.09439	0.17831
	-46.58	0.079	0.02545	0.14736	-0.08396	0.18848	-0.23277	0.09823		-46.48	0.31546	0.0892	0.25668	0.09311	0.25113	0.01675	0.18533	0.00350946		-46.58	-0.18935	-0.08321	-0.1678	-0.0143	-0.19435	-0.08064	-0.12691	-0.03059		-46.48	0.05673	-0.04221	-0.05539	-0.04379	-0.00894165	0.03146	0.0206	0.01889		-46.48	0.15427	0.147	0.20541	0.14932	0.18191	0.1918	0.10757	0.18368
	-46.48	0.0954	0.03379	0.15595	-0.06952	0.17692	-0.2359	0.10486		-46.38	0.31819	0.09389	0.2516	0.09975	0.248	0.01363	0.18806	0.000381351		-46.48	-0.20009	-0.09395	-0.17229	-0.01955	-0.19728	-0.09138	-0.12007	-0.04134		-46.38	0.0538	-0.03732	-0.04855	-0.03891	-0.00405884	0.03635	0.01572	0.02377		-46.38	0.14801	0.15051	0.21051	0.15442	0.18543	0.1875	0.10132	0.18915
	-46.38	0.09202	0.02533	0.1522	-0.0729	0.17664	-0.22756	0.11125		-46.28	0.31937	0.09116	0.24301	0.09702	0.25504	0.01089	0.17752	-0.000396609		-46.38	-0.19676	-0.10234	-0.17278	-0.02562	-0.18419	-0.09001	-0.1187	-0.03801		-46.28	0.05136	-0.03976	-0.05099	-0.04379	-0.01627	0.04123	0.01328	0.02133		-46.28	0.15524	0.15189	0.21188	0.14603	0.1868	0.17911	0.10269	0.18857
	-46.28	0.09332	0.02858	0.14996	-0.08331	0.17012	-0.23016	0.09888		-46.18	0.32005	0.08598	0.2437	0.09184	0.24791	0.00572211	0.17039	-7.62343e-05		-46.28	-0.18553	-0.09892	-0.18401	-0.01244	-0.18272	-0.09636	-0.12505	-0.03654		-46.18	0.05331	-0.04953	-0.05099	-0.04623	-0.01627	0.02902	0.02304	0.02365		-46.18	0.15524	0.1597	0.21774	0.15189	0.19461	0.18497	0.1105	0.19443
	-46.18	0.09658	0.02077	0.15517	-0.07615	0.16427	-0.22337	0.09627		-46.08	0.31371	0.09526	0.23735	0.09331	0.24156	0.00718689	0.16405	-0.00801086		-46.18	-0.1909	-0.10429	-0.179	-0.01781	-0.18846	-0.09978	-0.12846	-0.04192		-46.08	0.06357	-0.04709	-0.05832	-0.04623	-0.01382	0.02902	0.01376	0.03549		-46.08	0.15631	0.15881	0.21295	0.14514	0.19373	0.18994	0.11389	0.18964
	-46.08	0.09853	0.02468	0.15712	-0.07615	0.15841	-0.23081	0.09823		-45.98	0.31512	0.09082	0.23877	0.10449	0.24261	0.00860596	0.16547	-0.0065918		-46.08	-0.19139	-0.10478	-0.17473	-0.0183	-0.19054	-0.09477	-0.12309	-0.0424		-45.98	0.05429	-0.0466	-0.05783	-0.04379	-0.01334	0.03146	0.00643927	0.03598		-45.98	0.15729	0.15784	0.21979	0.14612	0.19275	0.18701	0.12231	0.19647
	-45.98	0.10244	0.0165	0.15127	-0.08201	0.16036	-0.2191	0.09237		-45.88	0.31541	0.0872	0.23906	0.09502	0.24132	0.00889593	0.15599	-0.00630182		-45.98	-0.18944	-0.10088	-0.18645	-0.01634	-0.18663	-0.10027	-0.127	-0.04045		-45.88	0.0582	-0.04269	-0.05392	-0.0433	-0.00942993	0.03195	0.0123	0.03989		-45.88	0.14899	0.14368	0.20563	0.14758	0.18835	0.18066	0.11792	0.18231
	-45.88	0.09463	0.01841	0.15517	-0.0781	0.16191	-0.22495	0.09395		-45.78	0.31493	0.08086	0.23857	0.09648	0.24083	0.01036	0.1555	-0.00483692		-45.88	-0.1992	-0.10478	-0.18596	-0.02611	-0.19054	-0.10222	-0.1309	-0.05022		-45.78	0.05624	-0.04269	-0.05588	-0.0394	-0.01138	0.0339	0.01816	0.03793		-45.78	0.14771	0.14984	0.20984	0.14594	0.18475	0.17902	0.11237	0.18848
	-45.78	0.09617	0.02403	0.15477	-0.08437	0.15934	-0.22536	0.08415		-45.68	0.30789	0.0914	0.24326	0.09726	0.23575	0.01077	0.16019	-0.00210553		-45.78	-0.19676	-0.11015	-0.18343	-0.02562	-0.19591	-0.09978	-0.13628	-0.04778		-45.68	0.06161	-0.02951	-0.05051	-0.04135	-0.00601196	0.02414	0.02353	0.03159		-45.68	0.15582	0.15442	0.20856	0.14075	0.18933	0.17383	0.11108	0.18329
	-45.68	0.09593	0.01634	0.16233	-0.07876	0.14811	-0.22561	0.09172		-45.58	0.30296	0.08647	0.24419	0.10014	0.23668	0.0042572	0.16112	-0.00117493		-45.68	-0.18874	-0.09981	-0.16887	-0.02309	-0.18751	-0.09138	-0.12593	-0.04915		-45.58	0.06464	-0.02454	-0.03577	-0.03598	-0.0010376	0.03146	0.0285	0.03656		-45.58	0.15924	0.14026	0.21197	0.13635	0.18494	0.17139	0.1145	0.18085
	-45.58	0.10545	0.02012	0.15464	-0.08449	0.14213	-0.22548	0.08403		-45.48	0.31419	0.08794	0.23784	0.0938	0.23033	0.00376892	0.15245	-0.00752258		-45.58	-0.19334	-0.09734	-0.16838	-0.01048	-0.19054	-0.09441	-0.12114	-0.04668		-45.48	0.04941	-0.02219	-0.03342	-0.03101	-0.01041	0.0423	0.03085	0.03891		-45.48	0.1568	0.14563	0.20758	0.13391	0.18054	0.17285	0.11206	0.18427
	-45.48	0.09593	0.02077	0.15611	-0.07522	0.14278	-0.2217	0.08586		-45.38	0.31505	0.08879	0.23869	0.09697	0.24327	-0.000869751	0.14622	-0.00434875		-45.48	-0.18114	-0.09453	-0.16985	-0.01585	-0.1881	-0.09196	-0.12065	-0.04192		-45.38	0.04892	-0.03439	-0.0339	-0.04037	-0.01089	0.03879	0.03036	0.05014		-45.38	0.16159	0.14261	0.20261	0.13675	0.17752	0.16983	0.1149	0.18161
	-45.38	0.09853	0.02663	0.15517	-0.0742	0.13106	-0.22105	0.0787		-45.28	0.30521	0.07895	0.23862	0.09653	0.24088	-0.00131196	0.14383	0.00302154		-45.38	-0.17479	-0.08818	-0.17082	-0.00950623	-0.17003	-0.0778	-0.12212	-0.03557		-45.28	0.04697	-0.03635	-0.03586	-0.04086	-0.00112915	0.04611	0.02841	0.03647		-45.28	0.16608	0.14941	0.20123	0.12561	0.17224	0.17432	0.11353	0.17987
	-45.28	0.09462	0.01687	0.14345	-0.07615	0.13106	-0.223	0.07479		-45.18	0.30785	0.08159	0.24126	0.0988	0.2357	0.01305	0.13866	-0.000198364		-45.28	-0.17577	-0.0872	-0.17668	-0.00852954	-0.18272	-0.08464	-0.12114	-0.03459		-45.18	0.04697	-0.03635	-0.03586	-0.04282	0.000823975	0.04416	0.02646	0.03647		-45.18	0.15631	0.1471	0.20709	0.1217	0.17029	0.17468	0.11939	0.18573
	-45.18	0.08486	0.01361	0.14541	-0.0781	0.12744	-0.22495	0.07674		-45.08	0.31029	0.07426	0.24174	0.09966	0.23619	0.01158	0.1411	-0.00166321		-45.18	-0.18163	-0.0872	-0.16975	-0.00852966	-0.18858	-0.08269	-0.11919	-0.04436		-45.08	0.0499	-0.03342	-0.03293	-0.04282	-0.00210571	0.04416	0.02158	0.0394		-45.08	0.16266	0.14758	0.19586	0.12219	0.17114	0.17285	0.11011	0.1745
	-45.08	0.0816	0.01101	0.13239	-0.08136	0.1252	-0.23798	0.06335		-44.98	0.30643	0.07822	0.23788	0.10361	0.23233	0.00772089	0.1431	-0.00552374		-45.08	-0.1747	-0.08809	-0.17268	-0.00941467	-0.16994	-0.07771	-0.11226	-0.02766		-44.98	0.04746	-0.0339	-0.03342	-0.04965	-0.01041	0.04709	0.02109	0.03891		-44.98	0.14929	0.1518	0.19421	0.1264	0.16913	0.16925	0.11627	0.18066
	-44.98	0.09072	0.01947	0.13955	-0.08396	0.13953	-0.22886	0.06893		-44.88	0.30662	0.09013	0.23808	0.09404	0.23253	0.0098725	0.13744	0.00639349		-44.98	-0.17567	-0.08907	-0.17619	-0.01234	-0.17287	-0.0865	-0.11556	-0.03645		-44.88	0.04306	-0.04025	-0.03	-0.05014	-0.00698853	0.0466	0.02451	0.03256		-44.88	0.14606	0.13684	0.19879	0.12122	0.17371	0.15625	0.1189	0.17548
	-44.88	0.08746	0.0187	0.13629	-0.08722	0.13131	-0.2243	0.06763		-44.78	0.30174	0.09111	0.24297	0.09892	0.23741	0.01085	0.14036	0.00736994		-44.88	-0.17333	-0.08672	-0.17619	-0.01781	-0.17638	-0.0822	-0.12065	-0.03215		-44.78	0.04794	-0.03537	-0.02707	-0.04672	-0.00210571	0.05002	0.03134	0.03745		-44.78	0.15524	0.13821	0.20602	0.11087	0.17117	0.16348	0.1105	0.18271
	-44.78	0.0812	0.02142	0.13747	-0.09349	0.13757	-0.23289	0.07699		-44.68	0.30199	0.0855	0.23735	0.10112	0.23961	0.015	0.15038	-0.000198305		-44.78	-0.18114	-0.09453	-0.16887	-0.02562	-0.17833	-0.08415	-0.11089	-0.03215		-44.68	0.04941	-0.0339	-0.03342	-0.04184	-0.000640869	0.0549	0.03085	0.03891		-44.68	0.1441	0.13684	0.18707	0.11145	0.16394	0.15625	0.11108	0.17548
	-44.68	0.09332	0.02415	0.1402	-0.08136	0.12858	-0.22821	0.0813		-44.58	0.29735	0.09648	0.23857	0.10234	0.24083	0.01622	0.14574	-0.00483704		-44.68	-0.18358	-0.0872	-0.16789	-0.03001	-0.18858	-0.09441	-0.11333	-0.03459		-44.58	0.04843	-0.03488	-0.03439	-0.05246	-0.00161743	0.05441	0.02792	0.03793		-44.58	0.14889	0.13187	0.18991	0.1221	0.17459	0.15713	0.12173	0.17831
	-44.58	0.08628	0.02012	0.14097	-0.09035	0.13237	-0.22939	0.07231		-44.48	0.30247	0.08598	0.22807	0.09184	0.2401	0.00572211	0.14305	-0.00752252		-44.58	-0.1826	-0.08623	-0.1639	-0.03685	-0.18761	-0.09343	-0.11235	-0.03362		-44.48	0.05185	-0.03146	-0.03098	-0.06052	0.00180018	0.04562	0.02353	0.03903		-44.48	0.15085	0.13577	0.18405	0.11856	0.16092	0.15323	0.11588	0.18222
	-44.48	0.09751	0.02468	0.13499	-0.08693	0.13887	-0.23342	0.07609		-44.38	0.29369	0.08696	0.23882	0.09282	0.24107	0.00669891	0.15184	-0.00849885		-44.48	-0.18056	-0.08418	-0.16154	-0.03285	-0.18361	-0.07771	-0.10835	-0.02962		-44.38	0.04013	-0.03342	-0.03293	-0.0477	-0.000152588	0.04904	0.02158	0.01791		-44.38	0.1402	0.1427	0.18549	0.11926	0.16785	0.15039	0.11731	0.18915
	-44.38	0.09267	0.02663	0.14345	-0.08982	0.13106	-0.21714	0.0826		-44.28	0.291	0.09013	0.24199	0.09599	0.25365	0.02159	0.14915	-0.01118		-44.38	-0.17625	-0.08965	-0.1635	-0.03282	-0.18126	-0.07536	-0.10796	-0.02922		-44.28	0.04013	-0.03342	-0.03293	-0.04965	-0.000152588	0.04709	0.02158	0.02023		-44.28	0.12643	0.14066	0.19089	0.12308	0.15604	0.14835	0.12271	0.1777
	-44.28	0.09462	0.01166	0.14345	-0.08006	0.12585	-0.20542	0.07674		-44.18	0.29153	0.08481	0.23471	0.09067	0.24674	0.02213	0.14969	-0.00869757		-44.28	-0.17625	-0.0916	-0.16731	-0.04222	-0.18126	-0.07732	-0.11577	-0.03703		-44.18	0.04062	-0.04269	-0.03244	-0.05197	0.000335693	0.05685	0.02206	0.03012		-44.18	0.12396	0.14368	0.17828	0.11047	0.15906	0.15332	0.10815	0.18231
	-44.18	0.07965	0.02142	0.13825	-0.09308	0.12781	-0.21258	0.07935		-44.08	0.28892	0.08257	0.22234	0.08647	0.24449	0.01207	0.1494	-0.00349426		-44.18	-0.18202	-0.09541	-0.15813	-0.04018	-0.16945	-0.08113	-0.11177	-0.03304		-44.08	0.04013	-0.04318	-0.03293	-0.06088	-0.000152588	0.04758	0.03134	0.02963		-44.08	0.13092	0.13342	0.18366	0.11585	0.15857	0.15869	0.11548	0.17206
	-44.08	0.0816	0.02468	0.13825	-0.0755	0.13851	-0.20282	0.08875		-43.98	0.28197	0.08305	0.22514	0.0811	0.24498	0.02232	0.14989	-0.01045		-44.08	-0.16502	-0.08623	-0.1635	-0.0388	-0.16808	-0.07195	-0.10454	-0.02385		-43.98	0.04062	-0.03879	-0.03244	-0.06137	0.00228882	0.05685	0.02402	0.02975		-43.98	0.12009	0.14017	0.18259	0.11673	0.1536	0.15762	0.11246	0.18076
	-43.98	0.09267	0.01556	0.1415	-0.08201	0.12781	-0.20933	0.09041		-43.88	0.28299	0.07822	0.22617	0.08408	0.24014	0.01749	0.1431	-0.00747669		-43.98	-0.17625	-0.0916	-0.16154	-0.04222	-0.17149	-0.07536	-0.11577	-0.02922		-43.88	0.03769	-0.02609	-0.03537	-0.05893	0.00717163	0.04953	0.0289	0.02756		-43.88	0.12604	0.12854	0.17096	0.11096	0.15173	0.146	0.10864	0.17499
	-43.88	0.08356	0.01699	0.13239	-0.07745	0.12728	-0.20673	0.0813		-43.78	0.27831	0.07939	0.21953	0.0872	0.25304	0.02061	0.14818	-0.00630176		-43.88	-0.17625	-0.08965	-0.16057	-0.04417	-0.17149	-0.07536	-0.11577	-0.03703		-43.78	0.03769	-0.02609	-0.03537	-0.06381	-0.00259399	0.06418	0.0289	0.03696		-43.78	0.13141	0.13586	0.17633	0.10852	0.14734	0.15332	0.09839	0.1745
	-43.78	0.08303	0.02053	0.13149	-0.07994	0.12337	-0.21507	0.08272		-43.68	0.27835	0.0853	0.21371	0.09702	0.24722	0.02066	0.14786	-0.01212		-43.78	-0.17528	-0.08867	-0.15569	-0.04124	-0.17052	-0.07439	-0.11479	-0.03606		-43.68	0.03476	-0.02902	-0.02853	-0.06381	-0.00552368	0.05441	0.03574	0.03403		-43.68	0.12692	0.13919	0.17184	0.10599	0.14517	0.15665	0.10171	0.16806
	-43.68	0.08107	0.02273	0.126	-0.08189	0.12716	-0.2014	0.08858		-43.58	0.27415	0.08891	0.21538	0.09282	0.24889	0.01646	0.14208	-0.01045		-43.68	-0.16844	-0.08379	-0.16106	-0.03441	-0.16563	-0.05974	-0.10796	-0.02922		-43.58	0.03574	-0.02805	-0.02756	-0.06674	-0.00454712	0.05148	0.03476	0.035		-43.58	0.11822	0.13831	0.16119	0.10315	0.15369	0.146	0.10083	0.16913
	-43.58	0.09267	0.01296	0.12001	-0.07029	0.12716	-0.20738	0.0826		-43.48	0.27322	0.08994	0.20859	0.09189	0.2421	0.01517	0.14114	-0.00747681		-43.58	-0.15819	-0.08916	-0.15608	-0.03197	-0.171	-0.06511	-0.10747	-0.02873		-43.48	0.03769	-0.02609	-0.0256	-0.06577	-0.00259423	0.05246	0.0289	0.02719		-43.48	0.12262	0.12317	0.15973	0.10168	0.1405	0.1449	0.08765	0.17548
	-43.48	0.08254	0.00722241	0.12197	-0.08006	0.12337	-0.21519	0.07284		-43.38	0.26683	0.09331	0.21001	0.08745	0.25328	0.00914031	0.1367	-0.00410432		-43.48	-0.16103	-0.07442	-0.15227	-0.02895	-0.16603	-0.06209	-0.11031	-0.03157		-43.38	0.02451	-0.03732	-0.02707	-0.06381	-0.00405884	0.05441	0.02744	0.03549		-43.38	0.11179	0.12247	0.1528	0.10648	0.12967	0.14151	0.08658	0.1705
	-43.38	0.08498	0.01231	0.11818	-0.0858	0.12455	-0.20335	0.07882		-43.28	0.26512	0.10722	0.2083	0.0916	0.24962	0.02696	0.14085	4.55976e-05		-43.38	-0.15526	-0.0706	-0.15569	-0.03099	-0.16026	-0.06609	-0.1143	-0.0258		-43.28	0.02841	-0.03146	-0.02121	-0.06528	-0.000152588	0.05295	0.03329	0.04135		-43.28	0.1152	0.12747	0.14841	0.10208	0.13504	0.13711	0.08023	0.16806
	-43.28	0.07835	0.01296	0.12913	-0.08071	0.12911	-0.21035	0.07804		-43.18	0.27049	0.09697	0.21367	0.09111	0.23741	0.02257	0.1306	-0.01021		-43.28	-0.15086	-0.07402	-0.15422	-0.0266	-0.15819	-0.0695	-0.10991	-0.03313		-43.18	0.01181	-0.03049	-0.02023	-0.05942	-0.0050354	0.05881	0.02451	0.03256		-43.18	0.11472	0.11917	0.14987	0.10355	0.14236	0.12686	0.0817	0.16367
	-43.18	0.08291	0.01882	0.12197	-0.08006	0.12484	-0.20933	0.07479		-43.08	0.26708	0.11308	0.21025	0.09746	0.23595	0.0211	0.14476	-0.0058136		-43.18	-0.15135	-0.07451	-0.15129	-0.02708	-0.16612	-0.06804	-0.10844	-0.03362		-43.08	0.01669	-0.0256	-0.01767	-0.05844	0.00765991	0.05746	0.02744	0.03745		-43.08	0.10309	0.12317	0.15387	0.09778	0.12878	0.125	0.08765	0.15985
	-43.08	0.079	0.01556	0.12783	-0.08201	0.12781	-0.21128	0.07833		-42.98	0.25951	0.11101	0.20268	0.0977	0.244	0.01939	0.13524	-0.01338		-43.08	-0.15624	-0.07939	-0.1541	-0.03197	-0.16319	-0.06511	-0.10747	-0.0385		-42.98	0.01913	-0.02316	-0.02463	-0.05356	0.00814801	0.05295	0.02206	0.03989		-42.98	0.1069	0.10941	0.14011	0.09378	0.12479	0.13077	0.09146	0.14804
	-42.98	0.07574	0.01491	0.12457	-0.07782	0.10763	-0.20673	0.08325		-42.88	0.26248	0.10458	0.2037	0.09872	0.23917	0.01456	0.1304	-0.01041		-42.98	-0.15672	-0.07988	-0.16185	-0.02269	-0.15391	-0.06792	-0.11577	-0.03899		-42.88	0.02109	-0.02121	-0.02267	-0.05112	0.00228882	0.05539	0.03378	0.04184		-42.88	0.09967	0.11389	0.14264	0.09827	0.11951	0.14307	0.08618	0.15839
	-42.88	0.07314	0.01971	0.11184	-0.08006	0.11438	-0.20933	0.08065		-42.78	0.27371	0.108	0.19931	0.09433	0.24063	0.01602	0.14554	-0.00894171		-42.88	-0.15507	-0.06883	-0.1552	-0.02299	-0.15422	-0.07567	-0.11412	-0.03734		-42.78	0.01913	-0.02316	-0.02463	-0.05893	0.000335693	0.05734	0.03183	0.03989		-42.78	0.10056	0.12259	0.14157	0.09525	0.12625	0.13809	0.09293	0.14987
	-42.78	0.07013	0.01324	0.117	-0.07526	0.10828	-0.21234	0.07764		-42.68	0.26468	0.11459	0.19577	0.09311	0.2316	0.01675	0.14236	-0.01797		-42.78	-0.14842	-0.06731	-0.16447	-0.0222	-0.16319	-0.06706	-0.09575	-0.02873		-42.68	0.02402	-0.01828	-0.01974	-0.06088	0.00521851	0.05539	0.03671	0.04477		-42.68	0.10162	0.12366	0.12506	0.09082	0.12146	0.1333	0.07642	0.15253
	-42.68	0.07343	0.00579834	0.1109	-0.07159	0.11218	-0.21845	0.0813		-42.58	0.26419	0.10825	0.1976	0.09225	0.23306	0.01822	0.13406	-0.01651		-42.68	-0.1577	-0.06169	-0.15227	-0.02367	-0.15489	-0.07048	-0.09721	-0.0302		-42.58	0.0289	-0.02316	-0.01486	-0.056	0.0101	0.05051	0.03964	0.04733		-42.58	0.10309	0.1134	0.11676	0.09973	0.12097	0.14062	0.06848	0.14423
	-42.58	0.06793	0.01438	0.107	-0.0755	0.1165	-0.2243	0.07544		-42.48	0.25633	0.1082	0.19756	0.08281	0.2307	0.01817	0.12621	-0.01851		-42.58	-0.14549	-0.06865	-0.14983	-0.02318	-0.15245	-0.06609	-0.09477	-0.02776		-42.48	0.03183	-0.02219	-0.01389	-0.06088	0.0228	0.05539	0.03476	0.04086		-42.48	0.0947	0.10696	0.11813	0.09525	0.12234	0.13614	0.06168	0.1456
	-42.48	0.07261	0.00384521	0.12144	-0.07082	0.09851	-0.21572	0.08207		-42.38	0.26598	0.11821	0.1978	0.08501	0.22349	0.01842	0.1284	-0.02412		-42.48	-0.1411	-0.06621	-0.1552	-0.0266	-0.14806	-0.06169	-0.10014	-0.02531		-42.38	0.03241	-0.02551	-0.01917	-0.05795	0.02533	0.05832	0.03729	0.0434		-42.38	0.1026	0.11487	0.11627	0.1012	0.13025	0.1499	0.06958	0.14374
	-42.38	0.07184	0.00449646	0.12067	-0.07159	0.10697	-0.21845	0.07153		-42.28	0.25438	0.1082	0.1956	0.09062	0.23106	0.00840771	0.13402	-0.02827		-42.38	-0.13866	-0.07158	-0.15364	-0.02415	-0.14757	-0.05925	-0.09966	-0.03069		-42.28	0.02939	-0.01291	-0.01437	-0.05542	0.03012	0.06085	0.04208	0.04819		-42.28	0.10846	0.12073	0.12213	0.10706	0.13611	0.13818	0.07739	0.15155
	-42.28	0.06272	0.01101	0.11155	-0.07094	0.10372	-0.22792	0.07377		-42.18	0.25609	0.10991	0.1895	0.08452	0.23082	0.01793	0.12791	-0.03438		-42.28	-0.13905	-0.07002	-0.14738	-0.02455	-0.14406	-0.05769	-0.10396	-0.02913		-42.18	0.03046	-0.01184	-0.01331	-0.06039	0.03119	0.06564	0.04315	0.04926		-42.18	0.10336	0.11527	0.11472	0.10159	0.12088	0.13272	0.07779	0.15195
	-42.18	0.06923	0.01036	0.11025	-0.07225	0.10307	-0.22105	0.06893		-42.08	0.25365	0.10747	0.18706	0.08208	0.22252	0.0096283	0.12743	-0.03487		-42.18	-0.14061	-0.054	-0.14983	-0.02611	-0.1378	-0.05339	-0.08989	-0.02287		-42.08	0.03427	-0.00802612	-0.00949097	-0.05933	0.02292	0.06671	0.04697	0.05307		-42.08	0.1026	0.12463	0.10651	0.10901	0.1283	0.14014	0.06567	0.14374
	-42.08	0.06077	0.00136328	0.10765	-0.06508	0.09408	-0.22365	0.05851		-41.98	0.25076	0.11435	0.19199	0.07919	0.22745	0.01456	0.13004	-0.03226		-42.08	-0.14305	-0.0584	-0.14876	-0.03087	-0.14024	-0.06364	-0.09233	-0.02727		-41.98	0.03329	-0.00900251	-0.01242	-0.05551	0.01254	0.06076	0.04404	0.05209		-41.98	0.10065	0.11878	0.11041	0.09729	0.12671	0.12646	0.06372	0.14764
	-41.98	0.06936	0.00750685	0.10842	-0.07408	0.10058	-0.23265	0.06124		-41.88	0.2497	0.11328	0.18506	0.08008	0.2381	0.01544	0.12152	-0.04077		-41.98	-0.14235	-0.06319	-0.16448	-0.03725	-0.13917	-0.06062	-0.08931	-0.03206		-41.88	0.03769	-0.00460851	-0.01584	-0.05649	0.01694	0.05978	0.03085	0.05649		-41.88	0.1109	0.12317	0.11285	0.11731	0.13855	0.12891	0.06421	0.14227
	-41.88	0.0661	-0.00266528	0.11456	-0.06561	0.10177	-0.22614	0.0658		-41.78	0.24051	0.10605	0.18564	0.09238	0.23672	0.02383	0.12991	-0.04214		-41.88	-0.14989	-0.06133	-0.15129	-0.03539	-0.14317	-0.049	-0.0894	-0.0302		-41.78	0.03769	-0.00460815	-0.01584	-0.05209	0.01694	0.06418	0.03085	0.04672		-41.78	0.10358	0.1217	0.10553	0.1178	0.14099	0.13135	0.06665	0.15253
	-41.78	0.05556	0.00710046	0.10244	-0.06871	0.09591	-0.23472	0.06502		-41.68	0.24828	0.11186	0.19926	0.09624	0.23473	0.02184	0.12791	-0.04414		-41.78	-0.14647	-0.05986	-0.1469	-0.03197	-0.13194	-0.04558	-0.0938	-0.02678		-41.68	0.04257	0.000274658	-0.01291	-0.06186	0.01987	0.06418	0.03574	0.05942		-41.68	0.11374	0.12637	0.11569	0.11234	0.13944	0.14383	0.07681	0.16464
	-41.68	0.05752	0.00189209	0.09463	-0.07615	0.10828	-0.23472	0.06698		-41.58	0.24217	0.10576	0.1873	0.08427	0.22862	0.01768	0.12181	-0.03853		-41.68	-0.14208	-0.06328	-0.14446	-0.02757	-0.1295	-0.05095	-0.0894	-0.02434		-41.58	0.04501	0.00271606	-0.01828	-0.05698	0.0145	0.06906	0.04794	0.04428		-41.58	0.10797	0.12024	0.10992	0.11438	0.13562	0.14746	0.06323	0.15692
	-41.58	0.05194	0.00514734	0.10114	-0.06183	0.09981	-0.23798	0.06177		-41.48	0.23802	0.11333	0.19096	0.08794	0.22642	0.02135	0.11961	-0.04073		-41.58	-0.14159	-0.05107	-0.14641	-0.02708	-0.13487	-0.05046	-0.09673	-0.02971		-41.48	0.04257	0.00222784	-0.01877	-0.05453	0.01401	0.0715	0.03769	0.04379		-41.48	0.10846	0.11877	0.10101	0.11487	0.1322	0.13623	0.06958	0.15546
	-41.48	0.05166	0.00579834	0.09463	-0.07029	0.09229	-0.22691	0.06307		-41.38	0.24144	0.11284	0.18266	0.08159	0.22594	0.015	0.12108	-0.03926		-41.48	-0.1494	-0.05302	-0.15178	-0.0349	-0.14659	-0.05827	-0.09673	-0.02971		-41.38	0.02988	-0.00265539	-0.01389	-0.05502	0.01889	0.06125	0.04257	0.04868		-41.38	0.09958	0.10599	0.10544	0.11771	0.12723	0.13126	0.05679	0.15243
	-41.38	0.04645	0.0098263	0.09528	-0.07745	0.09668	-0.23407	0.05786		-41.28	0.24461	0.10625	0.18779	0.08281	0.2213	0.02562	0.13206	-0.03804		-41.38	-0.14696	-0.0584	-0.14974	-0.02269	-0.1422	-0.05583	-0.09428	-0.02727		-41.28	0.03036	-0.00216681	-0.0134	-0.05014	0.02719	0.06418	0.04306	0.04916		-41.28	0.09665	0.11087	0.10446	0.11282	0.1243	0.13028	0.06168	0.14755
	-41.28	0.04852	0.00189221	0.0993	-0.07343	0.0946	-0.23785	0.06934		-41.18	0.25438	0.09843	0.18584	0.075	0.21935	0.01622	0.12425	-0.04585		-41.28	-0.14491	-0.05635	-0.1469	-0.0226	-0.14015	-0.05379	-0.09224	-0.02522		-41.18	0.02988	-0.00265503	-0.01389	-0.04965	0.00912476	0.05685	0.05234	0.04868		-41.18	0.09821	0.11243	0.11188	0.10657	0.11609	0.12793	0.06323	0.14716
	-41.18	0.0484	0.02024	0.08942	-0.08331	0.10319	-0.23993	0.05786		-41.08	0.24515	0.10873	0.17856	0.07358	0.22183	0.01675	0.12283	-0.04727		-41.18	-0.14403	-0.05547	-0.14641	-0.02757	-0.13731	-0.04314	-0.09135	-0.01299		-41.08	0.02792	-0.00265503	-0.01389	-0.05014	0.00912476	0.05637	0.04257	0.04868		-41.08	0.09479	0.10706	0.11237	0.11292	0.12244	0.12842	0.05981	0.14801
	-41.08	0.04722	0.00787401	0.08824	-0.07277	0.09082	-0.24147	0.0684		-40.98	0.24046	0.10954	0.17937	0.06889	0.22496	0.01793	0.1162	-0.05196		-41.08	-0.15135	-0.06279	-0.14592	-0.02708	-0.13683	-0.05046	-0.09868	-0.03362		-40.98	0.02499	0.00027442	-0.01291	-0.05014	0.0101	0.04465	0.04355	0.0516		-40.98	0.09558	0.1059	0.1073	0.10004	0.12128	0.13702	0.05865	0.1582
	-40.98	0.03485	0.00254297	0.08759	-0.07733	0.09526	-0.24371	0.07361		-40.88	0.24034	0.10234	0.17217	0.0789	0.2252	0.01231	0.11058	-0.04976		-40.98	-0.15086	-0.0623	-0.14201	-0.02855	-0.13634	-0.04997	-0.09819	-0.03313		-40.88	0.04355	0.00125098	-0.01779	-0.04721	0.00521851	0.04758	0.03867	0.05453		-40.88	0.08893	0.10315	0.1026	0.09729	0.10681	0.13037	0.05627	0.1496
	-40.88	0.04319	0.0057981	0.09007	-0.0729	0.08874	-0.23928	0.06828		-40.78	0.23314	0.11626	0.17436	0.07524	0.23131	0.02623	0.11473	-0.03584		-40.88	-0.14696	-0.05058	-0.13127	-0.02269	-0.13438	-0.04802	-0.09428	-0.0175		-40.78	0.02988	-0.00265533	-0.01389	-0.04428	0.00912476	0.05051	0.04257	0.05844		-40.78	0.08786	0.10013	0.10153	0.10208	0.09598	0.12735	0.05289	0.14658
	-40.78	0.04449	-0.00107837	0.08319	-0.07977	0.092	-0.23798	0.07349		-40.68	0.23689	0.11024	0.17812	0.07704	0.23115	0.02803	0.11458	-0.036		-40.78	-0.14403	-0.05547	-0.13762	-0.01976	-0.13927	-0.0529	-0.09135	-0.01457		-40.68	0.02792	-0.01437	-0.006073	-0.04037	0.00521851	0.05441	0.0383	0.05649		-40.68	0.09528	0.10754	0.10895	0.104	0.10535	0.12891	0.05249	0.13837
	-40.68	0.04775	-0.00136316	0.08486	-0.07615	0.09135	-0.24449	0.06893		-40.58	0.2346	0.10991	0.16997	0.07439	0.22301	0.02574	0.11424	-0.04414		-40.68	-0.14256	-0.054	-0.13557	-0.0183	-0.12804	-0.05144	-0.08989	-0.01506		-40.58	0.03281	-0.00949097	-0.00314331	-0.04233	0.00228882	0.05246	0.03378	0.05942		-40.58	0.08795	0.10998	0.10162	0.11389	0.11365	0.13721	0.05493	0.14667
	-40.58	0.04673	0.00319481	0.08421	-0.06899	0.08773	-0.23537	0.08586		-40.48	0.22826	0.10942	0.16948	0.06645	0.22215	0.01939	0.1079	-0.04268		-40.58	-0.14052	-0.05196	-0.13029	-0.02797	-0.12795	-0.05135	-0.08784	-0.02083		-40.48	0.03729	-0.00695819	-0.00842303	-0.03745	0.0048216	0.05734	0.03632	0.05609		-40.48	0.09137	0.1134	0.10504	0.1095	0.09949	0.12305	0.05835	0.14423
	-40.48	0.04384	0.00970411	0.07314	-0.08201	0.0946	-0.24644	0.07284		-40.38	0.23807	0.11142	0.16171	0.0665	0.2128	0.02921	0.10562	-0.04459		-40.48	-0.13524	-0.04863	-0.12932	-0.02074	-0.13048	-0.05388	-0.08452	-0.0175		-40.38	0.04745	-0.01437	-0.006073	-0.03491	0.00717163	0.05792	0.03867	0.06625		-40.38	0.09088	0.1051	0.10455	0.11096	0.099	0.12451	0.0481	0.15155
	-40.38	0.05817	-6.09159e-05	0.08746	-0.07355	0.09265	-0.24188	0.07935		-40.28	0.23656	0.11186	0.16997	0.06694	0.22105	0.02769	0.10643	-0.04219		-40.38	-0.13426	-0.04802	-0.12679	-0.01976	-0.1295	-0.04314	-0.09135	-0.02434		-40.28	0.04794	-0.01389	-0.01535	-0.03256	0.00765991	0.05246	0.04697	0.06674		-40.28	0.07956	0.11136	0.10495	0.11722	0.0994	0.121	0.04654	0.15195
	-40.28	0.0484	0.00591993	0.0777	-0.06573	0.09863	-0.24188	0.07935		-40.18	0.2307	0.11186	0.16411	0.07671	0.21519	0.01988	0.10838	-0.04219		-40.28	-0.13368	-0.05489	-0.12932	-0.01918	-0.13673	-0.0406	-0.08882	-0.0218		-40.18	0.0499	-0.00216675	-0.01535	-0.03207	0.00765991	0.05295	0.04111	0.06674		-40.18	0.08832	0.11975	0.1192	0.12561	0.11365	0.12744	0.04321	0.15643
	-40.18	0.05634	0.00213623	0.08368	-0.06757	0.09485	-0.24567	0.0752		-40.08	0.23778	0.10332	0.16142	0.06816	0.22228	0.01134	0.1057	-0.05074		-40.18	-0.14012	-0.05547	-0.13176	-0.02953	-0.13731	-0.04118	-0.0894	-0.02434		-40.08	0.05771	-0.00216675	-0.02316	-0.03012	-0.000152588	0.0549	0.04111	0.05893		-40.08	0.08844	0.11829	0.10992	0.13391	0.11414	0.12988	0.04565	0.15692
	-40.08	0.05841	0.01101	0.07989	-0.06549	0.10567	-0.23969	0.07764		-39.98	0.23265	0.10796	0.1563	0.0728	0.2191	0.02574	0.10252	-0.0461		-40.08	-0.12889	-0.05009	-0.12883	-0.03197	-0.13194	-0.03777	-0.08635	-0.02678		-39.98	0.05283	-0.00119019	-0.01047	-0.04379	0.0027771	0.04514	0.04404	0.06186		-39.98	0.08356	0.1134	0.10504	0.12903	0.10144	0.13281	0.05054	0.15399
	-39.98	0.05947	0.01035	0.08877	-0.0742	0.10307	-0.24058	0.06893		-39.88	0.22386	0.11479	0.14751	0.07182	0.21617	0.02281	0.10155	-0.03926		-39.98	-0.13377	-0.04912	-0.12434	-0.02123	-0.11925	-0.04265	-0.09282	-0.02385		-39.88	0.0578	-0.00402868	-0.00549316	-0.04868	0.00775146	0.04807	0.04901	0.06683		-39.88	0.08591	0.11612	0.09763	0.11966	0.1116	0.13516	0.05875	0.1622
	-39.88	0.05882	0.02077	0.08616	-0.06704	0.10567	-0.23147	0.07609		-39.78	0.2346	0.10796	0.14848	0.0728	0.21129	0.01793	0.11424	-0.04414		-39.88	-0.12929	-0.05244	-0.12151	-0.02455	-0.11671	-0.03816	-0.08833	-0.02132		-39.78	0.06064	-0.00119042	-0.01437	-0.0437	0.01059	0.05304	0.05185	0.06772		-39.78	0.09528	0.11536	0.10504	0.12122	0.11902	0.14258	0.04663	0.15204
	-39.78	0.06923	0.01687	0.0884	-0.07225	0.10177	-0.23081	0.07869		-39.68	0.22704	0.10039	0.14836	0.075	0.20958	0.02599	0.11253	-0.0439		-39.78	-0.11473	-0.03984	-0.13362	-0.01976	-0.11974	-0.03569	-0.08354	-0.02434		-39.68	0.06064	-0.00119019	-0.02219	-0.04086	0.01059	0.05588	0.04013	0.05991		-39.68	0.1026	0.12463	0.10455	0.12854	0.10877	0.14209	0.0481	0.15155
	-39.68	0.07509	0.01491	0.08486	-0.05662	0.10762	-0.223	0.07479		-39.58	0.22875	0.1021	0.14262	0.07866	0.21715	0.02184	0.11815	-0.04256		-39.68	-0.12099	-0.05196	-0.12834	-0.02638	-0.12208	-0.04939	-0.08784	-0.03059		-39.58	0.06308	0.00125122	-0.01974	-0.04086	0.01303	0.05588	0.03476	0.06235		-39.58	0.09088	0.11487	0.1026	0.12659	0.10913	0.14209	0.05396	0.15155
	-39.58	0.07119	0.02627	0.09853	-0.06053	0.1014	-0.21946	0.07088		-39.48	0.22298	0.09633	0.14272	0.07875	0.21724	0.02193	0.11824	-0.04991		-39.58	-0.12352	-0.04863	-0.12883	-0.03246	-0.11095	-0.03435	-0.08257	-0.03313		-39.48	0.06747	0.00564539	-0.01535	-0.04037	0.01743	0.05832	0.03915	0.06674		-39.48	0.09274	0.12259	0.10251	0.12649	0.11844	0.14981	0.05386	0.15927
	-39.48	0.06496	0.01426	0.08486	-0.06443	0.0894	-0.21714	0.07479		-39.38	0.23326	0.10698	0.14751	0.07182	0.21031	0.015	0.11327	-0.04903		-39.48	-0.12401	-0.05693	-0.12199	-0.03099	-0.11925	-0.03484	-0.08305	-0.03362		-39.38	0.0704	0.00662208	-0.01242	-0.04379	0.0184	0.06076	0.03232	0.05991		-39.38	0.10065	0.12073	0.09088	0.12463	0.10681	0.13623	0.04224	0.15741
	-39.38	0.06468	0.0119	0.08616	-0.06508	0.09875	-0.22756	0.07377		-39.28	0.22635	0.0997	0.14999	0.07626	0.20499	0.02139	0.1138	-0.04459		-39.38	-0.11717	-0.04228	-0.12373	-0.02415	-0.11241	-0.02995	-0.07622	-0.02678		-39.28	0.07101	0.00173926	-0.00949097	-0.02914	0.01352	0.05783	0.03329	0.06284		-39.28	0.11188	0.12415	0.0943	0.13782	0.11023	0.13965	0.04761	0.16083
	-39.28	0.06427	0.00526917	0.08966	-0.05023	0.09798	-0.22797	0.06982		-39.18	0.23973	0.09514	0.15361	0.07988	0.2086	0.02696	0.12132	-0.04097		-39.28	-0.11855	-0.04951	-0.11858	-0.02357	-0.11183	-0.03719	-0.07759	-0.02815		-39.18	0.0748	0.00515747	-0.006073	-0.02621	0.01498	0.06662	0.0289	0.06625		-39.18	0.11041	0.12268	0.09283	0.13635	0.10877	0.13818	0.05396	0.15936
	-39.18	0.07326	0.00254309	0.08303	-0.0604	0.09721	-0.21897	0.06319		-39.08	0.2346	0.09819	0.14653	0.07475	0.20116	0.02733	0.12205	-0.0461		-39.18	-0.12352	-0.04668	-0.11614	-0.02269	-0.10899	-0.0363	-0.08257	-0.03313		-39.08	0.07578	0.00613403	-0.00509644	-0.03452	0.0101	0.05246	0.02988	0.06723		-39.08	0.1026	0.11487	0.09283	0.13635	0.11072	0.13818	0.05396	0.16132
	-39.08	0.06272	0.00970471	0.07249	-0.05922	0.09265	-0.22951	0.07218		-38.98	0.23338	0.09697	0.13945	0.07353	0.19249	0.01866	0.11302	-0.04536		-39.08	-0.12108	-0.04424	-0.1136	-0.02806	-0.10655	-0.04167	-0.08012	-0.03069		-38.98	0.08066	0.00906318	-0.00216728	-0.03549	0.02084	0.05344	0.03476	0.07211		-38.98	0.10788	0.12015	0.0903	0.13577	0.116	0.13565	0.05142	0.16464
	-38.98	0.06793	0.0057981	0.07965	-0.05597	0.08874	-0.23407	0.06763		-38.88	0.23241	0.08818	0.13652	0.06474	0.19933	0.01573	0.10423	-0.04634		-38.98	-0.10683	-0.04366	-0.11028	-0.02748	-0.10597	-0.02937	-0.07759	-0.03011		-38.88	0.08017	0.000762999	-0.01047	-0.03842	0.01254	0.05832	0.03427	0.07162		-38.88	0.107	0.11731	0.08942	0.13293	0.11316	0.13513	0.03882	0.14618
	-38.88	0.06403	0.00970447	0.08319	-0.05011	0.0907	-0.23602	0.07349		-38.78	0.23758	0.08945	0.13974	0.07578	0.19473	0.0209	0.1055	-0.04507		-38.88	-0.10545	-0.03838	-0.11027	-0.02025	-0.11046	-0.028	-0.07426	-0.03459		-38.78	0.08017	-0.00900269	-0.01047	-0.03891	0.01059	0.05783	0.03427	0.07162		-38.78	0.10992	0.11243	0.08258	0.13586	0.09656	0.12988	0.03589	0.14911
	-38.78	0.06598	0.01101	0.07379	-0.05597	0.08419	-0.23602	0.06567		-38.68	0.24046	0.08452	0.13481	0.07085	0.19566	0.02184	0.10057	-0.04024		-38.78	-0.11327	-0.03838	-0.11076	-0.0183	-0.10851	-0.03386	-0.07231	-0.03264		-38.68	0.08115	-0.006073	-0.00753784	-0.03891	0.00570679	0.05588	0.0372	0.07455		-38.68	0.10797	0.11047	0.09039	0.13391	0.09656	0.12793	0.03198	0.14716
	-38.68	0.05947	0.00189209	0.07705	-0.05467	0.07507	-0.23081	0.06893		-38.58	0.24046	0.08452	0.14458	0.0728	0.19957	0.01598	0.10057	-0.04024		-38.68	-0.11375	-0.03886	-0.11174	-0.00120544	-0.10118	-0.02849	-0.06499	-0.02763		-38.58	0.07529	0.00564575	-0.01535	-0.03793	0.00765991	0.05099	0.03915	0.07651		-38.58	0.10788	0.10257	0.08054	0.13382	0.10428	0.12784	0.03189	0.14706
	-38.58	0.06012	0.01076	0.0777	-0.05206	0.08394	-0.23798	0.05981		-38.48	0.23343	0.07553	0.13754	0.07126	0.19839	0.0148	0.10526	-0.04727		-38.58	-0.11473	-0.04179	-0.11076	-0.0139	-0.10216	-0.03728	-0.06792	-0.03801		-38.48	0.07636	0.00671428	-0.01428	-0.04379	0.00872844	0.05295	0.04022	0.07758		-38.48	0.09772	0.11194	0.08209	0.13538	0.10583	0.1294	0.02368	0.14862
	-38.48	0.06899	0.000590086	0.08693	-0.04478	0.07182	-0.23106	0.05892		-38.38	0.2473	0.08159	0.14165	0.07573	0.19273	0.00914013	0.10936	-0.03535		-38.48	-0.11607	-0.03691	-0.10637	-0.02074	-0.10118	-0.03825	-0.07475	-0.03703		-38.38	0.08301	0.01337	-0.00762939	-0.04272	0.01538	0.05402	0.04687	0.07446		-38.38	0.09381	0.10803	0.07819	0.13147	0.10193	0.12744	0.02173	0.14471
	-38.38	0.05882	0.0064497	0.08616	-0.04555	0.06987	-0.23342	0.05851		-38.28	0.24119	0.08134	0.1414	0.07744	0.19444	0.0128	0.10875	-0.04146		-38.38	-0.12108	-0.03484	-0.10881	-0.00852966	-0.09679	-0.04167	-0.07036	-0.03264		-38.28	0.08124	0.01355	-0.00744629	-0.03802	0.01556	0.0509	0.04706	0.07465		-38.28	0.09186	0.10608	0.07855	0.11975	0.09998	0.1333	0.02759	0.14276
	-38.28	0.06468	0.00278676	0.07444	-0.05532	0.07987	-0.24318	0.06437		-38.18	0.2451	0.06963	0.13713	0.07158	0.18272	0.00889593	0.09544	-0.04536		-38.28	-0.12157	-0.04472	-0.11604	-0.01683	-0.09727	-0.04411	-0.07085	-0.03508		-38.18	0.07822	0.01834	-0.00497437	-0.04565	0.01804	0.05109	0.05185	0.07748		-38.18	0.09821	0.11047	0.09235	0.12415	0.10437	0.12793	0.03198	0.14716
	-38.18	0.06101	0.00579834	0.08055	-0.05117	0.07898	-0.23903	0.06071		-38.08	0.239	0.07133	0.12944	0.07329	0.18443	0.00865173	0.09715	-0.04561		-38.18	-0.12099	-0.04414	-0.11369	-0.0182	-0.09901	-0.05135	-0.08003	-0.04231		-38.08	0.07822	0.01639	-0.01437	-0.04086	0.00863647	0.05392	0.04013	0.06967		-38.08	0.10641	0.11282	0.09274	0.12454	0.09695	0.12833	0.03238	0.14755
	-38.08	0.06207	0.01231	0.07184	-0.06024	0.07572	-0.24579	0.052		-37.98	0.23685	0.07895	0.12729	0.06528	0.19205	0.000640869	0.10477	-0.04385		-38.08	-0.11864	-0.04375	-0.11565	-0.02562	-0.10606	-0.049	-0.06792	-0.04192		-37.98	0.0787	0.00906366	-0.01389	-0.04086	0.01889	0.04611	0.03281	0.07016		-37.98	0.09576	0.11975	0.09186	0.12366	0.10388	0.12744	0.02173	0.14667
	-37.98	0.05882	0.02338	0.07054	-0.05532	0.07898	-0.23147	0.04875		-37.88	0.24275	0.07704	0.13515	0.07118	0.19014	0.00654614	0.10091	-0.03795		-37.98	-0.12254	-0.05351	-0.11125	-0.02562	-0.10802	-0.0529	-0.08159	-0.05168		-37.88	0.09238	0.00125104	-0.01193	-0.04037	0.01108	0.0466	0.03476	0.07211		-37.88	0.0932	0.11487	0.07721	0.11878	0.099	0.12256	0.01685	0.1441
	-37.88	0.05231	0.01947	0.08319	-0.06183	0.08679	-0.23602	0.05396		-37.78	0.23753	0.07768	0.13579	0.07182	0.20055	0.00718683	0.09569	-0.03731		-37.88	-0.12596	-0.05107	-0.11125	-0.02318	-0.10362	-0.05632	-0.07524	-0.04729		-37.78	0.09042	0.00125122	-0.01193	-0.03842	0.01108	0.04855	0.03476	0.07211		-37.78	0.10358	0.10608	0.07819	0.1217	0.09998	0.11377	0.01782	0.14471
	-37.78	0.06012	0.01361	0.0777	-0.05402	0.08874	-0.22235	0.06763		-37.68	0.24596	0.07085	0.127	0.06499	0.19371	0.000351012	0.09666	-0.03242		-37.78	-0.12401	-0.05693	-0.11848	-0.02904	-0.10167	-0.04692	-0.07329	-0.04533		-37.68	0.08359	0.00222778	-0.01291	-0.03842	0.02182	0.04855	0.03574	0.07309		-37.68	0.10593	0.10843	0.07858	0.12015	0.10037	0.11417	0.01822	0.14511
	-37.68	0.05426	0.01882	0.0816	-0.05206	0.092	-0.22821	0.07153		-37.58	0.23631	0.07024	0.1209	0.07646	0.19347	0.01183	0.10619	-0.03304		-37.68	-0.12538	-0.0583	-0.11662	-0.02846	-0.10109	-0.05574	-0.07271	-0.04475		-37.58	0.08994	0.0062561	-0.02414	-0.03745	0.02621	0.03976	0.04208	0.07748		-37.58	0.11285	0.11536	0.0777	0.11926	0.09949	0.11328	0.01733	0.14423
	-37.58	0.05715	0.03326	0.07705	-0.04685	0.0885	-0.23277	0.06502		-37.48	0.22611	0.06039	0.13022	0.07407	0.18521	0.00942993	0.09793	-0.04288		-37.58	-0.13133	-0.06425	-0.11565	-0.0266	-0.09923	-0.04411	-0.0728	-0.04485		-37.48	0.0914	-0.00167835	-0.02267	-0.0311	0.01987	0.05588	0.03378	0.07114		-37.48	0.11481	0.11731	0.0816	0.12122	0.10144	0.11719	0.02124	0.14618
	-37.48	0.05438	0.03847	0.09149	-0.04999	0.09017	-0.21832	0.06189		-37.38	0.23431	0.07446	0.12671	0.07251	0.19891	0.00787354	0.10223	-0.03857		-37.48	-0.13036	-0.05351	-0.1136	-0.02794	-0.09825	-0.04314	-0.07964	-0.05168		-37.38	0.09589	0.00476027	-0.01624	-0.0394	0.02631	0.05734	0.04022	0.07758		-37.38	0.10553	0.10803	0.08014	0.1217	0.10193	0.12549	0.02954	0.14667
	-37.38	0.06545	0.04291	0.08303	-0.05455	0.09656	-0.22288	0.06905		-37.28	0.23289	0.06523	0.11943	0.07109	0.1881	0.00608832	0.09496	-0.04585		-37.38	-0.13026	-0.05342	-0.11125	-0.03529	-0.08839	-0.04304	-0.07759	-0.03987		-37.28	0.09286	0.00955164	-0.01144	-0.02319	0.0311	0.06378	0.04501	0.08041		-37.28	0.10641	0.10892	0.07907	0.12064	0.10086	0.12442	0.02847	0.1456
	-37.28	0.06207	0.04161	0.08356	-0.04034	0.08354	-0.21845	0.07312		-37.18	0.23631	0.05888	0.12871	0.06474	0.18175	-0.00184619	0.10423	-0.04634		-37.28	-0.13573	-0.05888	-0.11174	-0.03294	-0.10362	-0.04851	-0.08501	-0.03947		-37.18	0.09287	0.00759888	-0.01144	-0.0184	0.0311	0.05881	0.04501	0.0726		-37.18	0.11578	0.11829	0.08063	0.12219	0.10242	0.11621	0.02026	0.14911
	-37.18	0.05882	0.04108	0.08811	-0.04165	0.08105	-0.21975	0.05851		-37.08	0.23807	0.06064	0.12265	0.0665	0.1835	0.00967407	0.09817	-0.05045		-37.18	-0.12645	-0.05742	-0.11369	-0.03343	-0.10216	-0.04704	-0.07378	-0.04582		-37.08	0.09091	-0.00216675	-0.0134	-0.0184	0.02914	0.05881	0.04306	0.07065		-37.08	0.11334	0.11585	0.07819	0.11975	0.09216	0.11377	0.01782	0.15253
	-37.08	0.05634	0.04905	0.08563	-0.03632	0.08158	-0.21478	0.0658		-36.98	0.23973	0.05449	0.12627	0.0584	0.18712	0.00352478	0.10179	-0.05074		-37.08	-0.1284	-0.05351	-0.11458	-0.02562	-0.0963	-0.03142	-0.06792	-0.03996		-36.98	0.09384	0.00271571	-0.01047	-0.03207	0.03207	0.05685	0.04794	0.07553		-36.98	0.11276	0.11527	0.07761	0.11917	0.0994	0.11319	0.01724	0.13632
	-36.98	0.05686	0.04421	0.0858	-0.04592	0.07833	-0.21389	0.05656		-36.88	0.23241	0.05498	0.12676	0.06474	0.18761	0.00401336	0.09251	-0.05806		-36.98	-0.13905	-0.06221	-0.10832	-0.0265	-0.09914	-0.04012	-0.0688	-0.03304		-36.88	0.08847	0.00515729	-0.01584	-0.035	0.01889	0.05978	0.05038	0.07797		-36.88	0.10114	0.1134	0.06598	0.1095	0.09753	0.11133	0.01538	0.14227
	-36.88	0.05361	0.04356	0.08095	-0.04881	0.07768	-0.19956	0.06307		-36.78	0.239	0.0518	0.13335	0.06938	0.1942	0.0106	0.09911	-0.06123		-36.88	-0.12303	-0.04814	-0.09856	-0.0222	-0.10069	-0.03386	-0.06255	-0.03459		-36.78	0.08798	0.00271612	-0.01633	-0.03452	0.03403	0.05637	0.04794	0.06772		-36.78	0.10446	0.10306	0.07516	0.12845	0.09891	0.1127	0.01675	0.15341
	-36.78	0.05491	0.04368	0.0803	-0.04165	0.07743	-0.20803	0.06437		-36.68	0.23836	0.06288	0.13234	0.07851	0.1877	0.00996411	0.0981	-0.06187		-36.78	-0.12498	-0.05595	-0.09847	-0.02025	-0.10069	-0.03581	-0.0645	-0.03459		-36.68	0.08856	-0.0045166	-0.01575	-0.04282	0.02679	0.06369	0.04071	0.06635		-36.68	0.11041	0.1012	0.0733	0.11487	0.09705	0.11084	0.01489	0.14178
	-36.68	0.07261	0.04759	0.08238	-0.03957	0.08366	-0.20009	0.07231		-36.58	0.23204	0.05693	0.12676	0.07451	0.18956	0.01573	0.09056	-0.06587		-36.68	-0.13271	-0.05586	-0.09758	-0.02211	-0.09084	-0.03377	-0.07222	-0.0345		-36.58	0.09872	-0.00411987	-0.02316	-0.03247	0.01938	0.06232	0.03329	0.07065		-36.58	0.10495	0.09573	0.06784	0.10159	0.09158	0.10538	0.00943017	0.13632
	-36.58	0.06871	0.03705	0.0941	-0.02785	0.08093	-0.19423	0.06645		-36.48	0.23607	0.05083	0.12651	0.07622	0.1815	0.01744	0.08446	-0.06612		-36.58	-0.13182	-0.05498	-0.09319	-0.02904	-0.09972	-0.03288	-0.07133	-0.03557		-36.48	0.08115	-0.01193	-0.02316	-0.03012	0.01938	0.05685	0.03329	0.07065		-36.48	0.10544	0.09817	0.06833	0.10208	0.09207	0.10587	0.01224	0.13681
	-36.48	0.07538	0.03444	0.08356	-0.03839	0.08809	-0.20282	0.06567		-36.38	0.2348	0.04956	0.1272	0.0769	0.18414	0.01617	0.08319	-0.06348		-36.48	-0.12938	-0.04277	-0.08733	-0.0266	-0.09727	-0.02849	-0.06694	-0.03899		-36.38	0.08163	-0.01144	-0.01291	-0.03012	0.01791	0.05685	0.03378	0.06137		-36.38	0.107	0.10754	0.07184	0.09583	0.09363	0.10742	0.02319	0.14813
	-36.38	0.08095	0.03457	0.09267	-0.03123	0.07845	-0.19761	0.07247		-36.28	0.22493	0.04164	0.11732	0.08424	0.18208	0.01802	0.08504	-0.06358		-36.38	-0.13133	-0.04472	-0.08293	-0.02855	-0.09923	-0.02458	-0.05327	-0.03313		-36.28	0.07968	-0.01144	-0.02463	-0.03195	0.0101	0.05734	0.03378	0.05905		-36.28	0.10944	0.10803	0.08014	0.10413	0.09412	0.10986	0.01392	0.14862
	-36.28	0.07131	0.04449	0.08303	-0.03892	0.08874	-0.19554	0.071		-36.18	0.23196	0.05417	0.12436	0.07797	0.17703	0.0231	0.09012	-0.0585		-36.28	-0.12498	-0.03838	-0.09123	-0.01439	-0.09093	-0.02605	-0.05473	-0.01701		-36.18	0.07382	-0.00949097	-0.02853	-0.04135	0.01205	0.05539	0.03574	0.05161		-36.18	0.11529	0.10608	0.07819	0.10217	0.09216	0.11572	0.01196	0.14667
	-36.18	0.08356	0.03249	0.09332	-0.03058	0.07833	-0.1872	0.07349		-36.08	0.23167	0.04643	0.12407	0.07182	0.17906	0.02281	0.08983	-0.04903		-36.18	-0.12547	-0.04082	-0.08284	-0.02464	-0.08556	-0.02849	-0.05522	-0.01946		-36.08	0.07529	-0.0217	-0.02121	-0.0394	0.01352	0.04953	0.0372	0.05307		-36.08	0.12701	0.09631	0.07819	0.10217	0.09216	0.11572	0.01196	0.14667
	-36.08	0.07314	0.04095	0.08254	-0.02928	0.08679	-0.18785	0.07088		-35.98	0.23412	0.04887	0.12846	0.07231	0.1815	0.01549	0.08446	-0.0544		-36.08	-0.11708	-0.04805	-0.08781	-0.03188	-0.09279	-0.03572	-0.05464	-0.02669		-35.98	0.08664	-0.01389	-0.02512	-0.03793	0.01743	0.04123	0.04111	0.05698		-35.98	0.13278	0.09622	0.07614	0.10013	0.08035	0.11368	0.00991821	0.13486
	-35.98	0.07965	0.04095	0.08942	-0.02472	0.09656	-0.18915	0.07739		-35.88	0.23949	0.0601	0.12993	0.07768	0.19273	0.02281	0.09569	-0.05098		-35.98	-0.12205	-0.04521	-0.08342	-0.03099	-0.08995	-0.02507	-0.05376	-0.02617		-35.88	0.07431	-0.01681	-0.02805	-0.02231	0.0145	0.0549	0.03622	0.05405		-35.88	0.11969	0.11047	0.07282	0.10657	0.07703	0.10059	-0.00512689	0.1413
	-35.88	0.07184	0.03575	0.09918	-0.02277	0.10111	-0.17938	0.0813		-35.78	0.23924	0.054	0.12187	0.07939	0.18468	0.02257	0.08763	-0.0395		-35.88	-0.11766	-0.04314	-0.08488	-0.03441	-0.07579	-0.02849	-0.04741	-0.02141		-35.78	0.08212	-0.01096	-0.02023	-0.03891	0.02036	0.05197	0.03622	0.06186		-35.78	0.12897	0.10022	0.07428	0.09436	0.07654	0.1001	-0.00561523	0.13104
	-35.78	0.0764	0.03912	0.10374	-0.01626	0.09668	-0.18459	0.07609		-35.68	0.23143	0.054	0.12383	0.07939	0.17686	0.01671	0.08177	-0.03987		-35.78	-0.10741	-0.05205	-0.09026	-0.02647	-0.0753	-0.02995	-0.04924	-0.02092		-35.68	0.08514	-0.02747	-0.01526	-0.03891	0.01556	0.05978	0.03925	0.06488		-35.68	0.1275	0.10852	0.07867	0.08508	0.08484	0.09863	-0.00512695	0.12958
	-35.68	0.07977	0.04747	0.09735	-0.01483	0.11088	-0.17926	0.07947		-35.58	0.23119	0.04594	0.11577	0.06938	0.17857	0.01414	0.08153	-0.04951		-35.68	-0.10728	-0.05156	-0.07774	-0.03343	-0.07481	-0.03532	-0.0562	-0.01848		-35.58	0.08749	-0.02316	-0.00314331	-0.02417	0.01987	0.06281	0.04355	0.06918		-35.58	0.1279	0.09915	0.07126	0.08743	0.07547	0.08731	0.00308231	0.13974
	-35.58	0.07603	0.04173	0.10374	-0.00685632	0.10478	-0.17519	0.07609		-35.48	0.22513	0.05551	0.12692	0.06332	0.18033	0.01627	0.09109	-0.04971		-35.58	-0.11162	-0.05626	-0.08244	-0.02055	-0.07756	-0.03026	-0.05113	-0.01537		-35.48	0.07822	-0.02463	-0.00460792	-0.01987	0.0184	0.06516	0.04208	0.06772		-35.48	0.12897	0.10022	0.07233	0.09436	0.07654	0.08252	0.00415039	0.14081
	-35.48	0.06871	0.04563	0.10777	-0.01223	0.09733	-0.1708	0.06999		-35.38	0.22642	0.05132	0.11919	0.06499	0.18199	0.01793	0.0869	-0.04414		-35.48	-0.10692	-0.04961	-0.08537	-0.02367	-0.07286	-0.01775	-0.03667	-0.01848		-35.38	0.08456	-0.01828	0.0017395	-0.02133	0.02475	0.05588	0.04843	0.07407		-35.38	0.12653	0.10754	0.06989	0.07629	0.0741	0.08789	-0.00805652	0.1286
	-35.38	0.07261	0.05788	0.10191	-0.000508487	0.10762	-0.16884	0.07426		-35.28	0.2285	0.05302	0.11308	0.0706	0.18565	0.02354	0.10228	-0.04243		-35.38	-0.1118	-0.05449	-0.09016	-0.01683	-0.06602	-0.02849	-0.05913	-0.02336		-35.28	0.08115	-0.01974	-0.00167847	-0.01694	0.02328	0.06223	0.04697	0.07065		-35.28	0.1275	0.09875	0.07086	0.08508	0.07507	0.09863	-0.00708008	0.12958
	-35.28	0.08291	0.05752	0.1122	2.0504e-05	0.10958	-0.1566	0.0826		-35.18	0.22322	0.04774	0.1078	0.07118	0.18037	0.02412	0.10286	-0.04771		-35.28	-0.12245	-0.06514	-0.09123	-0.02748	-0.06886	-0.03133	-0.05025	-0.02425		-35.18	0.08749	-0.01535	-0.00509644	-0.02621	0.02768	0.06076	0.04941	0.06723		-35.18	0.12506	0.09631	0.06842	0.08264	0.07263	0.08643	-0.00952148	0.12714
	-35.18	0.07509	0.05398	0.11806	-0.00779235	0.09786	-0.1566	0.08455		-35.08	0.22337	0.0479	0.11772	0.07524	0.18053	0.01646	0.09715	-0.04756		-35.18	-0.11766	-0.06035	-0.08	-0.02074	-0.06212	-0.0269	-0.04546	-0.01946		-35.08	0.08212	-0.00900269	-0.01047	-0.02182	0.02036	0.06516	0.03622	0.06186		-35.08	0.12399	0.09525	0.06735	0.07962	0.07156	0.09512	-0.01059	0.12607
	-35.08	0.07314	0.05267	0.11416	-0.01756	0.10828	-0.15855	0.0826		-34.98	0.21532	0.03984	0.11162	0.075	0.17442	0.01036	0.09654	-0.04585		-35.08	-0.11424	-0.0667	-0.08342	-0.02123	-0.06261	-0.02507	-0.0518	-0.02776		-34.98	0.08066	-0.02219	-0.00997907	-0.02719	0.01303	0.05978	0.03671	0.06235		-34.98	0.12262	0.09192	0.06793	0.07043	0.07996	0.08398	-0.01196	0.1247
	-34.98	0.06988	0.05267	0.12225	-0.0032354	0.09851	-0.1579	0.08325		-34.88	0.21874	0.03545	0.12285	0.0706	0.17589	0.01378	0.09837	-0.05025		-34.98	-0.11571	-0.06816	-0.08675	-0.0305	-0.07188	-0.02849	-0.05327	-0.03703		-34.88	0.07773	-0.02512	-0.00509644	-0.02866	0.02768	0.06027	0.0416	0.06723		-34.88	0.12457	0.08606	0.07574	0.07239	0.07996	0.08594	-0.00805661	0.11688
	-34.88	0.06171	0.04681	0.1109	-0.00909424	0.10242	-0.14813	0.09106		-34.78	0.20897	0.04326	0.11308	0.07805	0.17552	0.02159	0.09056	-0.05025		-34.88	-0.11317	-0.06563	-0.08537	-0.0182	-0.06935	-0.03181	-0.05074	-0.0345		-34.78	0.0787	-0.02219	-0.00216675	-0.03159	0.03061	0.06516	0.04453	0.06821		-34.78	0.12555	0.08704	0.05914	0.0636	0.07312	0.08691	-0.0090332	0.11786
	-34.78	0.05426	0.0593	0.10309	-0.00714064	0.10478	-0.15399	0.08521		-34.68	0.21316	0.03769	0.10751	0.07285	0.17032	0.02579	0.0928	-0.048		-34.78	-0.11766	-0.07011	-0.08626	-0.02269	-0.07384	-0.02849	-0.05522	-0.03899		-34.68	0.0748	-0.00656128	-0.000213623	-0.02866	0.03452	0.06577	0.04843	0.0643		-34.68	0.12457	0.08606	0.05817	0.06262	0.07214	0.0957	-0.01001	0.11688
	-34.68	0.05699	0.04889	0.10777	0.00535071	0.10449	-0.13955	0.0977		-34.58	0.20995	0.03447	0.11406	0.07549	0.17296	0.02257	0.09935	-0.04146		-34.68	-0.11269	-0.05537	-0.07805	-0.01772	-0.0591	-0.01375	-0.04829	-0.03206		-34.58	0.07285	-0.01047	-0.00997925	-0.02475	0.03061	0.06027	0.04416	0.06235		-34.58	0.12701	0.0885	0.06061	0.06506	0.07458	0.09814	-0.00756845	0.11932
	-34.58	0.05829	0.05202	0.10712	-0.00311279	0.10372	-0.14215	0.08728		-34.48	0.20897	0.04521	0.11308	0.0667	0.17394	0.02354	0.09837	-0.04048		-34.58	-0.1201	-0.06279	-0.08391	-0.01537	-0.06651	-0.02116	-0.04985	-0.02385		-34.48	0.06992	-0.01926	-0.01096	-0.0267	0.02182	0.05832	0.03378	0.06137		-34.48	0.1279	0.08939	0.06149	0.06595	0.0657	0.09903	-0.00668335	0.12021
	-34.48	0.05166	0.06061	0.10048	0.00551367	0.09473	-0.15074	0.08846		-34.38	0.20096	0.04465	0.10702	0.0704	0.16788	0.03311	0.09036	-0.04068		-34.48	-0.1201	-0.06279	-0.08488	-0.01537	-0.06688	-0.02116	-0.05571	-0.02971		-34.38	0.0582	-0.02121	-0.01291	-0.02963	0.01987	0.05539	0.03183	0.05942		-34.38	0.12457	0.08606	0.05817	0.06458	0.06238	0.0957	-0.01001	0.11688
	-34.38	0.06024	0.05463	0.0993	0.00469989	0.09851	-0.15778	0.0791		-34.28	0.20755	0.03793	0.11716	0.07114	0.16861	0.02603	0.08524	-0.03604		-34.38	-0.11912	-0.07158	-0.08147	-0.02415	-0.07726	-0.02995	-0.04692	-0.03069		-34.28	0.05283	-0.01877	-0.02023	-0.0394	0.02231	0.04562	0.03427	0.06186		-34.28	0.1275	0.08899	0.0611	0.07532	0.06531	0.09863	-0.00512695	0.11981
	-34.28	0.06403	0.06114	0.10077	-0.0012815	0.09135	-0.14655	0.0813		-34.18	0.20811	0.04082	0.11064	0.07597	0.16173	0.0211	0.08617	-0.03511		-34.28	-0.11766	-0.06816	-0.08049	-0.02074	-0.07384	-0.02849	-0.04546	-0.02922		-34.18	0.06015	-0.01926	-0.02072	-0.03696	0.02182	0.05002	0.03378	0.05942		-34.18	0.12701	0.0885	0.06061	0.07288	0.06482	0.09814	0.00219727	0.11932
	-34.18	0.05686	0.06468	0.08616	0.00327551	0.09721	-0.15334	0.08586		-34.08	0.19725	0.05107	0.11894	0.06865	0.16612	0.0294	0.08861	-0.04243		-34.18	-0.12254	-0.06523	-0.0844	-0.00804138	-0.06114	-0.02361	-0.05034	-0.02434		-34.08	0.04794	-0.0256	-0.02512	-0.03745	0.01547	0.05539	0.02744	0.04721		-34.08	0.13434	0.07629	0.05817	0.06262	0.06238	0.0957	-0.01001	0.11688
	-34.08	0.06468	0.06309	0.09983	0.00718176	0.09721	-0.14943	0.09172		-33.98	0.18846	0.05009	0.11211	0.06767	0.16515	0.02257	0.08763	-0.04341		-34.08	-0.12059	-0.05388	-0.0721	-0.00608826	-0.06505	-0.0197	-0.04643	-0.02238		-33.98	0.04892	-0.03049	-0.01242	-0.04184	0.01059	0.04318	0.02255	0.05014		-33.98	0.13287	0.07678	0.05865	0.06311	0.06091	0.09619	0.000244141	0.11932
	-33.98	0.06272	0.06049	0.09007	0.00913489	0.08484	-0.1592	0.0839		-33.88	0.19017	0.04399	0.12163	0.06157	0.15904	0.02428	0.08153	-0.04951		-33.98	-0.1161	-0.06075	-0.0761	-0.02345	-0.06252	-0.01912	-0.0439	-0.01595		-33.88	0.04648	-0.02512	-0.01682	-0.03891	0.01596	0.04611	0.02792	0.05551		-33.88	0.12399	0.07571	0.05954	0.06204	0.04227	0.09708	-0.01059	0.12412
	-33.88	0.05975	0.07025	0.08746	-0.00323421	0.09424	-0.15985	0.08911		-33.78	0.18436	0.0538	0.11386	0.07138	0.16885	0.02396	0.09134	-0.04752		-33.88	-0.11815	-0.06279	-0.08	-0.02513	-0.06651	-0.01921	-0.03618	-0.01799		-33.78	0.04559	-0.026	-0.0177	-0.03549	0.01508	0.04172	0.02704	0.04291		-33.78	0.11969	0.08118	0.06305	0.05969	0.03796	0.08887	-0.01489	0.11395
	-33.78	0.06012	0.07493	0.08942	-0.00323498	0.09733	-0.15204	0.08716		-33.68	0.19408	0.0479	0.11772	0.06548	0.16295	0.02428	0.08543	-0.03621		-33.78	-0.11229	-0.05888	-0.07268	-0.01927	-0.06847	-0.01335	-0.03032	-0.01213		-33.68	0.05099	-0.01828	-0.00997925	-0.03442	0.01071	0.04083	0.03476	0.05063		-33.68	0.11774	0.07922	0.0611	0.06555	0.03601	0.08887	-0.01685	0.11981
	-33.68	0.07066	0.07233	0.09996	0.00144458	0.09277	-0.15712	0.08207		-33.58	0.19261	0.04253	0.11235	0.0601	0.15758	0.01305	0.08006	-0.04903		-33.68	-0.10887	-0.06133	-0.07796	-0.01585	-0.0631	-0.00993359	-0.0269	-0.0090791		-33.58	0.03915	-0.03244	-0.01242	-0.0267	-0.00112915	0.0466	0.03036	0.04819		-33.58	0.11676	0.07825	0.06012	0.05286	0.03503	0.08789	-0.01587	0.11883
	-33.58	0.06024	0.0683	0.0993	-0.00115967	0.0946	-0.14996	0.07129		-33.48	0.19286	0.04668	0.11455	0.06426	0.15196	0.02501	0.07445	-0.04878		-33.58	-0.1122	-0.06856	-0.07365	-0.02895	-0.07033	-0.02303	-0.03999	-0.02571		-33.48	0.03671	-0.03293	-0.01486	-0.02914	-0.00161737	0.03635	0.02402	0.04575		-33.48	0.11472	0.0762	0.04831	0.05081	0.03299	0.08585	-0.0101	0.10507
	-33.48	0.06598	0.07298	0.09528	0.00421107	0.09733	-0.15399	0.07544		-33.38	0.18895	0.04863	0.11064	0.06584	0.16368	0.0211	0.0858	-0.05269		-33.48	-0.10826	-0.07011	-0.08	-0.02269	-0.07188	-0.00700378	-0.03374	-0.0175		-33.38	0.02548	-0.03635	-0.02609	-0.02963	-0.0050354	0.03586	0.02646	0.03452		-33.38	0.11481	0.07629	0.0484	0.0509	0.03308	0.08594	-0.01001	0.10321
	-33.38	0.06285	0.06374	0.10191	-0.000509024	0.09981	-0.14736	0.08012		-33.28	0.18578	0.0396	0.10942	0.05717	0.1566	0.02184	0.07713	-0.05391		-33.38	-0.1162	-0.05888	-0.07658	-0.01341	-0.06065	-0.01335	-0.03227	-0.01799		-33.28	0.04111	-0.03049	-0.02023	-0.035	0.01059	0.03244	0.02451	0.03842		-33.28	0.11529	0.06702	0.04889	0.05139	0.03357	0.08643	-0.01929	0.09589
	-33.28	0.07119	0.06663	0.09231	0.00783306	0.09916	-0.14878	0.07088		-33.18	0.17899	0.04257	0.09872	0.06406	0.15335	0.01895	0.07425	-0.05289		-33.28	-0.11278	-0.06718	-0.07579	-0.01976	-0.05919	-0.00993341	-0.02104	-0.02434		-33.18	0.02792	-0.03427	-0.0217	-0.04672	0.00717163	0.0383	0.02304	0.02914		-33.18	0.11725	0.06897	0.05084	0.05139	0.03552	0.08838	-0.01733	0.09784
	-33.18	0.06468	0.06569	0.08421	0.00132239	0.09395	-0.14358	0.07414		-33.08	0.1813	0.04526	0.10727	0.06088	0.1564	0.01382	0.07889	-0.0502		-33.18	-0.11162	-0.06407	-0.07121	-0.02446	-0.06389	-0.00682056	-0.02769	-0.02904		-33.08	0.02216	-0.04163	-0.03137	-0.04623	0.00140381	0.03683	0.02509	0.03119		-33.08	0.12701	0.07092	0.05084	0.03381	0.02576	0.07861	-0.01733	0.09979
	-33.08	0.06728	0.06309	0.08486	0.00197345	0.09721	-0.13511	0.07479		-32.98	0.17288	0.03842	0.10825	0.06186	0.14957	0.01871	0.07205	-0.05508		-33.08	-0.11522	-0.06767	-0.07414	-0.02025	-0.05186	-0.00492859	-0.04106	-0.02678		-32.98	0.02988	-0.04172	-0.03928	-0.02661	0.00131226	0.03888	0.02304	0.02914		-32.98	0.11676	0.07825	0.05035	0.03333	0.03503	0.07812	-0.01782	0.10712
	-32.98	0.06468	0.0709	0.08226	-0.000630856	0.09721	-0.13808	0.07218		-32.88	0.17747	0.03325	0.11052	0.06645	0.15416	0.01939	0.06688	-0.05244		-32.98	-0.10838	-0.06865	-0.07317	-0.02318	-0.06065	-0.0153	-0.03227	-0.0258		-32.88	0.01962	-0.04416	-0.03976	-0.0267	-0.00112915	0.03879	0.02255	0.01889		-32.88	0.11285	0.07434	0.0484	0.02942	0.03113	0.07422	-0.02173	0.10126
	-32.88	0.07249	0.07115	0.09202	0.00913429	0.09513	-0.1299	0.08195		-32.78	0.17601	0.04118	0.09966	0.06499	0.15269	0.01012	0.06737	-0.04219		-32.88	-0.10741	-0.06181	-0.07512	-0.0222	-0.05382	-0.00846851	-0.0258	-0.01897		-32.78	0.01865	-0.04318	-0.03293	-0.0311	-0.000152588	0.03635	0.02353	0.01987		-32.78	0.11822	0.07971	0.05182	0.02502	0.0365	0.07959	-0.01636	0.09882
	-32.78	0.06065	0.06895	0.09617	0.00547314	0.09135	-0.13161	0.07011		-32.68	0.17157	0.03711	0.09717	0.06055	0.14825	0.00567609	0.0805	-0.03882		-32.78	-0.10936	-0.05986	-0.06877	-0.02415	-0.06163	-0.01628	-0.0352	-0.02678		-32.68	0.01044	-0.04358	-0.03137	-0.03793	-0.000549316	0.03732	0.02313	0.01947		-32.68	0.12253	0.08206	0.05417	0.02933	0.0408	0.08389	-0.01205	0.09531
	-32.68	0.06663	0.06309	0.08616	0.01499	0.09721	-0.126	0.07609		-32.58	0.16356	0.04668	0.10478	0.05058	0.14024	0.00743103	0.07249	-0.04683		-32.68	-0.11473	-0.05742	-0.06526	-0.02171	-0.06114	-0.01579	-0.02495	-0.02629		-32.58	0.00546265	-0.03879	-0.02658	-0.03833	0.00424194	0.03693	0.02597	0.02231		-32.58	0.12213	0.07581	0.04596	0.02893	0.03064	0.0835	-0.02222	0.10272
	-32.58	0.07249	0.05491	0.09397	0.0189	0.08744	-0.1299	0.08195		-32.48	0.172	0.04535	0.0976	0.0434	0.13892	0.00573736	0.07117	-0.04816		-32.58	-0.09755	-0.05196	-0.06282	-0.02406	-0.05373	-0.01033	-0.0273	-0.01888		-32.48	0.01093	-0.04114	-0.03088	-0.03354	0.00189263	0.04172	0.01581	0.01215		-32.48	0.12164	0.08118	0.04547	0.02844	0.03015	0.08301	-0.02271	0.10223
	-32.48	0.06272	0.04421	0.10179	0.0189	0.08809	-0.12795	0.07414		-32.38	0.16698	0.04033	0.10039	0.05595	0.14366	0.00108337	0.0681	-0.05122		-32.48	-0.09901	-0.05342	-0.06242	-0.02357	-0.05324	-0.01765	-0.02876	-0.01839		-32.38	0.0088802	-0.04709	-0.03293	-0.03589	0.00765991	0.04718	0.03134	0.01791		-32.38	0.11774	0.07141	0.04352	0.02649	0.0282	0.08105	-0.02466	0.10028
	-32.38	0.06337	0.04551	0.09267	0.02346	0.0894	-0.13706	0.0826		-32.28	0.16966	0.04106	0.10112	0.04692	0.13463	0.0096283	0.0786	-0.04268		-32.38	-0.10643	-0.04717	-0.06731	-0.02318	-0.05321	-0.0153	-0.03423	-0.01799		-32.28	0.00839221	-0.05344	-0.03146	-0.03207	0.00717163	0.04514	0.03085	0.01938		-32.28	0.11285	0.06458	0.04645	0.02747	0.03113	0.08398	-0.02173	0.10321
	-32.28	0.05491	0.03379	0.08384	0.02281	0.07768	-0.13576	0.07414		-32.18	0.16893	0.04424	0.09453	0.04033	0.12804	0.0030365	0.07201	-0.04927		-32.28	-0.10155	-0.04424	-0.05754	-0.02806	-0.06163	-0.01433	-0.02153	-0.02519		-32.18	-0.00430262	-0.06027	-0.03635	-0.03842	-0.01529	0.0466	0.01816	0.01254		-32.18	0.12506	0.06897	0.04889	0.02209	0.0238	0.08643	-0.01929	0.10565
	-32.18	0.04319	0.039	0.0803	0.02049	0.08484	-0.14553	0.07023		-32.08	0.16141	0.04257	0.10263	0.04843	0.13577	0.01114	0.07034	-0.04898		-32.18	-0.09959	-0.04424	-0.06291	-0.0183	-0.06749	-0.02019	-0.02153	-0.02287		-32.08	-0.0126	-0.07443	-0.04269	-0.0433	-0.02164	0.03976	0.01181	-0.00161743		-32.08	0.1275	0.07922	0.05133	0.02649	0.02625	0.08887	-0.01489	0.10809
	-32.08	0.04645	0.05267	0.08356	0.01434	0.08874	-0.14227	0.05591		-31.98	0.16991	0.03545	0.0955	0.04131	0.12706	0.00205994	0.07298	-0.04048		-32.08	-0.08934	-0.03984	-0.05071	-0.02367	-0.05724	-0.0197	-0.0269	-0.02238		-31.98	-0.01602	-0.07004	-0.0383	-0.05161	-0.01724	0.0256	0.0162	0.00277674		-31.98	0.1275	0.07727	0.05133	0.0343	0.02625	0.08887	-0.00708008	0.09833
	-31.98	0.04449	0.04421	0.07965	0.02801	0.08773	-0.1286	0.06372		-31.88	0.16026	0.04375	0.10381	0.03947	0.1256	0.0045014	0.07115	-0.04781		-31.98	-0.09276	-0.03777	-0.05998	-0.02159	-0.06065	-0.02507	-0.02251	-0.0258		-31.88	-0.01593	-0.06995	-0.03821	-0.05502	-0.0191	0.03	0.0163	0.00286865		-31.88	0.12692	0.06888	0.05075	0.03372	0.02567	0.08829	-0.00765988	0.09775
	-31.88	0.05129	0.05162	0.08095	0.0176	0.08573	-0.13902	0.07088		-31.78	0.15111	0.03618	0.09624	0.03813	0.11803	0.00474536	0.06004	-0.04756		-31.88	-0.09422	-0.04668	-0.05647	-0.02074	-0.06212	-0.03239	-0.01421	-0.02727		-31.78	-0.01358	-0.0676	-0.03818	-0.05493	-0.02457	0.03009	0.01669	0.00521851		-31.78	0.12457	0.06653	0.0484	0.03137	0.02332	0.08594	-0.01001	0.0954
	-31.78	0.04148	0.04694	0.08055	0.0074259	0.09277	-0.13942	0.07011		-31.68	0.16087	0.04399	0.10405	0.03032	0.12584	0.00279248	0.05223	-0.04756		-31.78	-0.10048	-0.03731	-0.05782	-0.01918	-0.05861	-0.02107	-0.02046	-0.02376		-31.68	-0.01834	-0.07004	-0.05002	-0.05258	-0.01724	0.03244	0.00643921	-0.00930786		-31.68	0.13043	0.06262	0.05426	0.03723	0.02917	0.0918	-0.01392	0.10126
	-31.68	0.04462	0.05137	0.07587	0.01251	0.10502	-0.14215	0.06189		-31.58	0.15379	0.03691	0.09892	0.03105	0.12071	0.00743103	0.05296	-0.0472		-31.68	-0.09206	-0.04414	-0.06731	-0.02016	-0.05959	-0.02205	-0.00971967	-0.02473		-31.58	-0.01993	-0.07394	-0.05197	-0.05502	-0.0192	0.03	0.00448608	-0.02066		-31.58	0.1319	0.06409	0.05573	0.0387	0.03064	0.09326	-0.01245	0.10272
	-31.58	0.04905	0.05658	0.0803	0.0189	0.10046	-0.13027	0.06242		-31.48	0.15721	0.03801	0.09807	0.03642	0.12022	0.00889599	0.05638	-0.05513		-31.58	-0.10155	-0.04424	-0.07072	-0.02806	-0.05772	-0.02995	-0.01176	-0.03264		-31.48	-0.01846	-0.08029	-0.04269	-0.0593	-0.01773	0.02609	0.00399786	-0.01688		-31.48	0.12946	0.06165	0.05328	0.03626	0.0282	0.09082	-0.02466	0.10028
	-31.48	0.05426	0.0497	0.08746	0.02216	0.10372	-0.13641	0.07544		-31.38	0.15916	0.03252	0.10039	0.03838	0.12413	0.02061	0.05833	-0.04146		-31.48	-0.09325	-0.04765	-0.06779	-0.03148	-0.06114	-0.03374	-0.02104	-0.0341		-31.38	-0.01944	-0.07932	-0.04953	-0.06723	-0.01675	0.01975	-0.00283819	-0.00881958		-31.38	0.13971	0.06213	0.04205	0.03674	0.02673	0.09131	-0.02417	0.10272
	-31.38	0.04775	0.05332	0.0884	0.02541	0.09721	-0.14097	0.07869		-31.28	0.14749	0.02866	0.09067	0.0267	0.11441	0.00894165	0.04666	-0.04337		-31.38	-0.09227	-0.05449	-0.07463	-0.03636	-0.06602	-0.04021	-0.01811	-0.02336		-31.28	-0.02823	-0.08029	-0.05246	-0.05649	-0.01968	0.02072	-0.0038147	-0.0192		-31.28	0.13132	0.06155	0.03366	0.03616	0.01834	0.08096	-0.02475	0.108
	-31.28	0.04124	0.04681	0.09007	0.0189	0.10046	-0.1299	0.07218		-31.18	0.14163	0.03256	0.09067	0.02084	0.11441	0.00308233	0.05057	-0.04337		-31.28	-0.09911	-0.06328	-0.05949	-0.03538	-0.05528	-0.03923	-0.00736988	-0.03215		-31.18	-0.02814	-0.0802	-0.06018	-0.05746	-0.0274	0.01974	0.00604248	-0.0191		-31.18	0.12848	0.05872	0.03278	0.03333	0.01746	0.07812	-0.02759	0.09735
	-31.18	0.04645	0.04759	0.09332	0.01434	0.10124	-0.13641	0.06567		-31.08	0.14427	0.02934	0.09721	0.03325	0.11119	0.01549	0.05516	-0.04659		-31.18	-0.08397	-0.054	-0.06975	-0.0183	-0.04991	-0.03386	-0.0078584	-0.03264		-31.08	-0.02481	-0.07687	-0.05685	-0.06909	-0.02603	0.01984	0.00741577	-0.01578		-31.08	0.12897	0.05725	0.03912	0.03381	0.02576	0.07861	-0.0271	0.09784
	-31.08	0.04722	0.04095	0.0941	0.02256	0.09424	-0.13369	0.06645		-30.98	0.14574	0.02885	0.08891	0.0269	0.12242	0.00682068	0.05467	-0.03731		-31.08	-0.09227	-0.05644	-0.07747	-0.02074	-0.05821	-0.04216	-0.0103	-0.03508		-30.98	-0.01505	-0.06516	-0.0549	-0.07358	-0.03189	0.03098	0.0015564	-0.01382		-30.98	0.13434	0.04504	0.03668	0.03918	0.03113	0.08398	-0.02173	0.10321
	-30.98	0.04254	0.04694	0.08746	0.01434	0.09863	-0.12274	0.06921		-30.88	0.13744	0.03032	0.07866	0.03423	0.11412	-0.0050199	0.04637	-0.04561		-30.98	-0.09023	-0.06221	-0.08626	-0.0265	-0.05812	-0.0323	-0.00630188	-0.04085		-30.88	-0.0209	-0.0632	-0.05295	-0.07162	-0.02994	0.02512	0.0035094	-0.01187		-30.88	0.12799	0.0426	0.03229	0.03479	0.02478	0.07959	-0.02612	0.09882
	-30.88	0.05597	0.05137	0.09345	0.02032	0.0933	-0.12653	0.06384		-30.78	0.14842	0.03154	0.08379	0.02763	0.11534	-0.00965863	0.04759	-0.03462		-30.88	-0.08144	-0.05342	-0.08635	-0.02553	-0.05324	-0.04109	-0.0076443	-0.03206		-30.78	-0.01895	-0.06125	-0.05295	-0.05991	-0.02798	0.02707	0.00546265	-0.02164		-30.78	0.12457	0.05481	0.03668	0.03918	0.02136	0.08398	-0.03149	0.10516
	-30.78	0.04905	0.04486	0.08811	0.02476	0.09851	-0.12014	0.06828		-30.68	0.14525	0.02641	0.08647	0.02214	0.12193	0.00474554	0.05223	-0.03975		-30.78	-0.08153	-0.05547	-0.076	-0.01781	-0.04747	-0.04118	-0.00932318	-0.03447		-30.68	-0.01846	-0.06076	-0.06027	-0.06772	-0.02945	0.02902	0.00595093	-0.0192		-30.68	0.12701	0.05725	0.03912	0.03186	0.0238	0.08643	-0.0271	0.11542
	-30.68	0.05231	0.05035	0.0816	0.0202	0.0946	-0.12665	0.07153		-30.58	0.15506	0.02841	0.0787	0.01474	0.12161	-0.00302124	0.04642	-0.04556		-30.68	-0.08095	-0.06075	-0.08098	-0.0035553	-0.05275	-0.0406	-0.00874329	-0.04134		-30.58	-0.01749	-0.05783	-0.04758	-0.06918	-0.03433	0.02951	0.00656128	-0.01627		-30.58	0.13034	0.06058	0.04245	0.03519	0.01736	0.08975	-0.01596	0.10898
	-30.58	0.05035	0.04095	0.08905	0.03583	0.0946	-0.1286	0.06958		-30.48	0.14566	0.02133	0.08139	0.02524	0.11099	-0.0101	0.04483	-0.03702		-30.58	-0.07616	-0.05791	-0.07658	-0.00267029	-0.05223	-0.04753	-0.01372	-0.04045		-30.48	-0.02139	-0.05588	-0.04367	-0.07407	-0.03043	0.03049	0.00106782	-0.02213		-30.48	0.12994	0.06018	0.03229	0.03479	0.01697	0.08936	-0.01636	0.10858
	-30.48	0.05817	0.05137	0.0777	0.02802	0.08744	-0.12115	0.07544		-30.38	0.1492	0.02255	0.08224	0.02646	0.11417	-0.0088805	0.04837	-0.04361		-30.48	-0.07372	-0.0457	-0.06602	-0.00608826	-0.04942	-0.05095	-0.01128	-0.03215		-30.38	-0.02335	-0.06369	-0.04562	-0.07016	-0.03238	0.02658	0.00106812	-0.02213		-30.38	0.1275	0.05774	0.02985	0.03235	0.01453	0.08691	-0.0188	0.10614
	-30.38	0.05296	0.05357	0.0803	0.03843	0.09355	-0.12795	0.07023		-30.28	0.14818	0.01567	0.08354	0.02739	0.10728	-0.00599682	0.0493	-0.05049		-30.38	-0.08232	-0.05235	-0.07121	-0.00688136	-0.05803	-0.05174	-0.01793	-0.03099		-30.28	-0.02042	-0.06271	-0.05246	-0.07016	-0.03922	0.02658	0.01181	-0.01334		-30.28	0.13043	0.06262	0.04449	0.03723	0.01941	0.0918	-0.01392	0.10907
	-30.28	0.06297	0.0377	0.07469	0.03282	0.10111	-0.11599	0.06462		-30.18	0.14867	0.02397	0.08208	0.02007	0.10582	-0.00746161	0.0576	-0.04024		-30.28	-0.08592	-0.05046	-0.07121	-0.000717223	-0.06163	-0.05534	-0.01567	-0.02873		-30.18	-0.01602	-0.05832	-0.0383	-0.07114	-0.03482	0.02756	0.0162	-0.01675		-30.18	0.12067	0.05872	0.04254	0.03528	0.01746	0.08984	-0.00610352	0.10126
	-30.18	0.05686	0.04303	0.07249	0.02281	0.08887	-0.126	0.06596		-30.08	0.14208	0.01506	0.07353	0.01933	0.10899	-0.01601	0.04906	-0.04915		-30.18	-0.07616	-0.05986	-0.07072	-0.000717163	-0.05382	-0.04753	-0.02348	-0.03654		-30.08	-0.01895	-0.0632	-0.04318	-0.07455	-0.03775	0.03195	0.01328	-0.01968		-30.08	0.12506	0.0553	0.04694	0.04163	0.01013	0.09229	-0.00170898	0.11346
	-30.08	0.06219	0.04942	0.05243	0.01996	0.09294	-0.12848	0.06189		-29.98	0.14208	0.01738	0.07744	0.02324	0.10899	-0.0121	0.0432	-0.04683		-30.08	-0.08153	-0.05742	-0.08	-0.000228882	-0.05919	-0.0529	-0.01323	-0.0341		-29.98	-0.01846	-0.06857	-0.04855	-0.07748	-0.03531	0.02902	0.02353	-0.02701		-29.98	0.1109	0.05286	0.04449	0.047	0.00769055	0.07227	-0.01392	0.11102
	-29.98	0.05882	0.0403	0.05686	0.01304	0.09395	-0.13381	0.06632		-29.88	0.14456	0.01596	0.07602	0.02182	0.11148	-0.01352	0.04178	-0.0463		-29.98	-0.08104	-0.04912	-0.08537	-0.0075531	-0.06065	-0.05437	-0.02055	-0.03557		-29.88	-0.0126	-0.06467	-0.0466	-0.07504	-0.03372	0.02914	0.01962	-0.0231		-29.88	0.10886	0.04105	0.04245	0.03519	0.01736	0.07803	-0.01596	0.10702
	-29.88	0.07119	0.03278	0.05166	0.0176	0.08679	-0.1312	0.05916		-29.78	0.15257	0.01616	0.07622	0.01225	0.10777	-0.02309	0.04198	-0.05		-29.88	-0.08092	-0.05449	-0.07317	0.00270116	-0.05821	-0.04997	-0.02006	-0.03117		-29.78	-0.00820959	-0.06223	-0.04025	-0.07309	-0.03873	0.02365	0.02402	-0.01089		-29.78	0.11139	0.04163	0.03522	0.03772	0.00817862	0.08057	-0.01343	0.10175
	-29.78	0.06207	0.02207	0.06012	0.0163	0.09135	-0.1286	0.05981		-29.68	0.14188	0.01523	0.0831	0.00936902	0.10684	-0.0162	0.03909	-0.04898		-29.78	-0.08592	-0.05009	-0.0804	-0.000717282	-0.06163	-0.04558	-0.02348	-0.02873		-29.68	-0.00820941	-0.06808	-0.04025	-0.06674	-0.03677	0.02805	0.02597	-0.01675		-29.68	0.11432	0.03674	0.03815	0.0426	0.00915527	0.0835	-0.00854492	0.10468
	-29.68	0.0604	0.02858	0.05845	0.01499	0.08419	-0.13186	0.05851		-29.58	0.13841	0.01762	0.07768	0.01567	0.10338	-0.01967	0.03563	-0.04659		-29.68	-0.07558	-0.0417	-0.07658	-0.00245649	-0.063	-0.04732	-0.01509	-0.03596		-29.58	-0.01846	-0.05881	-0.05051	-0.06479	-0.03922	0.02805	0.01376	-0.0192		-29.58	0.11774	0.04016	0.04156	0.05383	0.00476074	0.08691	0.000732422	0.10809
	-29.58	0.0497	0.01817	0.04775	0.0058797	0.09135	-0.12925	0.0494		-29.48	0.14598	0.01738	0.07939	0.01347	0.10118	-0.02223	0.03343	-0.05464		-29.58	-0.07176	-0.04375	-0.06975	-0.00608826	-0.05528	-0.05095	-0.01714	-0.02238		-29.48	-0.02042	-0.06076	-0.05246	-0.06723	-0.04117	0.01779	0.01962	-0.02115		-29.48	0.11151	0.03626	0.03766	0.04993	0.00085488	0.08301	-0.01099	0.09442
	-29.48	0.06468	0.02338	0.05491	0.01109	0.07898	-0.126	0.05461		-29.38	0.14256	0.01201	0.08183	0.0081023	0.10558	-0.02919	0.03783	-0.04243		-29.48	-0.06493	-0.03886	-0.0761	0.01051	-0.0504	-0.04607	-0.0103	-0.03313		-29.38	-0.01309	-0.05344	-0.0455	-0.06918	-0.03189	0.0256	0.02109	-0.01382		-29.38	0.10407	0.03821	0.03961	0.05188	-0.00500494	0.08496	-0.00903326	0.09637
	-29.38	0.05231	0.03261	0.06012	0.000672042	0.09798	-0.12897	0.052		-29.28	0.14949	0.01308	0.08485	-0.000594974	0.09688	-0.03789	0.02913	-0.05113		-29.38	-0.07323	-0.03349	-0.07991	0.01002	-0.04698	-0.04265	-0.01079	-0.02385		-29.28	-0.0253	-0.06564	-0.0593	-0.06186	-0.02652	0.02512	0.01669	-0.0358		-29.28	0.10629	0.03812	0.03952	0.05179	0.00271606	0.08487	-0.00912476	0.09628
	-29.28	0.06154	0.02285	0.05959	0.0079549	0.08785	-0.13108	0.05111		-29.18	0.14191	0.01367	0.08545	0.00939935	0.09711	-0.02753	0.02972	-0.04077		-29.28	-0.0829	-0.03731	-0.07307	0.000351131	-0.05116	-0.04646	-0.0107	-0.03352		-29.18	-0.02313	-0.06116	-0.06458	-0.07407	-0.04156	0.03049	0.01923	-0.03131		-29.18	0.11871	0.04114	0.04254	0.05481	0.0057373	0.07812	-0.01782	0.0993
	-29.18	0.06154	0.03054	0.05959	0.00795513	0.09591	-0.12913	0.04952		-29.08	0.13206	0.00346375	0.08501	-0.000442505	0.09508	-0.03773	0.01952	-0.05098		-29.18	-0.06825	-0.04024	-0.07756	0.00523394	-0.05373	-0.04939	-0.00617963	-0.02669		-29.08	-0.01505	-0.05539	-0.06076	-0.07153	-0.02408	0.03497	0.01523	-0.02554		-29.08	0.11822	0.0426	0.04205	0.05664	0.00524902	0.07764	-0.01831	0.09882
	-29.08	0.05947	0.02403	0.06923	0.00783283	0.10697	-0.12925	0.05916		-28.98	0.14627	0.01181	0.09335	0.01376	0.10538	-0.04111	0.0181	-0.04263		-29.08	-0.07274	-0.04472	-0.07747	0.000747681	-0.04259	-0.05388	-0.01225	-0.02531		-28.98	-0.01407	-0.05478	-0.06564	-0.07358	-0.02115	0.04074	0.01035	-0.02457		-28.98	0.11334	0.04553	0.0274	0.05884	0.000366628	0.07275	-0.02319	0.09393
	-28.98	0.06272	0.02338	0.06272	0.0189	0.09656	-0.11818	0.06242		-28.88	0.13919	0.00241113	0.09177	0.00668365	0.1022	-0.04819	0.01651	-0.04385		-28.98	-0.07069	-0.03291	-0.07512	0.00279236	-0.04836	-0.04402	-0.01021	-0.03108		-28.88	-0.01993	-0.05991	-0.06369	-0.08041	-0.02115	0.04172	0.0123	-0.03043		-28.88	0.11395	0.0387	0.02838	0.05469	-0.00842306	0.07568	-0.02026	0.0871
	-28.88	0.06171	0.01402	0.06207	0.00811774	0.09733	-0.1286	0.052		-28.78	0.14188	-0.00234973	0.09482	0.00936902	0.09122	-0.0455	0.02347	-0.04703		-28.88	-0.07225	-0.03447	-0.07463	0.00123596	-0.04796	-0.05144	-0.0019989	-0.02287		-28.78	-0.0174	-0.05029	-0.06116	-0.0687	-0.02643	0.03586	0.01483	-0.02985		-28.78	0.10385	0.03372	0.01755	0.06107	-0.01926	0.0629	-0.02328	0.09384
	-28.78	0.05113	0.02272	0.05271	0.0092572	0.09786	-0.12783	0.05278		-28.68	0.14305	0.00663745	0.08623	0.0027312	0.1002	-0.04237	0.02269	-0.04781		-28.78	-0.06981	-0.04179	-0.06975	0.00367749	-0.03966	-0.04118	-0.009323	-0.0302		-28.68	-0.0043034	-0.05441	-0.05783	-0.06616	-0.02115	0.03839	0.01816	-0.03238		-28.68	0.11346	0.02844	0.02008	0.0636	-0.01672	0.06543	-0.03052	0.09637
	-28.68	0.06337	0.01166	0.06337	0.0215	0.09656	-0.1273	0.0533		-28.58	0.14427	-0.00190735	0.07768	0.01372	0.09166	-0.04311	0.0161	-0.04659		-28.68	-0.06688	-0.03886	-0.07149	0.00660694	-0.04454	-0.04411	-0.00639355	-0.02763		-28.58	-0.0126	-0.0549	-0.06613	-0.06284	-0.02359	0.04367	0.00985718	-0.03287		-28.58	0.10944	0.03381	0.02545	0.0592	-0.01135	0.0708	-0.02515	0.10175
	-28.58	0.05231	0.01178	0.06989	0.01825	0.08887	-0.12665	0.052		-28.48	0.14232	-0.00386053	0.07573	0.01372	0.08971	-0.04506	0.03172	-0.03914		-28.58	-0.07411	-0.03633	-0.06633	-0.00257874	-0.05177	-0.04549	-0.01363	-0.03645		-28.48	-0.01163	-0.05392	-0.05539	-0.07114	-0.03043	0.05099	0.01083	-0.03384		-28.48	0.10846	0.02112	0.02448	0.05823	-0.01233	0.07178	-0.02612	0.091
	-28.48	0.05243	0.0033161	0.07001	0.01837	0.09603	-0.12848	0.04199		-28.38	0.13631	-0.01183	0.07753	0.01357	0.09151	-0.05107	0.02571	-0.04674		-28.48	-0.06932	-0.03191	-0.07219	0.00611877	-0.04698	-0.04655	-0.00883484	-0.03166		-28.38	-0.00723302	-0.04953	-0.05295	-0.07016	-0.02603	0.04416	0.01523	-0.03726		-28.38	0.10651	0.01917	0.02252	0.05627	-0.02405	0.07568	-0.02808	0.08905
	-28.38	0.04397	-0.00266558	0.06154	0.0099079	0.09359	-0.12718	0.04171		-28.28	0.14891	-0.01485	0.07451	0.01836	0.08849	-0.03883	0.02855	-0.03218		-28.38	-0.06541	-0.02959	-0.07356	0.00807178	-0.04308	-0.04655	-0.00492871	-0.03752		-28.28	-0.00674456	-0.04904	-0.05832	-0.06577	-0.01382	0.04855	0.01767	-0.03482		-28.28	0.10388	0.01654	0.0199	0.05133	-0.01691	0.06525	-0.0307	0.09619
	-28.28	0.04775	0.00124109	0.06533	0.01369	0.09395	-0.12376	0.03573		-28.18	0.1492	-0.00674433	0.08261	0.01083	0.08646	-0.04794	0.02884	-0.04166		-28.28	-0.06679	-0.03096	-0.07903	0.00669879	-0.04445	-0.04634	-0.0063017	-0.03694		-28.18	-0.00186181	-0.05392	-0.05539	-0.06564	-0.01089	0.05099	0.01865	-0.03189		-28.18	0.10162	0.01819	0.01959	0.04163	-0.01721	0.06494	-0.03101	0.08612
	-28.18	0.03994	-0.00266522	0.05752	0.00587994	0.08809	-0.1312	0.04744		-28.08	0.14529	-0.0126	0.07675	0.01474	0.08878	-0.04599	0.02493	-0.04556		-28.18	-0.07225	-0.03642	-0.06633	0.011	-0.04991	-0.05339	-0.01176	-0.02678		-28.08	-0.000396729	-0.05441	-0.04611	-0.07211	-0.01138	0.05392	0.0123	-0.02066		-28.08	0.09576	0.026	0.02155	0.03381	-0.01526	0.06689	-0.03882	0.08807
	-28.08	0.0458	0.00775129	0.05947	0.01174	0.0907	-0.11949	0.04159		-27.98	0.15655	-0.02051	0.07825	0.01465	0.08282	-0.04413	0.03461	-0.03589		-28.08	-0.05992	-0.02373	-0.07707	0.01393	-0.04698	-0.05046	-0.00883484	-0.02971		-27.98	-0.00186163	-0.06174	-0.05344	-0.07065	-0.01871	0.05539	0.01279	-0.02249		-27.98	0.09927	0.02365	0.02505	0.03732	-0.01175	0.06064	-0.03531	0.09158
	-27.98	0.05585	0.00478125	0.04413	0.01239	0.07833	-0.12665	0.04419		-27.88	0.14647	-0.01729	0.07011	0.00810248	0.08214	-0.05067	0.02806	-0.04243		-27.98	-0.07225	-0.03252	-0.0717	0.00514221	-0.05772	-0.05925	-0.01762	-0.03069		-27.88	-0.00723284	-0.0593	-0.05099	-0.07016	-0.01822	0.06369	0.01523	-0.02945		-27.88	0.09909	0.03128	0.01511	0.03714	-0.01193	0.06046	-0.03549	0.0914
	-27.88	0.04189	0.00840247	0.04189	0.00941992	0.08158	-0.12925	0.04354		-27.78	0.14163	-0.01431	0.0809	0.01889	0.08707	-0.04965	0.03885	-0.04141		-27.88	-0.06688	-0.03105	-0.0717	0.01601	-0.06212	-0.05779	-0.01616	-0.02727		-27.78	-0.00674456	-0.05881	-0.05051	-0.06772	-0.02359	0.05832	0.01767	-0.02701		-27.78	0.08933	0.03128	0.01511	0.03714	-0.00997925	0.05069	-0.03549	0.0914
	-27.78	0.04515	0.00917542	0.05491	0.00132263	0.0765	-0.13576	0.03703		-27.68	0.15111	-0.01497	0.0728	0.01274	0.08678	-0.0558	0.03075	-0.0378		-27.78	-0.06688	-0.03691	-0.07845	0.00856024	-0.06248	-0.05388	-0.01225	-0.0175		-27.68	-0.01895	-0.06906	-0.06076	-0.06723	-0.02603	0.06076	0.01328	-0.02945		-27.68	0.09576	0.03772	0.02155	0.03381	0.00427246	0.05713	-0.02905	0.09784
	-27.68	0.03811	0.01308	0.04787	0.00404865	0.08822	-0.13108	0.02962		-27.58	0.14012	-0.01582	0.06377	0.00956726	0.08556	-0.04726	0.02171	-0.04097		-27.68	-0.07167	-0.03584	-0.08675	0.01158	-0.05714	-0.05281	-0.01118	-0.02229		-27.58	-0.01309	-0.06516	-0.04514	-0.07748	-0.02213	0.05832	0.0093689	-0.01578		-27.58	0.09732	0.03928	0.0231	0.03537	0.01559	0.05869	-0.0275	0.0994
	-27.58	0.04201	0.01556	0.05178	-0.00376385	0.08875	-0.11741	0.03194		-27.48	0.13748	-0.0126	0.07675	0.00692737	0.08292	-0.05185	0.03433	-0.0358		-27.58	-0.07411	-0.03633	-0.08391	0.00914001	-0.05763	-0.06111	-0.01949	-0.02473		-27.48	-0.0126	-0.06467	-0.0466	-0.07553	-0.02164	0.06223	0.01962	-0.01724		-27.48	0.09918	0.03332	0.02692	0.0415	0.00964326	0.0625	-0.02368	0.09344
	-27.48	0.04449	0.01687	0.04254	-0.009094	0.092	-0.12665	0.03247		-27.38	0.1348	-0.02115	0.06625	0.00387573	0.09	-0.06039	0.02225	-0.04434		-27.48	-0.06737	-0.04131	-0.07317	0.01588	-0.05675	-0.06023	-0.0186	-0.02971		-27.38	-0.0126	-0.06467	-0.05246	-0.08286	-0.01187	0.06076	0.02158	-0.0231		-27.38	0.07965	0.04114	0.02496	0.04895	0.01746	0.06055	-0.03735	0.09149
	-27.38	0.0458	0.02468	0.0458	0.00392681	0.092	-0.12339	0.03573		-27.28	0.1348	-0.0231	0.07016	0.00424212	0.08218	-0.06235	0.01248	-0.04861		-27.38	-0.06834	-0.04228	-0.07463	0.01686	-0.06358	-0.0573	-0.02544	-0.03069		-27.28	-0.01944	-0.0715	-0.04172	-0.0809	-0.01871	0.0549	0.02255	-0.02213		-27.28	0.08395	0.03567	0.02927	0.05325	0.02176	0.0668	-0.03891	0.09579
	-27.28	0.05361	0.02533	0.05361	0.00197345	0.1001	-0.12571	0.04354		-27.18	0.13475	-0.03291	0.06816	0.00419623	0.08995	-0.07216	0.01439	-0.05611		-27.28	-0.06981	-0.03398	-0.07402	0.02126	-0.04747	-0.05095	-0.00932306	-0.03215		-27.18	-0.00576812	-0.0676	-0.03781	-0.08188	-0.01675	0.05588	0.02646	-0.01822		-27.18	0.08258	0.0343	0.02789	0.05188	0.02039	0.07129	-0.03247	0.09637
	-27.18	0.04254	0.01569	0.04449	-0.00714111	0.09863	-0.13446	0.04419		-27.08	0.1306	-0.02925	0.06206	0.00590515	0.08385	-0.07631	0.0161	-0.05244		-27.18	-0.06883	-0.02324	-0.08333	0.02419	-0.04649	-0.04997	-0.00639343	-0.02141		-27.08	-0.00860596	-0.06848	-0.04065	-0.08578	-0.02545	0.05783	0.02325	-0.02106		-27.08	0.0864	0.03812	0.03171	0.05569	0.01248	0.05753	-0.03061	0.10605
	-27.08	0.03644	0.02142	0.04462	-0.00738525	0.09265	-0.12653	0.0365		-26.98	0.13158	-0.03413	0.06694	0.01079	0.07896	-0.06593	0.00926208	-0.05147		-27.08	-0.06874	-0.03096	-0.07658	0.01646	-0.05617	-0.04988	-0.00862122	-0.02913		-26.98	-0.00723338	-0.06125	-0.03928	-0.08667	-0.01627	0.04913	0.01327	-0.01968		-26.98	0.08209	0.03381	0.02936	0.05139	0.01013	0.05322	-0.04272	0.08417
	-26.98	0.02887	0.01324	0.04803	-0.013	0.09656	-0.13251	0.0481		-26.88	0.13646	-0.02925	0.06987	0.01567	0.08153	-0.07045	0.00437868	-0.05635		-26.98	-0.06981	-0.02653	-0.06429	0.02126	-0.05724	-0.0529	0.000442505	-0.01262		-26.88	-0.00723267	-0.06906	-0.04123	-0.07944	-0.01822	0.05832	0.01328	-0.01968		-26.88	0.08453	0.03625	0.03961	0.05383	0.00280768	0.05762	-0.04028	0.08661
	-26.88	0.03082	0.01569	0.0484	-0.013	0.08887	-0.13055	0.0481		-26.78	0.13385	-0.03345	0.0575	0.01147	0.0816	-0.07465	0.00213641	-0.05664		-26.88	-0.05556	-0.0334	-0.07512	0.02574	-0.04494	-0.04646	-0.00874358	-0.01009		-26.78	-0.00466955	-0.05441	-0.04416	-0.08725	-0.02115	0.05637	0.02792	-0.01675		-26.78	0.08405	0.03577	0.03717	0.05334	0.00231937	0.06494	-0.04077	0.08612
	-26.78	0.0329	0.01882	0.05048	-0.01093	0.08419	-0.12848	0.03223		-26.68	0.12767	-0.03023	0.05913	0.00688195	0.08287	-0.06947	-0.00440979	-0.05537		-26.78	-0.0703	-0.03252	-0.07365	0.01491	-0.05772	-0.04948	-0.00981122	-0.02324		-26.68	0.000671029	-0.04944	-0.02942	-0.08237	-0.00640869	0.05344	0.02118	-0.02936		-26.68	0.08395	0.03567	0.02145	0.05325	0.00222778	0.06485	-0.04086	0.08603
	-26.68	0.03994	0.01178	0.0458	-0.0156	0.08887	-0.13316	0.03573		-26.58	0.14407	-0.02945	0.05991	0.02328	0.09341	-0.06284	0.00808716	-0.04678		-26.68	-0.06493	-0.0291	-0.06975	0.02614	-0.06212	-0.04839	-0.01616	-0.02922		-26.58	-0.00332642	-0.05344	-0.03146	-0.07739	-0.01077	0.05609	0.01132	-0.0314		-26.58	0.07184	0.03333	0.02692	0.0509	-0.00012207	0.0625	-0.04321	0.08368
	-26.58	0.04071	0.02077	0.05048	-0.02069	0.10372	-0.13043	0.04041		-26.48	0.13533	-0.03038	0.05898	0.0165	0.09248	-0.07158	0.00679016	-0.05553		-26.58	-0.06529	-0.0291	-0.06966	0.01833	-0.06017	-0.04607	-0.02202	-0.0175		-26.48	-0.00616473	-0.05627	-0.02881	-0.08139	-0.0152	0.04465	0.0163	-0.02838		-26.48	0.0694	0.02112	0.02448	0.04846	-0.00256336	0.04834	-0.04565	0.06952
	-26.48	0.0497	0.01361	0.0497	-0.0038864	0.10046	-0.13121	0.0494		-26.38	0.14075	-0.03278	0.06439	0.02191	0.08813	-0.06421	0.000854254	-0.05792		-26.48	-0.07265	-0.03487	-0.06926	0.02232	-0.05031	-0.04597	-0.01997	-0.01741		-26.38	0.00399774	-0.05588	-0.03781	-0.08423	-0.01675	0.04962	0.01474	-0.0358		-26.38	0.0694	0.02112	0.02448	0.04846	-0.00488281	0.04053	-0.04565	0.06952
	-26.38	0.04449	0.01687	0.05231	-0.01105	0.1014	-0.13641	0.04224		-26.28	0.13695	-0.03072	0.05864	0.02397	0.09215	-0.06215	0.00682008	-0.05586		-26.38	-0.06639	-0.02861	-0.07268	0.02858	-0.04991	-0.03581	-0.01372	-0.01897		-26.28	0.00888026	-0.051	-0.03488	-0.08383	-0.01968	0.05002	0.01181	-0.03091		-26.28	0.06696	0.01868	0.02203	0.0343	-0.00695792	0.03809	-0.0481	0.06708
	-26.28	0.05556	0.01296	0.05556	-0.00779217	0.10567	-0.12571	0.04744		-26.18	0.14256	-0.03328	0.04863	0.02373	0.08214	-0.06435	0.00267065	-0.06783		-26.28	-0.0659	-0.02812	-0.0681	0.0193	-0.05333	-0.03923	-0.02495	-0.02824		-26.18	0.00839221	-0.04953	-0.04123	-0.07895	-0.01822	0.0549	0.01132	-0.0314		-26.18	0.06744	0.01917	0.02252	0.03479	-0.01624	0.03857	-0.04761	0.06757
	-26.18	0.06142	0.01373	0.05129	-0.0117	0.09668	-0.1312	0.05916		-26.08	0.14159	-0.03584	0.05351	0.02861	0.09679	-0.06532	0.00169373	-0.06136		-26.18	-0.06523	-0.0255	-0.06487	0.02193	-0.04875	-0.03661	-0.03014	-0.02562		-26.08	0.00360107	-0.04846	-0.03821	-0.07748	-0.00738525	0.05637	0.00653076	-0.03619		-26.08	0.05515	0.01859	0.02194	0.03421	-0.00704956	0.03799	-0.04819	0.06699
	-26.08	0.05206	0.01621	0.05048	-0.01093	0.09916	-0.13043	0.04236		-25.98	0.14037	-0.03511	0.04643	0.02153	0.08775	-0.06459	0.000473082	-0.07002		-26.08	-0.06981	-0.02226	-0.07365	0.03456	-0.04552	-0.03923	-0.0269	-0.01067		-25.98	0.01474	-0.05295	-0.03683	-0.07642	-0.02164	0.05743	0.00985712	-0.0231		-25.98	0.05035	0.01965	0.02496	0.03723	-0.00402856	0.04102	-0.05493	0.07001
	-25.98	0.05296	0.00579882	0.04319	-0.01626	0.09851	-0.13576	0.04447		-25.88	0.14529	-0.03409	0.05722	0.02255	0.09268	-0.0538	0.00540137	-0.05533		-25.98	-0.07664	-0.01933	-0.07512	0.02419	-0.05235	-0.04021	-0.03569	-0.0175		-25.88	0.0088805	-0.05099	-0.03293	-0.0809	-0.00991821	0.05295	0.02158	-0.02115		-25.88	0.05035	0.01184	0.02496	0.03723	-0.01379	0.03125	-0.05298	0.07001
	-25.88	0.03864	0.01988	0.04059	-0.02118	0.11295	-0.1286	0.04028		-25.78	0.13895	-0.04044	0.05087	0.02597	0.09219	-0.06015	0.00491339	-0.05582		-25.88	-0.06248	-0.01494	-0.07463	0.03053	-0.04601	-0.04167	-0.03716	-0.01115		-25.78	0.00888044	-0.03928	-0.03293	-0.07895	-0.00991821	0.04514	0.02158	-0.0192		-25.78	0.0528	0.00451651	0.0274	0.03967	-0.01135	0.03174	-0.04272	0.07245
	-25.78	0.03941	0.00905347	0.04917	-0.01613	0.11349	-0.13173	0.03715		-25.68	0.15208	-0.0273	0.06401	0.02934	0.09752	-0.05678	0.000472605	-0.06026		-25.78	-0.06981	-0.02422	-0.06487	0.02321	-0.04784	-0.03142	-0.02922	-0.01262		-25.68	0.00204462	-0.0383	-0.03976	-0.077	-0.01675	0.0549	0.01474	-0.01822		-25.68	0.04205	0.00354004	0.02643	0.03638	-0.01233	0.02295	-0.0437	0.06171
	-25.68	0.03994	0.0091756	0.05752	-0.01365	0.09798	-0.14097	0.03768		-25.58	0.14464	-0.03438	0.05888	0.02422	0.09239	-0.06386	0.00315857	-0.06538		-25.68	-0.06981	-0.02031	-0.07109	0.02321	-0.05724	-0.03728	-0.03667	-0.01848		-25.58	0.0039978	-0.03671	-0.03586	-0.07797	-0.01285	0.04807	0.01865	-0.01627		-25.58	0.03815	0.00939941	0.02252	0.01331	-0.01624	0.00927734	-0.04761	0.05975
	-25.58	0.03029	0.01296	0.05764	-0.01548	0.10567	-0.14866	0.0378		-25.48	0.14403	-0.04317	0.05791	0.02287	0.09105	-0.06093	-0.00563043	-0.06636		-25.58	-0.06395	-0.01836	-0.08196	0.02711	-0.06114	-0.03532	-0.03471	-0.01653		-25.48	-0.00723225	-0.04953	-0.04123	-0.08188	-0.01822	0.05197	0.01523	-0.0275		-25.48	0.04352	0.00500453	0.02594	0.01868	-0.01086	0.01465	-0.04224	0.07294
	-25.48	0.03017	0.01491	0.04775	-0.0156	0.10921	-0.14097	0.02987		-25.38	0.14481	-0.03848	0.05087	0.02597	0.08048	-0.06247	-0.00289887	-0.06363		-25.48	-0.06737	-0.02763	-0.0804	0.01588	-0.06261	-0.03679	-0.04399	-0.0258		-25.38	0.01132	-0.05051	-0.04025	-0.0853	-0.01724	0.04855	0.02206	-0.01871		-25.38	0.0444	0.00588986	0.0092468	0.01956	-0.00997928	0.01553	-0.04135	0.07382
	-25.38	0.02395	0.02024	0.05166	-0.02146	0.10319	-0.14488	0.04354		-25.28	0.1411	-0.03438	0.06438	0.03007	0.08848	-0.06776	0.00120473	-0.05952		-25.38	-0.07362	-0.01631	-0.07903	0.00767541	-0.05324	-0.04304	-0.04439	-0.01448		-25.28	0.00643897	-0.03781	-0.03732	-0.07651	-0.01431	0.05539	0.01718	-0.01773		-25.28	0.03278	0.00402838	0.0152	0.0177	-0.01184	0.01367	-0.04517	0.07196
	-25.28	0.02769	0.00905389	0.06089	-0.02395	0.09981	-0.13173	0.0391		-25.18	0.14281	-0.03267	0.05278	0.03178	0.08629	-0.07582	0.00291467	-0.06758		-25.28	-0.07225	-0.01494	-0.07405	0.01295	-0.05772	-0.04167	-0.04887	-0.01311		-25.18	0.00936854	-0.03293	-0.03244	-0.07358	-0.00942993	0.05051	0.02206	-0.02066		-25.18	0.03473	0.00598145	0.0152	0.01965	-0.0098877	0.01562	-0.05103	0.06415
	-25.18	0.02627	0.02077	0.05715	-0.0156	0.10567	-0.14292	0.03768		-25.08	0.14012	-0.0334	0.054	0.03105	0.0797	-0.07655	0.0018158	-0.05855		-25.18	-0.07509	-0.00801098	-0.07649	0.00779712	-0.0547	-0.03474	-0.03413	-0.01595		-25.08	0.00595093	-0.02853	-0.02805	-0.0687	-0.0050354	0.05539	0.02451	-0.01627		-25.08	0.03033	0.00158691	0.00299072	0.00549316	-0.01428	0.01123	-0.05347	0.05975
	-25.08	0.03017	0.02468	0.06728	-0.01365	0.10762	-0.12925	0.03927		-24.98	0.12674	-0.03897	0.05038	0.02744	0.09171	-0.0704	-0.00534075	-0.06412		-25.08	-0.06972	-0.00495911	-0.0761	0.00376892	-0.05714	-0.03169	-0.03072	-0.00276184		-24.98	0.00469983	-0.02942	-0.01916	-0.06662	-0.00592029	0.05783	0.01776	-0.01752		-24.98	0.03571	0.00695759	0.00836161	0.01086	-0.00891155	0.0166	-0.05005	0.06512
	-24.98	0.04189	0.01402	0.07119	-0.0097456	0.1071	-0.12767	0.04158		-24.88	0.1284	-0.03535	0.05009	0.02715	0.0836	-0.07069	-0.01344	-0.07027		-24.98	-0.05992	-0.01201	-0.07121	0.01393	-0.04698	-0.02898	-0.03618	-0.00822449		-24.88	0.00985682	-0.03244	-0.03195	-0.07495	0.000823975	0.05109	0.02255	-0.02213		-24.88	0.03326	0.00451663	0.00592044	0.00646976	-0.01135	0.01416	-0.05249	0.05292
	-24.88	0.04136	0.01687	0.06089	-0.02041	0.11153	-0.12978	0.03129		-24.78	0.12125	-0.0347	0.05502	0.03012	0.07877	-0.07748	-0.01047	-0.06924		-24.88	-0.06639	-0.0012666	-0.07121	0.00709522	-0.05186	-0.028	-0.02544	-0.00761425		-24.78	0.0246	-0.02747	-0.01526	-0.07016	0.00775146	0.05392	0.03729	-0.01715		-24.78	0.02194	0.00296026	0.00436401	-0.000945985	-0.01291	0.0126	-0.05405	0.05136
	-24.78	0.03603	0.02273	0.06337	-0.02732	0.10567	-0.13511	0.04549		-24.68	0.11473	-0.04121	0.05009	0.02715	0.09142	-0.08046	-0.0154	-0.06441		-24.78	-0.06639	-0.00712579	-0.0677	0.011	-0.0421	-0.03386	-0.0313	-0.01506		-24.68	0.01718	-0.03488	-0.01486	-0.06323	0.00619507	0.05304	0.02988	-0.01285		-24.68	0.03375	-0.00280762	0.00836182	0.00891113	-0.01086	0.0166	-0.05005	0.05536
	-24.68	0.03994	0.02728	0.05947	-0.02342	0.10242	-0.1312	0.03963		-24.58	0.12015	-0.03775	0.04379	0.02866	0.08316	-0.06723	-0.0217	-0.07108		-24.68	-0.07265	-0.00556934	-0.07112	0.01256	-0.0464	-0.03035	-0.02974	-0.00373828		-24.58	0.01913	-0.03293	-0.01486	-0.05307	0.000335693	0.05148	0.02951	-0.01089		-24.58	0.03033	-0.000366211	0.00299072	-0.00427246	-0.01428	0.021	-0.04565	0.06171
	-24.58	0.03668	0.03587	0.06598	-0.01691	0.11064	-0.13446	0.04419		-24.48	0.12015	-0.04556	0.03598	0.03061	0.06949	-0.07309	-0.02951	-0.06876		-24.58	-0.06435	0.000778198	-0.08342	0.00914001	-0.04201	-0.01619	-0.03316	-0.00520325		-24.48	0.0163	-0.02405	-0.02356	-0.05112	-0.00250202	0.04562	0.01727	-0.01373		-24.48	0.01862	-0.00817856	0.00103766	-0.00622544	-0.01624	0.01904	-0.04761	0.06757
	-24.48	0.04722	0.03001	0.0648	-0.00636858	0.11491	-0.12587	0.0352		-24.38	0.11527	-0.05045	0.03073	0.02768	0.08377	-0.07016	-0.02463	-0.06583		-24.48	-0.07079	-0.01347	-0.07805	-0.00511169	-0.04259	-0.03044	-0.04741	-0.01164		-24.38	0.02353	-0.01877	-0.01828	-0.052	-0.00308228	0.04279	0.01669	-0.01627		-24.38	0.0191	0.000121951	0.00152576	-0.00573742	-0.0177	0.01953	-0.04712	0.06805
	-24.38	0.05076	0.02793	0.06834	-0.00441509	0.10112	-0.13173	0.0391		-24.28	0.11922	-0.04649	0.03505	0.02968	0.07637	-0.07597	-0.03081	-0.07164		-24.38	-0.07323	-0.00419617	-0.0761	0.00221252	-0.03722	-0.02116	-0.03813	-0.01408		-24.28	0.01865	-0.0217	-0.02121	-0.04672	-0.000518799	0.04221	0.01962	-0.0192		-24.28	0.01666	-0.00427237	-0.00286865	-0.00817862	-0.02795	0.01514	-0.05933	0.06561
	-24.28	0.03733	0.04303	0.06468	-0.00648963	0.1084	-0.14358	0.03666		-24.18	0.11346	-0.05225	0.03711	0.02588	0.07257	-0.07977	-0.02448	-0.07544		-24.28	-0.07909	-0.00614923	-0.07805	0.00611883	-0.04308	-0.02116	-0.0385	-0.0219		-24.18	0.0162	-0.01633	-0.00839233	-0.04965	-0.00454712	0.04514	0.01718	-0.01382		-24.18	0.0191	-0.00964355	-0.00823975	-0.00769043	-0.02551	-0.00195313	-0.05493	0.05829
	-24.18	0.05243	0.03965	0.08173	-0.00311255	0.10502	-0.12884	0.03845		-24.08	0.11986	-0.05562	0.03178	0.03777	0.08482	-0.06789	-0.02199	-0.06319		-24.18	-0.07518	-0.01787	-0.07451	0.01003	-0.03954	-0.0153	-0.04399	-0.02385		-24.08	0.03085	-0.01144	-0.02072	-0.04623	0.000335693	0.04269	0.02206	-0.00894165		-24.08	0.0195	-0.00924683	-0.01761	-0.01511	-0.02512	-0.0015564	-0.04672	0.05869
	-24.08	0.05686	0.04254	0.0764	-0.00258386	0.10632	-0.13186	0.03898		-23.98	0.11351	-0.05025	0.02739	0.03374	0.08043	-0.07191	-0.01662	-0.06758		-24.08	-0.06737	-0.00810242	-0.08488	0.00575256	-0.04308	-0.01921	-0.04594	-0.01799		-23.98	0.02548	-0.01486	-0.00656146	-0.04721	0.00668317	0.04953	0.01669	-0.01236		-23.98	0.0191	-0.00964335	-0.01801	-0.0155	-0.02551	-0.00195292	-0.04907	0.05829
	-23.98	0.04059	0.0403	0.06989	-0.00360078	0.11544	-0.12079	0.04028		-23.88	0.10892	-0.04117	0.02866	0.035	0.08365	-0.0726	-0.02316	-0.07608		-23.98	-0.06834	0.000320435	-0.07445	0.00514221	-0.0421	-0.02605	-0.04497	-0.00920105		-23.88	0.01572	-0.01682	-0.01047	-0.04282	0.0027771	0.05392	0.00497454	-0.01627		-23.88	0.02399	-0.0047611	-0.01508	-0.02039	-0.02258	0.00292969	-0.06177	0.05145
	-23.88	0.0497	0.04681	0.079	-0.00583953	0.11182	-0.12144	0.03963		-23.78	0.11144	-0.04646	0.02373	0.04765	0.08653	-0.07558	-0.01051	-0.08101		-23.88	-0.06963	-0.00645447	-0.07268	0.01167	-0.03752	-0.0117	-0.04039	-0.01244		-23.78	0.03183	-0.00851506	-0.00997925	-0.03696	0.00326538	0.04965	0.00546265	-0.01773		-23.78	0.03033	0.00158691	-0.01654	-0.01599	-0.02405	0.00732422	-0.05542	0.05194
	-23.78	0.04645	0.04694	0.07343	0.000671387	0.11035	-0.1247	0.04614		-23.68	0.1138	-0.05386	0.01987	0.04184	0.09244	-0.07358	-0.01633	-0.08682		-23.78	-0.06786	-0.02031	-0.08284	0.00563067	-0.04161	-0.01811	-0.03667	-0.01653		-23.68	0.02988	-0.00460815	-0.006073	-0.03842	0.00912476	0.04855	0.01132	-0.01968		-23.68	0.01666	-0.01013	-0.01849	-0.02576	-0.03577	-0.01221	-0.05737	0.0578
	-23.68	0.0462	0.05398	0.06415	0.00274688	0.10762	-0.12457	0.0365		-23.58	0.11009	-0.05757	0.03374	0.03813	0.09654	-0.07729	-0.01027	-0.08858		-23.68	-0.0663	-0.02071	-0.08147	-0.00453186	-0.03419	-0.01814	-0.04488	-0.0091095		-23.58	0.04327	-0.00646973	-0.00793457	-0.04037	0.01312	0.05246	0.01532	-0.01373		-23.58	0.00738525	-0.00964355	-0.01801	-0.01746	-0.02551	-0.01172	-0.05688	0.05829
	-23.58	0.04189	0.0541	0.07119	2.03252e-05	0.11751	-0.1273	0.04122		-23.48	0.10457	-0.05138	0.02821	0.03261	0.09102	-0.07304	-0.01579	-0.07689		-23.58	-0.07274	-0.0291	-0.08391	-0.00315857	-0.04259	-0.02458	-0.04546	-0.01555		-23.48	0.03876	-0.00158703	-0.005005	-0.03442	0.01019	0.0506	0.01239	-0.00885022		-23.48	-0.000915438	-0.01208	-0.02081	-0.03552	-0.02795	-0.01221	-0.05737	0.04803
	-23.48	0.05178	0.05475	0.07131	0.00014168	0.11816	-0.11741	0.04171		-23.38	0.10921	-0.0565	0.02467	0.03139	0.09761	-0.07426	-0.00920123	-0.08165		-23.48	-0.06773	-0.03154	-0.08772	-0.00559998	-0.04503	-0.01921	-0.0479	-0.01018		-23.38	0.04266	0.01404	-0.00891113	-0.02954	0.01605	0.04572	0.01825	-0.00494385		-23.38	-0.00180054	-0.02078	-0.04086	-0.03641	-0.04642	-0.01309	-0.05826	0.04715
	-23.38	0.04071	0.06439	0.07196	-0.00115925	0.12585	-0.12652	0.03259		-23.28	0.09593	-0.0522	0.01958	0.0435	0.09178	-0.06215	-0.00526467	-0.08711		-23.38	-0.06532	-0.03731	-0.08147	-0.00160182	-0.04884	-0.02303	-0.05366	-0.01399		-23.28	0.03769	0.01688	-0.01193	-0.02563	0.01889	0.04962	0.03281	-0.00796509		-23.28	0.00241089	-0.01657	-0.03665	-0.03415	-0.04221	-0.00888062	-0.05405	0.05136
	-23.28	0.04254	0.05788	0.07965	-0.00714111	0.11153	-0.11725	0.04224		-23.18	0.09715	-0.05879	0.01884	0.03496	0.09142	-0.07069	-0.0154	-0.0937		-23.28	-0.06688	-0.02946	-0.0887	-0.00315845	-0.04259	-0.00700366	-0.04546	0.00166333		-23.18	0.04071	0.01013	0.000854492	-0.02866	0.01215	0.0466	0.02802	-0.00689697		-23.18	0.00738525	-0.0116	-0.03168	-0.03699	-0.03723	-0.00622559	-0.05103	0.05634
	-23.18	0.04384	0.06207	0.07509	0.00392681	0.11768	-0.12339	0.04354		-23.08	0.0919	-0.05586	0.02373	0.03008	0.08849	-0.07362	-0.02028	-0.08882		-23.18	-0.06239	-0.02852	-0.08196	-0.01076	-0.04982	-0.00447071	-0.05074	-0.00715625		-23.08	0.03525	0.00466919	0.00320435	-0.02563	0.0184	0.04962	0.03036	-0.000640869		-23.08	0.00738525	-0.0116	-0.02972	-0.03503	-0.03528	-0.01367	-0.05688	0.05829
	-23.08	0.03241	0.05528	0.08319	0.000305176	0.10893	-0.11102	0.03247		-22.98	0.09573	-0.06021	0.01938	0.02573	0.09195	-0.07016	-0.01291	-0.07559		-23.08	-0.05956	-0.03349	-0.08427	-0.00364685	-0.05479	-0.00749207	-0.0479	-0.01213		-22.98	0.04013	-0.000213861	-0.00363183	-0.02328	0.01938	0.06174	0.02548	0.00228858		-22.98	0.00201425	-0.01697	-0.02728	-0.03259	-0.03284	-0.01123	-0.04468	0.06073
	-22.98	0.03538	0.05214	0.08421	0.00132245	0.11751	-0.126	0.03471		-22.88	0.09129	-0.05489	0.01494	0.03069	0.09727	-0.07497	0.000228584	-0.08003		-22.98	-0.06932	-0.04326	-0.08537	-0.00559998	-0.06261	-0.00944519	-0.05803	-0.01213		-22.88	0.03329	0.00271583	-0.0085144	-0.03012	0.01254	0.0549	0.02609	0.00521851		-22.88	0.00543213	-0.02332	-0.02386	-0.03113	-0.02942	-0.01758	-0.04126	0.05438
	-22.88	0.04006	0.06061	0.07912	-0.00181091	0.12207	-0.11936	0.0378		-22.78	0.09305	-0.0629	0.01865	0.02109	0.08926	-0.08261	-0.00778216	-0.08804		-22.88	-0.06102	-0.03496	-0.07103	0.00270081	-0.04686	-0.00114441	-0.05132	-0.0136		-22.78	0.03036	0.01932	-0.00363159	-0.02524	0.01157	0.05002	0.02158	0.01205		-22.78	0.00982666	-0.00915527	-0.01947	-0.04431	-0.02502	-0.00341797	-0.04663	0.05878
	-22.78	0.03876	0.05332	0.07782	0.00274688	0.11869	-0.11285	0.02673		-22.68	0.08621	-0.0701	0.02939	0.01621	0.08243	-0.07187	-0.01462	-0.09488		-22.78	-0.06425	-0.03038	-0.07024	-0.000534058	-0.05363	-0.0063324	-0.05455	-0.01878		-22.68	0.02743	0.0242	0.00320435	-0.02036	0.01413	0.0549	0.02841	0.01462		-22.68	-0.00323486	-0.00817871	-0.01849	-0.04333	-0.02405	-0.00244141	-0.04761	0.0578
	-22.68	0.03343	0.04954	0.08225	-0.000630736	0.11296	-0.11818	0.03117		-22.58	0.08231	-0.07364	0.02744	0.02011	0.09024	-0.07382	-0.00680542	-0.09683		-22.68	-0.06346	-0.0374	-0.06535	0.000259578	-0.0587	-0.01372	-0.05376	-0.01213		-22.58	0.04013	0.02676	0.00576782	-0.02328	0.00961304	0.04221	0.03134	0.0101		-22.58	-0.0101	-0.01541	-0.02768	-0.0408	-0.02151	-0.00186157	-0.05289	0.05252
	-22.58	0.03746	0.05166	0.07652	-0.00636804	0.12325	-0.11416	0.01762		-22.48	0.07933	-0.06685	0.02251	0.00932342	0.08531	-0.0768	-0.01173	-0.09981		-22.58	-0.06834	-0.04228	-0.07063	0.00514221	-0.04601	-0.01042	-0.05864	-0.00920105		-22.48	0.03427	0.01736	-0.00167841	-0.02072	0.0096131	0.04514	0.02548	0.0101		-22.48	0.00689656	-0.000366628	-0.03021	-0.03748	-0.01624	-0.00439495	-0.04761	0.0578
	-22.48	0.04775	0.04226	0.08877	0.00587881	0.11703	-0.11167	0.0201		-22.38	0.07433	-0.06953	0.01787	0.0125	0.08067	-0.07362	-0.01637	-0.097		-22.48	-0.0619	-0.0378	-0.07365	-0.000137329	-0.05128	-0.0157	-0.05025	-0.01448		-22.38	0.04758	0.02518	0.00222778	-0.02817	0.01743	0.03732	0.02939	0.00619507		-22.38	-0.00238037	-0.00964373	-0.02582	-0.04285	-0.01575	-0.00195313	-0.04517	0.05048
	-22.38	0.04152	0.05332	0.0884	-0.00229877	0.12651	-0.11009	0.02205		-22.28	0.08153	-0.06465	0.01457	0.00956732	0.09141	-0.07655	-0.00795028	-0.0898		-22.38	-0.04735	-0.04314	-0.06242	-0.00511146	-0.05626	-0.01091	-0.04741	-0.01982		-22.28	0.04501	0.03201	0.00320435	-0.02426	0.01645	0.03537	0.03036	0.00717163		-22.28	0.00192261	-0.01315	-0.02542	-0.03854	-0.02902	-0.00741577	-0.04282	0.05478
	-22.28	0.04124	0.04161	0.0803	0.007182	0.12455	-0.11037	0.0308		-22.18	0.0743	-0.07188	0.01552	0.00233471	0.09163	-0.08183	-0.01677	-0.08922		-22.28	-0.04625	-0.03935	-0.06633	-0.00169379	-0.06261	-0.01726	-0.05376	-0.02776		-22.18	0.04013	0.02713	0.00613403	-0.01352	0.01157	0.04184	0.04306	0.01987		-22.18	-0.00482178	-0.01013	-0.03021	-0.03552	-0.026	-0.00439453	-0.04761	0.0578
	-22.18	0.03929	0.03131	0.07054	-0.00258386	0.11426	-0.12014	0.0214		-22.08	0.06766	-0.07852	0.01083	-0.00430298	0.0834	-0.07089	-0.02341	-0.09586		-22.18	-0.05174	-0.04521	-0.06038	-0.00364667	-0.05479	-0.02312	-0.05766	-0.0219		-22.08	0.0329	0.02966	0.000854492	-0.01059	0.00628662	0.03732	0.03583	0.00482178		-22.08	-0.00189209	-0.00720215	-0.02728	-0.03259	-0.02112	-0.00146484	-0.04272	0.06268
	-22.08	0.02899	0.03054	0.07587	0.00665283	0.12325	-0.1109	0.01697		-21.98	0.06419	-0.08199	0.01518	0.00358638	0.07994	-0.07436	-0.02687	-0.09737		-22.08	-0.05556	-0.05684	-0.06282	0.00975037	-0.0508	-0.02303	-0.05171	-0.02571		-21.98	0.03818	0.02322	0.01395	-0.01587	0.00765982	0.03986	0.02939	0.01596		-21.98	-0.01654	-0.01208	-0.04388	-0.04919	-0.02991	-0.00830072	-0.04175	0.06366
	-21.98	0.03603	0.03444	0.06728	0.00392616	0.12911	-0.11167	0.01815		-21.88	0.06326	-0.08292	0.01425	0.00106847	0.08878	-0.07529	-0.01804	-0.09048		-21.98	-0.05605	-0.04951	-0.07002	0.01549	-0.04347	-0.01765	-0.05452	-0.02815		-21.88	0.04257	0.02176	0.01053	-0.0145	0.01401	0.04123	0.03574	0.0145		-21.88	-0.00921631	-0.01453	-0.04242	-0.03796	-0.0304	-0.00878906	-0.04028	0.05341
	-21.88	0.02236	0.02704	0.06923	-0.00974566	0.11975	-0.10777	0.01034		-21.78	0.06981	-0.0865	0.02275	-0.000198305	0.08556	-0.07655	-0.02126	-0.0937		-21.88	-0.05507	-0.04658	-0.0634	0.00865215	-0.05031	-0.02449	-0.06099	-0.02522		-21.78	0.04364	0.03455	0.00378418	-0.01596	0.00726318	0.04953	0.02667	0.01361		-21.78	-0.01703	-0.02234	-0.04242	-0.04773	-0.03821	-0.0166	-0.04028	0.05145
	-21.78	0.02899	0.01829	0.05402	-0.00701898	0.111	-0.10504	0.00488287		-21.68	0.0618	-0.09415	0.01474	-0.000396609	0.07755	-0.07675	-0.01755	-0.10171		-21.78	-0.05663	-0.05046	-0.06868	0.00709546	-0.04991	-0.01433	-0.04497	-0.02483		-21.68	0.03925	0.03796	0.00720215	-0.01685	0.01068	0.04865	0.02264	0.01117		-21.68	-0.01312	-0.01648	-0.03656	-0.04187	-0.0343	-0.0127	-0.0481	0.0495
	-21.68	0.03514	0.02403	0.05308	-0.01845	0.10697	-0.10439	-0.00581843		-21.58	0.05696	-0.08141	0.00990295	-0.00328064	0.07271	-0.07964	-0.01457	-0.10655		-21.68	-0.05214	-0.05342	-0.06194	0.01158	-0.03798	-0.01216	-0.04829	-0.01253		-21.58	0.0372	0.03592	0.00515747	-0.01147	0.01059	0.0462	0.02841	0.01694		-21.58	-0.02386	-0.00964355	-0.02972	-0.03735	-0.03528	-0.01367	-0.04907	0.04657
	-21.58	0.03343	0.03249	0.04905	-0.02016	0.10762	-0.10683	0.00187173		-21.48	0.06265	-0.09293	0.00619501	0.000824422	0.08072	-0.07785	-0.00656134	-0.10831		-21.58	-0.05516	-0.05254	-0.06535	0.00660706	-0.04259	-0.01872	-0.04546	-0.0175		-21.48	0.04367	0.03262	0.00418061	-0.01157	0.01547	0.05197	0.02353	0.01596		-21.48	-0.02386	-0.02368	-0.02972	-0.04871	-0.03528	-0.01367	-0.04907	0.04657
	-21.48	0.03212	0.0235	0.05166	-0.0117	0.1084	-0.10777	-0.0013839		-21.38	0.05589	-0.08833	0.00260895	-0.00239542	0.08531	-0.07875	-0.00196868	-0.10371		-21.48	-0.05077	-0.054	-0.06975	0.00318909	-0.03819	-0.01042	-0.04887	-0.01152		-21.38	0.0372	0.03592	0.0071106	-0.00668314	0.01999	0.051	0.01279	0.00912476		-21.38	-0.02191	-0.03113	-0.03754	-0.05457	-0.03333	-0.01367	-0.04712	0.04852
	-21.38	0.03095	0.02858	0.04071	-0.02069	0.10372	-0.09918	-0.00842232		-21.28	0.04291	-0.09351	0.00756845	-0.00756827	0.07977	-0.07611	0.00225803	-0.10693		-21.38	-0.04735	-0.05254	-0.06419	0.00660729	-0.03282	-0.01677	-0.04546	-0.0175		-21.28	0.03036	0.03104	0.000274658	0.00210571	0.01352	0.05392	0.02353	0.01401		-21.28	-0.01419	-0.03122	-0.03763	-0.05466	-0.04318	-0.03134	-0.04916	0.04843
	-21.28	0.02041	0.01752	0.03017	-0.01365	0.10205	-0.0941	-0.01115		-21.18	0.04446	-0.09195	0.00717181	-0.01382	0.07193	-0.08432	-0.00753778	-0.09561		-21.28	-0.04765	-0.06065	-0.0551	0.00398284	-0.02727	-0.01903	-0.04771	-0.00218171		-21.18	0.04022	0.03699	0.000366211	0.00308228	0.01947	0.04904	0.02167	0.02191		-21.18	-0.03168	-0.03113	-0.03754	-0.05457	-0.04309	-0.02148	-0.0647	0.04852
	-21.18	0.02692	0.01101	0.03632	-0.0090943	0.09591	-0.10516	-0.01672		-21.08	0.0432	-0.09126	0.00590515	-0.019	0.08824	-0.08363	-0.00880432	-0.09724		-21.18	-0.02916	-0.05351	-0.0677	0.01344	-0.02794	-0.0197	-0.04643	-0.00285351		-21.08	0.04745	0.04617	0.017	0.000854492	0.01889	0.05499	0.02109	0.02878		-21.08	-0.03021	-0.02966	-0.04779	-0.06287	-0.04163	-0.02002	-0.05542	0.04022
	-21.08	0.02785	0.01361	0.02822	-0.02342	0.11414	-0.11167	-0.02287		-20.98	0.04027	-0.08638	0.01274	-0.01997	0.08531	-0.07875	-1.54376e-05	-0.10176		-21.08	-0.0414	-0.05635	-0.06584	0.000839233	-0.02882	-0.0323	-0.04146	-0.01546		-20.98	0.03973	0.03845	0.00769037	0.000640869	0.01312	0.06808	0.01532	0.02142		-20.98	-0.03168	-0.03113	-0.04926	-0.06433	-0.04309	-0.02148	-0.05689	0.03876
	-20.98	0.02106	0.00917554	0.03864	-0.02118	0.09993	-0.0993	-0.02808		-20.88	0.03372	-0.09293	0.00619519	-0.01871	0.07877	-0.08334	-0.000701785	-0.10831		-20.98	-0.03172	-0.05681	-0.06035	0.00270081	-0.02501	-0.02068	-0.0396	-0.00382996		-20.88	0.04169	0.03259	0.00183105	0.0105	0.02289	0.06818	0.02509	0.02142		-20.88	-0.02826	-0.02771	-0.04584	-0.06287	-0.04944	-0.01807	-0.05347	0.04218
	-20.88	0.02248	0.00685617	0.02443	-0.01939	0.09993	-0.10801	-0.03446		-20.78	0.02843	-0.0959	0.00126672	-0.02168	0.07384	-0.08046	-0.01344	-0.10347		-20.88	-0.02586	-0.05839	-0.05901	-0.00120497	-0.0211	-0.02495	-0.04155	-0.00773573		-20.78	0.03622	0.03494	0.01395	0.00268555	0.01743	0.06036	0.02902	0.01596		-20.78	-0.03558	-0.02332	-0.0434	-0.06628	-0.04504	-0.01562	-0.04907	0.0368
	-20.78	0.00685632	-0.00710082	0.02443	-0.0272	0.08756	-0.11546	-0.03251		-20.68	0.02307	-0.09186	-0.00445551	-0.01996	0.06812	-0.08618	-0.00939965	-0.117		-20.78	-0.02489	-0.05156	-0.05794	-0.000228882	-0.01036	-0.02556	-0.02336	-0.00675964		-20.68	0.0289	0.03738	0.00857544	-0.0027771	0.01205	0.05685	0.02206	0.0184		-20.68	-0.02972	-0.02136	-0.0473	-0.06433	-0.04346	-0.01953	-0.04517	0.04071
	-20.68	0.01011	-0.01308	0.01206	-0.02199	0.09135	-0.12001	-0.03902		-20.58	0.03836	-0.08633	-0.00674438	-0.01016	0.06583	-0.08847	-0.01169	-0.11148		-20.68	-0.02187	-0.05244	-0.05199	0.0027926	-0.0171	-0.02254	-0.03169	-0.0135		-20.58	0.03342	0.0325	0.01151	-0.000335693	0.02475	0.06674	0.02695	0.01547		-20.58	-0.03802	-0.02771	-0.0556	-0.06091	-0.05139	-0.02588	-0.0437	0.04218
	-20.58	-0.00368246	-0.01308	0.00608316	-0.02797	0.10307	-0.126	-0.05282		-20.48	0.03299	-0.08975	-0.00271624	-0.00772065	0.07022	-0.09189	-0.00534075	-0.10513		-20.58	-0.02373	-0.04845	-0.05461	0.000930786	-0.02129	-0.02635	-0.02574	-0.0075531		-20.48	0.02304	0.02335	0.00466946	-0.00521851	0.01596	0.06223	0.02597	0.0145		-20.48	-0.02289	-0.02039	-0.03851	-0.05359	-0.05579	-0.00292996	-0.03833	0.0495
	-20.48	0.00766954	-0.01829	0.01548	-0.02797	0.09359	-0.11623	-0.05318		-20.38	0.03148	-0.076	-0.00581411	-0.01118	0.06639	-0.08559	-0.00135854	-0.10078		-20.48	-0.01854	-0.05107	-0.05266	0.01588	-0.01573	-0.03093	-0.0186	-0.01054		-20.38	0.03387	0.03064	0.0116	-0.00228846	0.02484	0.0593	0.03485	0.02338		-20.38	-0.02777	-0.0155	-0.03363	-0.03894	-0.0509	-0.01562	-0.04126	0.05438
	-20.38	-0.00107822	-0.01308	0.00868762	-0.02537	0.09135	-0.1312	-0.05216		-20.28	0.02953	-0.0854	-0.00776649	-0.019	0.06676	-0.08559	-0.000991583	-0.1086		-20.38	-0.01659	-0.04912	-0.05306	0.00807232	-0.01378	-0.03679	-0.02641	-0.00822407		-20.28	0.02646	0.02322	0.00418091	0.00463867	0.01706	0.05255	0.02744	0.01596		-20.28	-0.03461	-0.01648	-0.04242	-0.03992	-0.05188	-0.00488281	-0.03833	0.04364
	-20.28	-0.00368226	-0.02089	0.01194	-0.02797	0.08354	-0.13381	-0.05477		-20.18	0.02757	-0.07759	4.59552e-05	-0.01314	0.07262	-0.08009	-0.00294536	-0.10274		-20.28	-0.02089	-0.05147	-0.05998	0.01512	-0.01613	-0.03719	-0.02876	-0.01253		-20.18	0.01767	0.01443	-0.00265503	0.00698853	0.00668335	0.06271	0.01865	0.00717163		-20.18	-0.02875	-0.0282	-0.03656	-0.05164	-0.05383	0.000976563	-0.02466	0.04169
	-20.18	-0.00172955	-0.03261	-0.00172955	-0.03615	0.08158	-0.13186	-0.06258		-20.08	0.02293	-0.07246	-0.00263977	-0.01582	0.06798	-0.08437	-0.00758362	-0.10542		-20.18	-0.03172	-0.04668	-0.05257	0.01051	-0.0211	-0.02458	-0.03374	-0.02336		-20.08	0.02499	0.02176	0.01248	-0.00216675	0.01401	0.05392	0.0162	0.00668335		-20.08	-0.03732	-0.02664	-0.03305	-0.07938	-0.06009	0.02206	-0.02115	0.0452
	-20.08	-0.0154	-0.02155	-0.00563559	-0.04751	0.0907	-0.13418	-0.07235		-19.98	0.01932	-0.07022	-0.000396699	-0.01163	0.06436	-0.08017	-0.01315	-0.10318		-20.08	-0.01881	-0.04939	-0.05559	0.02574	-0.01369	-0.0273	-0.02242	-0.0179		-19.98	0.01718	0.0159	0.00662249	-0.00619507	0.00619525	0.04172	0.01816	0.01608		-19.98	-0.04144	-0.02917	-0.03754	-0.0448	-0.05481	0.01953	-0.01782	0.05048
	-19.98	-0.02191	-0.01817	0.00347903	-0.0423	0.08236	-0.13641	-0.05542		-19.88	0.02078	-0.08438	0.00302097	-0.0062561	0.07559	-0.07675	-0.0195	-0.10757		-19.98	-0.03319	-0.05595	-0.05345	0.03053	-0.01866	-0.02409	-0.02153	-0.01311		-19.88	0.01434	0.01892	0.0116	-0.00619474	0.00531006	0.03391	0.01532	0.01166		-19.88	-0.04681	-0.02478	-0.00189209	-0.09119	-0.05823	0.04309	-0.02124	0.05487
	-19.88	-0.01072	-0.0167	-0.00290889	-0.04478	0.08028	-0.14085	-0.06181		-19.78	0.02757	-0.07954	4.5985e-05	0.00444052	0.06285	-0.07191	-0.02248	-0.10506		-19.88	-0.03886	-0.05186	-0.03935	0.02486	-0.02238	-0.02977	-0.03538	-0.01878		-19.78	0.01727	0.01404	0.00439453	-0.01489	0.00628662	0.04279	0.00848389	0.01654		-19.78	-0.05658	-0.04431	-0.01361	-0.10681	-0.04065	0.02393	-0.02124	0.05487
	-19.78	-0.0167	-0.02533	-0.00693768	-0.04881	0.07874	-0.12925	-0.06779		-19.68	0.03055	-0.07657	0.00302133	0.00350961	0.06583	-0.06894	-0.0195	-0.10953		-19.78	-0.0244	-0.04716	-0.04192	0.02956	-0.000106812	-0.0153	-0.03227	-0.00431824		-19.68	0.02414	0.01151	0.00222778	-0.01392	0.00375366	0.04376	0.00790405	0.01205		-19.68	-0.06097	-0.05652	-0.02777	-0.22058	-0.01184	0.08008	-0.02368	0.05011
	-19.68	-0.02606	-0.02155	-0.0081175	-0.04999	0.08289	-0.14606	-0.07678		-19.58	0.02664	-0.07071	0.00692749	0.01328	0.06973	-0.06308	-0.02341	-0.10562		-19.68	-0.02733	-0.04033	-0.03606	0.03835	0.00636309	-0.01823	-0.03325	-0.00761396		-19.58	0.01767	0.00857544	0.00515747	-0.01645	0.01059	0.04123	0.02219	0.00717163		-19.58	-0.07846	-0.03299	-0.13901	-1.19705	-0.03909	-0.53702	-0.01968	0.04471
	-19.58	-0.02191	-0.02806	-0.02191	-0.04425	0.07442	-0.14227	-0.07886		-19.48	0.02982	-0.06949	0.00228879	0.01059	0.06314	-0.06967	-0.02219	-0.09268		-19.58	-0.01952	-0.04228	-0.02824	0.05202	0.00282288	-0.02214	-0.02739	-0.00138855		-19.48	0.02255	0.0209	0.01004	-0.01157	0.01352	0.04575	0.00399756	0.0042417		-19.48	-0.08637	-0.05261	-0.89887	-1.84009	-0.12476	-0.34375	-0.01038	0.05633
	-19.48	-0.03038	-0.01829	-0.02098	-0.06248	0.07638	-0.13902	-0.07011		-19.38	0.03355	-0.07124	0.00639299	0.02251	0.06139	-0.0558	-0.01613	-0.08662		-19.48	-0.02147	-0.03642	-0.02318	0.0403	0.00868279	-0.02214	-0.02153	0.00447083		-19.38	0.01425	0.00906375	-0.000213623	-0.01645	0.00326538	0.04123	-0.00625607	0.00180054		-19.38	-0.15277	-0.12097	-1.36957	0.03369	-0.0177	-0.63672	-0.02173	0.05438
	-19.38	-0.03819	-0.02273	-0.03038	-0.06834	0.06999	-0.13902	-0.07951		-19.28	0.0244	-0.06905	0.01054	0.01689	0.06163	-0.06142	-0.02174	-0.08443		-19.38	-0.0164	-0.03722	-0.01604	0.03719	0.00593582	-0.01707	-0.02428	0.00367752		-19.28	0.0246	0.003784	0.00231934	-0.01694	0.00738525	0.03879	0.000183105	-0.003479		-19.28	-0.25384	-0.60681	0.11334	0.02368	-0.98633	-0.01123	-0.01929	0.05682
	-19.28	-0.03286	-0.02024	-0.02504	-0.05715	0.0627	-0.14345	-0.07613		-19.18	0.02127	-0.06631	0.01328	0.01962	0.0585	-0.05673	-0.01706	-0.0817		-19.28	-0.01939	-0.02226	-0.02141	0.04469	0.00331104	-0.00993359	-0.02495	0.00886524		-19.18	0.01141	0.00817871	-0.00109863	-0.02222	0.0043335	0.03351	0.00457764	0.01068		-19.18	-0.75775	-0.39392	0.13873	-0.00134277	-0.95862	0.00244141	-0.02319	0.05292
	-19.18	-0.03038	-0.0222	-0.02256	-0.06285	0.06075	-0.14097	-0.08146		-19.08	0.02289	-0.07056	0.0188	0.01538	0.06012	-0.06488	-0.00604248	-0.0957		-19.18	-0.0283	-0.02995	-0.01897	0.03932	0.00575286	-0.0153	-0.02446	0.00154144		-19.08	0.02353	0.01248	0.00320435	-0.01819	0.02426	0.0379	0.00692749	0.01303		-19.08	-1.14496	-0.60535	0.13043	-0.05066	-0.05676	0.0332	-0.03931	0.04657
	-19.08	-0.03428	-0.00592098	-0.02647	-0.06639	0.05713	-0.14488	-0.08341		-18.98	0.02855	-0.06685	0.02251	0.01909	0.05601	-0.06899	-0.01369	-0.092		-19.08	-0.03368	-0.03496	-0.0091095	0.04176	0.00038147	-0.00151062	-0.02007	0.00593567		-18.98	0.01816	0.02274	0.00369239	-0.01743	0.01889	0.05197	-0.000396967	0.00570655		-18.98	-0.72894	-0.00964451	0.0777	-0.16394	-0.5138	0.02148	-0.0354	0.05048
	-18.98	-0.0473	-0.02545	-0.02777	-0.06183	0.05945	-0.14813	-0.07886		-18.88	0.03123	-0.06221	0.02287	0.01982	0.05638	-0.06825	-0.01881	-0.07954		-18.98	-0.02577	-0.01924	-0.01302	0.0399	0.000473469	-0.00495911	-0.04146	0.0040741		-18.88	0.01816	0.01492	-0.00411987	-0.02475	0.01694	0.05246	-0.00625625	-0.000152588		-18.88	-0.06537	0.07971	0.00299072	-0.12891	-0.74866	0.00305176	-0.05542	0.03241
	-18.88	-0.0434	-0.03705	-0.01801	-0.05792	0.05566	-0.15399	-0.08667		-18.78	0.03319	-0.0544	0.01347	0.01396	0.05675	-0.07411	-0.01881	-0.07759		-18.88	-0.02772	-0.01533	-0.01213	0.036	0.0161	-0.00886518	-0.04573	0.00993365		-18.78	0.01132	0.00808692	-0.00900269	-0.03256	0.00424194	0.04465	0.00643921	0.01059		-18.78	-0.04633	0.10852	-0.04828	-0.07349	-0.60657	-0.02795	-0.05981	0.02216
	-18.78	-0.04718	-0.05084	-0.0296	-0.05975	0.06335	-0.15814	-0.09631		-18.68	0.03099	-0.07417	0.00346392	0.01372	0.04869	-0.07436	-0.0171	-0.07783		-18.78	-0.01903	-0.02422	-0.00764513	0.03688	0.01503	-0.000167668	-0.04839	0.01826		-18.68	0.01681	0.00613403	0.00430298	-0.0394	0.01791	0.04758	0.01035	0.00631714		-18.68	0.000457764	0.09671	0.01645	-0.09586	-0.11643	-0.00338745	-0.07358	0.00839233
	-18.68	-0.04926	-0.05707	-0.03168	-0.05597	0.0575	-0.15204	-0.09253		-18.58	0.03148	-0.07173	0.01762	0.02397	0.05699	-0.0641	-0.0068512	-0.06953		-18.68	-0.00282288	-0.01387	-0.0125	0.05113	0.0211	-0.00349426	-0.04195	0.0153		-18.58	0.00888062	0.01736	-0.00558472	-0.03354	0.01157	0.04758	0.01181	-0.00357056		-18.58	-0.0022583	0.02954	0.1391	0.24438	-0.06958	0.12079	-0.05054	0.04315
	-18.58	-0.04767	-0.06309	-0.02972	-0.05206	0.06087	-0.14813	-0.09839		-18.48	0.02489	-0.07246	0.01689	0.01347	0.0504	-0.06483	-0.00758362	-0.07613		-18.58	-0.00730896	-0.01054	-0.01604	0.04469	0.01698	0.0037384	-0.03471	0.0284		-18.48	0.01679	0.00573763	-0.01526	-0.03989	0.01947	0.0549	-0.000182778	-0.01324		-18.48	-0.04387	-0.00780043	0.26002	0.73011	0.17048	0.59834	-0.03978	0.05586
	-18.48	-0.04392	-0.06126	-0.03416	-0.0565	0.06466	-0.14671	-0.09538		-18.38	0.02757	-0.07759	0.01176	0.01421	0.05113	-0.06996	-0.01271	-0.07344		-18.48	-0.00144958	-0.00273132	-0.02522	0.04433	0.02284	0.00764465	-0.0269	0.02644		-18.38	0.02353	0.00662166	-0.0085144	-0.04175	0.02621	0.05304	-0.000885665	-0.00650024		-18.38	0.11529	0.2119	0.68207	0.5432	0.55858	0.64813	0.11939	0.19159
	-18.38	-0.04209	-0.06842	-0.02061	-0.041	0.05554	-0.15074	-0.10295		-18.28	0.02982	-0.07535	0.01205	0.0066836	0.04556	-0.06967	-0.01047	-0.07315		-18.38	-0.0165	-0.01192	-0.03801	0.03355	0.02342	-0.00740087	-0.02632	0.02898		-18.28	0.01474	0.00527945	-0.01535	-0.035	0.01743	0.05392	-0.00186157	-0.00357056		-18.28	0.16669	0.51172	1.01782	0.55627	0.94159	0.89716	0.2395	0.29803
	-18.28	-0.03949	-0.05853	-0.04181	-0.03448	0.05566	-0.15008	-0.11011		-18.18	0.03275	-0.07047	0.01889	0.00375369	0.04849	-0.0726	-0.00753818	-0.08585		-18.28	-0.01207	-0.02507	-0.0424	0.03249	0.0204	-0.01237	-0.02348	0.01619		-18.18	0.02411	0.01111	0.00183105	-0.04184	0.02679	0.06271	-0.00421143	-0.00592041		-18.18	0.74857	1.09134	0.41971	0.79135	0.94028	0.61386	0.50034	0.53348
	-18.18	-0.03156	-0.0554	-0.04132	-0.03241	0.0588	-0.14215	-0.10217		-18.08	0.02005	-0.06754	0.02182	0.00863647	0.03384	-0.07748	-0.000701904	-0.08096		-18.18	-0.01805	-0.02129	-0.03654	0.03395	0.01601	-0.00932294	-0.03569	0.01961		-18.08	0.01083	-0.00216675	-0.00558472	-0.02466	0.01938	0.06	-0.01749	-0.02115		-18.08	0.94763	0.61694	0.13513	0.48059	0.74402	0.36291	0.23999	0.23798
	-18.08	-0.03819	-0.06321	-0.04014	-0.03123	0.05684	-0.14683	-0.10685		-17.98	0.02415	-0.06929	0.01811	0.01469	0.03209	-0.07143	-0.00636292	-0.07295		-18.08	-0.000473022	-0.01543	-0.03938	0.05348	0.03163	-0.01091	-0.02007	0.01765		-17.98	0.01181	-0.00119025	-0.01242	-0.04025	0.0145	0.04123	-0.01651	-0.02798		-17.98	1.40514	0.89085	0.59184	0.81468	1.12572	0.63524	0.61547	0.56658
	-17.98	-0.04405	-0.0709	-0.046	-0.03709	0.06478	-0.14292	-0.1049		-17.88	0.0183	-0.06734	0.01225	0.00688183	0.04381	-0.07143	-0.01418	-0.06319		-17.98	0.00254822	-0.00849915	-0.03978	0.05846	0.02879	0.00382996	-0.0229	0.02458		-17.88	0.00262448	-0.00842288	-0.01965	-0.03696	0.02289	0.04025	-0.0257	-0.03522		-17.88	1.3118	1.08613	0.90823	0.99354	1.42298	0.90671	0.89829	0.24002
	-17.88	-0.05174	-0.07298	-0.05174	-0.04283	0.0721	-0.1428	-0.11259		-17.78	0.02245	-0.07295	0.01445	0.01103	0.03624	-0.07509	-0.00807212	-0.06099		-17.88	-0.00370768	-0.02061	-0.05022	0.05611	0.03621	0.00148031	-0.0233	0.02614		-17.78	-0.00527954	-0.00265503	-0.00997925	-0.03833	0.01498	0.04865	-0.02579	-0.0275		-17.78	0.37479	0.55032	0.46811	0.35733	0.88211	0.42484	-0.50668	-0.05362
	-17.78	-0.05186	-0.08144	-0.046	-0.03709	0.0601	-0.14292	-0.11467		-17.68	0.02591	-0.05777	0.01205	0.01645	0.03384	-0.06967	-0.00460859	-0.06143		-17.78	0.01515	-0.02715	-0.06584	0.04958	0.02968	-0.00505063	-0.02202	0.03523		-17.68	-0.00674441	-0.01779	-0.01926	-0.04623	0.02292	0.03879	-0.0253	-0.04459		-17.68	0.18362	0.50803	0.47586	0.35373	1.00815	0.38095	-0.96109	-0.0256
	-17.68	-0.05446	-0.07949	-0.05642	-0.04555	0.05424	-0.14358	-0.12508		-17.58	0.02318	-0.05464	0.02458	0.02153	0.04674	-0.07436	-0.00733948	-0.05049		-17.68	0.00733966	-0.03496	-0.06438	0.04176	0.03127	-0.01286	-0.02788	0.03719		-17.58	0.00704956	-0.0134	-0.01096	-0.0477	0.02963	0.02951	-0.02481	-0.04251		-17.58	0.02623	0.27837	0.22508	0.14397	0.2238	0.1751	0.00102234	-0.25294
	-17.58	-0.06032	-0.07819	-0.06032	-0.0436	0.05359	-0.15139	-0.13875		-17.48	0.01028	-0.07339	0.01205	0.02036	0.03775	-0.07553	-0.01828	-0.05948		-17.58	0.01076	-0.03154	-0.12151	0.03542	0.0331	0.00227356	-0.01469	0.05		-17.48	0.11639	0.1151	0.11364	-0.03159	0.16399	0.03586	0.11736	0.08245		-17.48	-0.03149	0.17414	0.10719	0.04524	0.10517	0.07246	-0.04107	-0.3048
	-17.48	-0.06097	-0.07688	-0.05316	-0.0423	0.05684	-0.15204	-0.13159		-17.38	0.01537	-0.07027	0.00737	0.02348	0.03856	-0.06496	-0.02492	-0.06612		-17.48	0.00245667	-0.04179	-0.25032	-0.03343	0.02675	0.00959778	-0.01128	0.04207		-17.38	0.35261	0.35133	0.35184	0.08716	0.40219	0.16242	0.35164	0.31479		-17.38	-0.07416	0.13306	0.08209	0.02796	1.75834e-06	0.02979	0.03931	-0.08966
	-17.38	-0.06553	-0.07676	-0.05772	-0.05076	0.06868	-0.16636	-0.13615		-17.28	0.02342	-0.05635	0.01152	0.0374	0.03331	-0.07021	-0.02077	-0.06197		-17.38	0.00254855	-0.0378	-0.24101	-0.33253	0.04247	0.0136	0.00444064	0.05974		-17.28	0.35907	0.35779	0.35791	0.32339	0.41058	0.40024	0.38934	0.32904		-17.28	-0.20427	-0.11034	-0.0855	-0.14391	-0.19261	-0.14952	-0.09276	-0.22209
	-17.28	-0.05796	-0.07363	-0.04978	-0.05845	0.07768	-0.15843	-0.12821		-17.18	0.03075	-0.04512	0.01103	0.03886	0.03477	-0.07619	-0.02162	-0.0605		-17.28	0.01418	-0.12029	-0.73177	-0.45335	0.04823	0.04475	0.00593567	0.0616		-17.18	0.3537	0.35437	0.35291	0.32983	0.41498	0.39728	0.37811	0.3139		-17.18	-0.16586	-0.15164	-0.0936	-0.18094	-0.20425	-0.17325	-0.11722	-0.22434
	-17.18	-0.06814	-0.06049	-0.04665	-0.04751	0.07129	-0.15529	-0.1274		-17.08	0.03514	-0.03877	0.01933	0.05693	0.0294	-0.05067	-0.03444	-0.05415		-17.18	0.01524	-0.09737	-0.42659	-0.85463	0.0493	0.05522	0.00736982	0.07243		-17.08	0.13486	0.14297	0.15164	0.32446	0.20395	0.38995	0.15732	0.09506		-17.08	-0.10854	-0.09236	-0.04604	-0.14119	-0.13557	-0.10811	-0.10799	-0.14552
	-17.08	-0.07257	-0.04942	-0.04523	-0.04645	0.06478	-0.15192	-0.13342		-16.98	0.04173	-0.03413	0.02202	0.06157	0.02623	-0.0558	-0.03175	-0.06123		-17.08	0.01964	-0.33907	-0.27483	-0.61781	0.04198	0.05803	0.00785828	0.06706		-16.98	0.14032	0.14685	0.14538	0.10562	0.19769	0.16916	0.14325	0.07709		-16.98	-0.36925	-0.33123	-0.31811	-0.3781	-0.37249	-0.37237	-0.26635	-0.36095
	-16.98	-0.0615	-0.05475	-0.04978	-0.04283	0.04968	-0.1389	-0.1204		-16.88	0.04076	-0.03511	0.01323	0.07036	0.0233	-0.04933	-0.04054	-0.06221		-16.98	0.03041	-0.54082	-0.47892	-0.43871	0.05275	0.07893	0.01314	0.0782		-16.88	0.32487	0.35289	0.34363	0.10132	0.38617	0.14728	0.34697	0.26556		-16.88	-0.68762	-0.6558	-0.6427	-0.71049	-0.68729	-0.69928	-0.41791	-0.64453
	-16.88	-0.08636	-0.05577	-0.04926	-0.05987	0.02913	-0.1579	-0.1394		-16.78	0.03729	-0.03894	0.03125	0.07861	0.02179	-0.07001	-0.04205	-0.052		-16.88	-0.02489	-0.72734	-0.37346	-0.36742	0.01112	0.04671	-0.02495	0.04402		-16.78	0.78317	0.80728	0.8078	0.30505	0.84839	0.35138	0.81348	0.69067		-16.78	-0.63304	-0.6032	-0.60216	-0.65398	-0.62529	-0.64433	-0.35942	-0.57237
	-16.78	-0.08506	-0.04498	-0.06785	-0.05076	0.02039	-0.17417	-0.13615		-16.68	-0.0988	-0.0692	0.02016	0.05775	-0.0049282	-0.06938	-0.03166	-0.06114		-16.78	-0.00145242	-0.73711	-0.28654	-0.05883	0.03456	0.06038	-0.03862	0.06941		-16.68	0.09243	0.13016	0.12088	0.75006	0.14584	0.86829	-0.00430298	-0.08646		-16.68	-0.19612	-0.16237	-0.16682	-0.21156	-0.18996	-0.21913	0.07945	-0.11787
	-16.68	-0.08636	0.02142	-0.05707	-0.03839	0.08289	-0.18524	-0.11596		-16.58	-0.10947	-0.08536	0.03329	0.06308	0.00820923	-0.07578	0.02054	-0.048		-16.68	-0.03563	-0.35295	-0.41679	-0.10509	0.01601	0.04182	-0.08256	0.03328		-16.58	0.01328	0.02176	0.01053	0.06509	0.09409	0.21066	-0.08536	-0.39957		-16.58	0.04889	0.07837	0.06061	0.01428	0.0531	0.01807	0.30689	0.10761
	-16.58	-0.01996	0.05072	0.02887	0.02411	0.09851	-0.11883	-0.0437		-16.48	-0.0342	0.03056	0.09062	0.12823	0.06163	-0.01259	0.08568	0.0269		-16.58	-0.03075	0.04024	-0.67583	0.01381	0.04237	0.00764465	-0.06987	0.04207		-16.48	-0.05606	0.00906153	-0.08029	-0.03745	0.07321	0.07883	-0.11759	-0.80875		-16.48	0.05514	0.08303	0.05905	0.02053	0.05154	0.02432	0.31277	0.11581
	-16.48	0.01324	0.18691	0.07965	0.04754	0.2015	-0.07782	-0.04956		-16.38	0.02811	0.11825	0.18026	0.2081	0.1044	0.03995	0.16946	0.11655		-16.48	-0.01512	0.06953	0.3066	0.10329	0.05606	0.1053	-0.05229	0.06746		-16.38	-0.27822	-0.12325	-0.21066	-0.06772	-0.04117	-0.09989	-0.24795	-0.80045		-16.38	0.01462	0.03665	0.02048	-0.01803	0.01102	-0.01425	0.23746	0.04208
	-16.38	0.16701	0.29995	0.24515	0.19741	0.25595	0.07791	0.12766		-16.28	-0.00855383	0.0523	0.15728	0.14214	0.07946	-0.03773	-0.42969	0.07403		-16.38	0.13449	0.35428	0.76921	0.37753	0.20566	0.25491	0.10904	0.23428		-16.28	-0.78047	-0.21339	-0.26601	-0.17856	-0.21919	-0.30252	-0.29903	-0.23628		-16.28	-0.03217	-0.00231934	-0.00872803	-0.04529	-0.026	-0.04346	0.17896	0.02655
	-16.28	0.25077	0.44795	0.366	0.32608	0.35902	0.19876	0.25046		-16.18	-0.03151	-0.31831	0.16716	0.1657	0.06432	-0.21303	-0.88234	0.02568		-16.28	0.23302	0.55791	0.83874	0.77758	-0.063	0.28313	0.21538	0.33123		-16.18	-0.16659	-0.29642	-0.31546	-0.25307	-0.353	-1.30476	-0.33127	-0.2728		-16.18	-0.03967	-0.00982666	-0.01855	-0.04694	-0.03156	-0.04901	0.16754	0.021
	-16.18	0.44174	0.14345	0.5394	0.56589	-0.01737	0.39951	0.40628		-16.08	-0.01515	-0.68282	-0.23408	0.15117	0.05919	-0.41737	-0.48708	-0.17671		-16.18	0.36036	0.58991	1.10497	1.04322	0.07215	0.43977	0.37202	0.44685		-16.08	-1.22179	-0.42424	-0.2968	-0.42203	-0.76207	-0.20615	-0.32823	-0.3065		-16.08	-0.05792	-0.02771	-0.04584	-0.07263	-0.04395	-0.05945	0.14966	0.02264
	-16.08	0.08681	-0.10814	0.23525	0.28322	0.03926	0.07583	0.03377		-15.98	0.13309	-0.79434	-0.39249	0.18028	0.10196	-0.26523	-0.51657	-0.7941		-16.08	0.22893	0.39793	0.99083	1.24266	-0.28621	-0.04164	0.2617	0.32713		-15.98	-0.11974	-1.07219	-0.26311	-0.87016	-1.2069	-0.20116	-0.25743	-0.25524		-15.98	-0.04445	-0.02047	-0.0386	-0.06539	-0.04415	-0.05379	0.11509	0.02793
	-15.98	0.06142	-0.12484	0.30947	0.25978	0.04014	0.30238	0.0826		-15.88	0.27269	-0.34615	-0.53024	0.06596	0.12632	-0.10805	0.33005	-1.31856		-15.98	0.39641	0.69786	0.80676	1.18004	-0.10079	0.1223	0.42564	0.49266		-15.88	-0.06563	-1.19777	-0.25783	-1.37749	-0.18404	-0.06395	-0.23262	-0.22224		-15.88	0.09332	0.13256	0.10504	0.08019	0.10729	0.08984	0.16773	0.18329
	-15.88	0.26542	-0.40564	-0.84786	0.16105	-0.20941	-0.27486	-0.76809		-15.78	0.47957	0.2162	-0.05773	0.2201	-0.41095	0.20234	0.50177	0.55043		-15.88	0.28308	0.66033	0.58129	0.96124	0.48901	-0.10041	0.39239	0.46136		-15.78	-0.0846	-0.13276	-0.17719	-2.3644	-0.02917	-0.08522	-0.14807	-0.08728		-15.78	0.03424	0.06604	0.03815	0.02075	0.04236	0.02295	0.08911	0.12421
	-15.78	-0.76735	-0.32688	-1.01735	-0.81899	-0.23417	-1.19435	-2.18795		-15.68	0.30101	0.28374	-0.00190623	0.000535175	0.16442	0.17613	0.23145	0.17851		-15.78	0.09427	0.40903	0.69326	0.59549	0.25723	-0.38101	0.16452	0.23935		-15.68	-0.14236	-0.09872	-0.20334	-0.16071	-0.00259399	-0.23193	-0.20157	-0.01614		-15.68	0.07428	0.10413	0.08014	0.0592	0.09021	0.06494	0.10962	0.16425
	-15.68	-0.18272	-0.39433	-0.71006	-0.79295	-0.30162	-2.0355	-0.13774		-15.58	0.12557	0.079	0.09219	-0.07725	0.18429	0.21749	0.0892	0.31362		-15.68	-0.05192	0.24953	0.54637	0.39968	0.10945	0.08644	0.03822	0.10524		-15.58	-0.21359	-0.12698	-0.27335	0.0303	-0.08041	-0.24796	-0.23801	0.18607		-15.58	0.02505	0.04514	0.02701	0.000213623	0.02927	0.01181	0.07993	0.11307
	-15.58	0.02681	-0.20175	-0.73686	-0.50688	-0.29264	-0.14396	-0.09812		-15.48	0.01381	-0.03355	0.05269	-0.10894	0.21901	0.05458	-0.03624	0.25069		-15.58	-0.07967	0.11632	0.64131	0.15398	0.00126648	0.00559998	-0.02895	0.01854		-15.48	-0.22468	-0.16896	-0.26771	-0.09671	-0.14937	-0.23593	-0.20772	0.15544		-15.48	0.99943	1.01951	0.99125	0.97459	0.99583	0.97837	1.07383	1.08158
	-15.48	-0.04782	-0.111	-0.20408	-0.0643	-0.26084	-0.13498	-0.08524		-15.38	-0.06437	-0.25546	-0.10165	-0.20469	-0.01541	-0.1873	-0.18509	0.06508		-15.48	-0.02342	0.10731	0.81256	0.1747	0.04579	0.07515	0.01167	0.05684		-15.38	-0.18779	-0.15081	-0.21867	-0.10548	-0.11363	-0.16188	-0.14464	-0.49828		-15.38	0.0943	0.11249	0.07672	0.06757	0.08881	0.07324	0.13001	0.19171
	-15.38	-0.16996	-0.26644	-0.15043	-0.05363	-0.35811	-0.12431	-0.08665		-15.28	-0.1052	-0.29789	-0.14444	-0.22989	-0.11288	-0.26248	-0.14389	-0.04215		-15.38	-0.04511	-0.10145	0.35778	0.05535	0.0241	-0.05982	-0.01588	0.01208		-15.28	0.07834	-0.07492	-0.15878	-0.12956	-0.1221	0.13789	-0.09024	-0.32242		-15.28	-0.00970459	0.000610352	-0.03705	-0.04236	-0.03284	-0.03076	-0.73218	0.09003
	-15.28	-0.37345	-0.23948	-0.39066	-0.24893	-0.43937	-0.31021	-0.31479		-15.18	-0.10241	-0.11737	-0.14752	-0.22357	-0.10034	-0.11169	0.5741	-0.0429		-15.28	-0.20968	-0.38284	-0.32246	-0.13461	-0.13302	-0.24783	-0.17105	-0.15286		-15.18	0.75012	-0.05121	-0.16437	-0.09348	-0.10852	0.59384	-0.03955	-0.65881		-15.18	-0.0296	-0.01892	-0.05463	-0.05212	-0.05042	-0.05615	-0.46301	0.0705
	-15.18	-0.46019	-0.33508	-0.45238	-0.35008	-0.40527	-0.47703	-0.42729		-15.08	-0.14947	0.25355	-0.09887	-0.25231	-0.12591	0.0022049	0.75715	0.0116		-15.18	-0.25123	-0.34547	-0.3018	-0.21095	-0.1086	-0.32222	-0.22786	-0.24287		-15.08	0.9046	0.08301	-0.12592	-0.13849	0.27911	0.3559	-0.04913	-0.03131		-15.08	-0.07025	-0.04626	-0.08392	-0.08337	-0.08167	-0.07959	-0.76538	0.0412
	-15.08	-0.51709	-0.14436	-0.47961	-0.46521	0.04485	-0.48279	-0.45294		-14.98	-0.06944	0.4969	0.36281	0.00934941	-0.0537	0.27638	0.4305	0.21547		-15.08	-0.23875	-0.14079	-0.38321	-0.22581	0.38161	-0.24138	-0.21733	-0.23039		-14.98	0.56103	0.42578	0.10437	-0.02234	1.32233	0.38342	-0.05206	0.18567		-14.98	-0.07816	-0.06784	-0.09574	-0.10105	-0.10166	-0.09726	-0.07602	0.02939
	-14.98	-0.12129	-0.3352	-0.15917	-0.23506	0.05438	-0.24128	-0.17707		-14.88	-0.12178	0.5797	0.5183	0.05156	0.04399	0.20414	0.24809	0.39555		-14.98	-0.3862	-0.31717	-0.57225	-0.36154	-0.00175434	0.02328	-0.34525	-0.36417		-14.88	0.50763	0.6438	0.09509	0.76929	2.05206	-0.19293	-0.06134	-0.03375		-14.88	-0.11861	-0.12391	-0.15376	-0.15126	-0.16127	-0.14552	-0.08131	-0.04036
	-14.88	0.34296	-0.21867	0.02416	-0.35364	0.27132	-0.28053	-0.0273		-14.78	-0.17603	0.16492	0.64215	0.211	0.48462	0.12256	0.15479	0.53705		-14.88	-0.57293	-0.5238	-0.59465	-0.57367	-0.17871	0.10059	-0.53198	-0.57629		-14.78	-0.31165	0.23516	-0.0179	1.02795	-0.32301	-0.2132	-0.18019	-0.17995		-14.78	-0.21352	-0.21297	-0.24867	-0.2364	-0.25618	-0.23457	-0.15865	-0.14503
	-14.78	0.51144	0.09159	0.80673	-0.21756	0.36319	0.23129	1.03299		-14.68	-0.07729	0.06871	0.33775	0.3355	0.41264	0.14159	0.23081	0.48143		-14.78	-0.55894	-0.54619	-0.12516	-0.58861	-0.67454	-0.1624	-0.52153	-0.57365		-14.68	-0.20734	0.17773	0.03406	0.59074	-0.31793	-0.27187	-0.13995	-0.0979		-14.68	-0.16762	-0.16548	-0.19301	-0.18855	-0.20833	-0.19685	-0.12251	-0.10304
	-14.68	0.63306	0.09226	0.89789	0.4892	0.20219	0.93457	1.91675		-14.58	0.03436	-0.05908	0.20252	0.39758	0.60089	0.18488	0.08038	0.09351		-14.68	-0.0871	-0.05518	-0.10696	-0.09991	-0.17413	0.25091	-0.02466	-0.07288		-14.58	-0.2095	0.0834	-0.08994	0.17438	-0.32205	-0.22772	-0.17569	-0.0563		-14.58	-0.19038	-0.19765	-0.21382	-0.20351	-0.22133	-0.21925	-0.14137	-0.11604
	-14.58	0.57902	0.0873	0.54893	0.22154	0.10738	0.7028	-0.11544		-14.48	0.03929	-0.019	-0.0605	0.31657	-0.09499	0.18199	0.1002	0.09611		-14.58	-0.0787	-0.03702	0.05681	-0.11069	-0.15402	-0.28995	-0.0358	-0.0723		-14.48	-0.02326	0.11724	0.03026	-0.37973	-0.2237	-0.22012	-0.00471018	0.10527		-14.48	-0.19615	-0.18583	-0.20006	-0.20732	-0.20756	-0.20549	-0.13542	-0.14329
	-14.48	0.06118	0.09629	0.39474	0.08962	-0.00124066	0.36385	-0.18327		-14.38	0.05316	0.03784	-0.01697	0.26989	0.00249597	0.17596	0.07928	0.02441		-14.48	0.08897	0.11308	0.06063	0.02769	0.00974947	-0.07967	0.13969	0.08562		-14.38	0.02939	0.03592	0.03836	-0.17322	-0.71011	-0.04559	0.02841	0.16928		-14.38	-0.37639	-0.37583	-0.39201	-0.37973	-0.37802	-0.39745	-0.22423	-0.32585
	-14.38	-0.00331585	0.067	-0.46108	0.02867	-0.118	-0.19008	-0.18252		-14.28	0.13809	0.10324	0.06564	0.27316	0.05617	0.18277	0.12673	0.08981		-14.38	0.08302	0.09346	0.07088	0.00807291	-0.00987142	-0.08171	0.1357	0.06368		-14.28	0.02469	0.0195	0.01608	-0.10727	-0.45114	0.02463	0.00808716	0.15872		-14.28	-0.20512	-0.20458	-0.2227	-0.20848	-0.21068	-0.21641	0.23061	-0.15617
	-14.28	0.00998965	0.06285	-0.60683	-0.00685605	-0.12142	-0.14553	-0.03719		-14.18	0.21033	0.18134	-0.02228	0.32746	0.13623	0.20069	0.20324	0.16791		-14.28	0.07924	0.10762	0.06904	0.00233442	0.01796	-0.05779	0.13228	0.06648		-14.18	0.06015	0.05692	0.01443	-0.08658	-0.44888	0.02383	0.03146	0.18246		-14.18	-0.15015	-0.14764	-0.16382	-0.15387	-0.15179	-0.16144	0.34143	-0.10315
	-14.18	0.01402	0.12299	-0.87465	-0.01418	-0.0636	-0.06691	0.00394717		-14.08	0.24434	0.19618	-0.24376	0.31728	0.18623	0.24092	0.21809	0.16127		-14.18	0.1465	0.13118	0.09206	0.00904813	0.05165	-0.028	0.14021	0.07674		-14.08	0.06366	0.0741	0.02771	-0.0726	-0.37506	0.06125	0.0412	0.20355		-14.08	-0.12775	-0.12488	-0.13129	-0.13269	-0.12903	-0.13672	0.58923	-0.0882
	-14.08	0.06952	0.10813	-0.76996	0.02606	-0.0433	0.01202	0.1344		-13.98	0.1636	0.17367	-0.25845	0.23971	0.1481	0.19107	0.1702	0.12314		-14.08	0.17305	0.1581	0.08659	0.03755	0.09773	0.02589	0.13393	0.12087		-13.98	-0.03848	-0.04172	0.00527914	-0.04956	-0.00418131	0.05304	0.03476	0.22446		-13.98	-0.12378	-0.11151	-0.11597	-0.12714	-0.10394	-0.1214	0.40491	-0.08264
	-13.98	-0.83364	0.11192	-0.24184	-0.0047823	0.10929	0.02415	0.19889		-13.88	0.09809	-0.09923	-0.3181	0.08668	0.10213	0.10798	0.10469	0.05763		-13.98	0.19493	0.17412	0.24811	0.05553	0.11572	0.05754	0.15776	0.13298		-13.88	-0.28684	-0.29825	-0.04349	-0.01694	-0.01071	0.03647	0.03445	0.1976		-13.88	-0.11704	-0.08524	-0.09396	-0.11063	-0.07962	-0.1088	-0.09964	-0.06808
	-13.88	-0.85134	0.126	-0.00563514	-0.04555	0.21517	0.02244	0.16789		-13.78	-0.44049	-0.46362	-0.12231	0.24536	0.23931	0.2331	0.24187	0.20264		-13.88	0.36037	0.30012	0.19268	0.21901	0.27687	0.24251	0.31892	0.29451		-13.78	-0.34464	-0.301	-0.02707	-0.00552368	0.01352	0.04044	0.03525	0.01596		-13.78	-0.05991	-0.03983	-0.056	-0.06326	-0.03421	-0.06924	-0.07925	-0.02853
	-13.78	0.04787	0.13039	0.03615	0.03139	0.1794	0.05678	0.17452		-13.68	-0.564	-0.23361	-0.02121	0.28787	0.27402	0.23691	0.27853	0.23538		-13.78	0.34825	0.21611	0.26423	0.16356	0.21239	0.18742	0.28178	0.25896		-13.68	-0.35001	-0.31027	-0.01877	-0.0027771	0.03745	0.03928	0.02756	-0.00698853		-13.68	-0.03394	-0.02167	-0.03003	-0.03925	-0.01605	-0.03351	-0.03961	0.00524902
	-13.68	-0.08714	0.11517	-0.02269	0.0331	0.13757	0.06557	0.17818		-13.58	-0.4088	-0.36357	-0.21172	0.0876	0.0757	0.02492	0.0724	0.02534		-13.68	0.40968	0.28926	0.10106	0.22536	0.29762	0.2668	0.35103	0.32979		-13.58	-0.21817	-0.18979	-0.00411987	0.02896	0.06967	0.03586	0.0093689	0.00338745		-13.58	-0.02866	-0.01639	-0.0228	-0.03983	-0.00881958	-0.03799	-0.03433	0.00466919
	-13.58	-0.09027	0.11582	-0.07074	0.02411	0.14994	0.03546	0.15942		-13.48	0.10084	-0.32891	-0.17901	0.06171	0.03614	0.00489165	0.05042	0.01508		-13.58	0.23051	0.13158	0.07869	0.0778	0.1884	0.18297	0.19566	0.16893		-13.48	-0.15228	-0.13635	0.01648	0.06314	0.11017	0.03293	0.02801	-0.00689732		-13.48	-0.01401	0.00802371	0.00942752	-0.00955442	0.0234	-0.01358	-0.00406125	0.04471
	-13.48	-0.13064	0.12274	-0.06228	0.09117	0.14551	0.00681566	0.15812		-13.38	-0.12677	-0.36279	-0.14844	0.03369	0.00225811	-0.02118	0.02399	0.00268412		-13.48	0.17494	0.09981	0.06181	0.04958	0.15663	0.15511	0.16548	0.15437		-13.38	-0.08048	-0.11533	0.03592	0.05444	0.27805	0.03204	0.02792	-0.00308228		-13.38	0.01627	0.02853	0.02994	0.00314175	0.04391	0.01669	-0.00112915	0.0574
	-13.38	-0.07684	0.10541	0.0423	0.07306	0.13562	-0.00543165	0.14978		-13.28	-0.07741	-0.33687	-0.14754	-0.000931591	-0.03468	-0.05971	-0.02199	-0.03194		-13.38	0.09398	0.09111	0.03191	0.04283	0.14012	0.16789	0.14861	0.14763		-13.28	-0.05344	-0.0723	0.08286	0.04459	0.69614	0.03354	0.03348	0.0083313		-13.28	0.01324	0.02551	0.02496	0.00012207	0.03894	0.01367	-0.01196	0.05206
	-13.28	-0.08832	0.07286	0.33783	0.07489	0.11088	-0.01373	0.13562		-13.18	-0.04846	-0.12786	0.05372	-0.02117	-0.04638	-0.08776	-0.03405	-0.05413		-13.28	0.04649	0.04521	-0.01466	0.0106	0.1079	0.14775	0.11479	0.12322		-13.18	-0.00674556	-0.0549	0.21316	0.05173	0.51193	0.03946	0.03329	0.00814819		-13.18	0.00396729	0.01624	0.00787354	-0.01111	0.02185	0.00244141	-0.02319	0.03339
	-13.18	-0.05019	0.06191	0.48228	0.07127	0.12691	-0.02834	0.11125		-13.08	-0.02853	-0.06924	0.22129	-0.07119	-0.09481	-0.12606	-0.09029	-0.11001		-13.18	-0.00202923	0.00645465	-0.05315	-0.03401	0.0457	0.10826	0.05064	0.06065		-13.08	0.03192	-0.05334	0.21472	0.04605	0.52838	0.04318	0.04462	-0.000427246		-13.08	0.00933838	0.02161	0.01324	-0.01355	0.02722	-0.00976563	-0.02563	0.04657
	-13.08	-0.03062	0.05373	0.71743	0.0646	0.11751	-0.04319	0.08468		-12.98	-0.03221	-0.07487	0.16292	-0.11003	-0.14342	-0.15514	-0.12913	-0.14104		-13.08	-0.03856	-0.03239	-0.07814	-0.07054	0.01466	0.07405	0.00239563	0.01863		-12.98	0.02081	-0.0426	0.25708	0.03979	0.07428	0.04083	0.04327	-0.00299077		-12.98	0.01178	0.026	0.01764	-0.00915561	0.03162	-0.00732455	-0.02124	0.04315
	-12.98	0.12172	0.05019	0.60219	0.05678	0.11751	-0.0471	0.06087		-12.88	-0.01346	-0.09519	0.13638	-0.13462	-0.16605	-0.17191	-0.15372	-0.16562		-12.98	-0.06355	-0.06679	-0.1257	-0.07796	-0.01973	0.05492	-0.02296	-0.00440979		-12.88	0.05527	-0.03623	0.33804	0.03101	0.05795	0.04572	0.04452	-0.00601196		-12.88	0.00640869	0.01672	0.02008	-0.00671405	0.0321	-0.0127	-0.01685	0.04559
	-12.88	0.67952	0.03929	0.14083	0.05678	0.11869	-0.03929	0.03975		-12.78	0.05608	-0.0221	0.21215	-0.10963	-0.1313	-0.13325	-0.11738	-0.12696		-12.88	-0.12283	-0.12412	-0.27825	-0.13333	-0.06924	-0.01022	-0.09164	-0.06174		-12.78	0.12518	-0.01672	0.39941	0.0358	0.06927	0.05246	0.04022	-0.00445557		-12.78	0.00836182	0.01086	0.02008	-0.00476074	0.02625	-0.01074	-0.00708008	0.04559
	-12.78	0.53654	0.03001	0.00571761	0.05174	0.11411	-0.04824	0.04289		-12.68	0.06072	-0.00696507	0.25781	-0.14637	-0.14655	-0.15205	-0.14753	-0.14771		-12.78	-0.2832	-0.27472	-0.3294	-0.26672	-0.22961	-0.16278	-0.25201	-0.21429		-12.68	0.12949	-0.02414	0.36502	0.0448	0.07553	0.05402	0.04062	-0.01187		-12.68	0.00933838	0.01184	0.01324	0.00598145	0.01746	-0.00976563	-0.00610352	0.03876
	-12.68	0.632	0.02989	-0.00356103	0.06394	0.02885	-0.0458	0.03678		-12.58	0.0927	0.02038	0.22454	-0.14527	-0.14741	-0.14155	-0.15461	-0.14344		-12.68	-0.3269	-0.3122	-0.36107	-0.3136	-0.27295	-0.17682	-0.30512	-0.26739		-12.58	0.129	-0.02658	0.31924	0.02994	0.06296	0.0466	0.04794	-0.01627		-12.58	0.01324	0.0177	0.0191	0.00402832	0.02332	-0.00390625	-0.00219727	0.05243
	-12.58	0.119	-0.000955582	0.02366	0.06187	-0.00358009	-0.05373	0.02531		-12.48	0.23587	0.12485	0.16892	-0.03921	-0.03159	-0.03549	-0.03879	-0.03897		-12.58	-0.36601	-0.35948	-0.15138	-0.35307	-0.31279	-0.19908	-0.35863	-0.2971		-12.48	0.16367	-0.01926	0.30386	0.04117	0.05112	0.04416	0.0748	-0.01675		-12.48	0.01178	0.02209	0.02545	0.01038	0.02771	0.00244092	0.00414991	0.06073
	-12.48	0.04787	-0.07257	-0.000955969	0.04897	-0.00915544	-0.06663	0.00850487		-12.38	0.27318	0.12895	0.07378	-0.0273	-0.02748	-0.02199	-0.03468	-0.03487		-12.48	-0.15828	-0.15956	-0.09142	-0.15315	-0.11445	-0.000747681	-0.21693	-0.09755		-12.38	0.15878	-0.0065615	0.04666	0.03287	0.03256	0.05893	0.0582	-0.0314		-12.38	0.01129	0.01379	0.02301	-0.00183102	0.01941	0.00195313	-0.00415039	0.05243
	-12.38	0.05011	-0.09706	-0.02411	0.05548	-0.03951	-0.07184	-0.01269		-12.28	0.27985	0.13251	0.08478	-0.03351	-0.02588	-0.01221	-0.0354	-0.0235		-12.38	-0.09795	-0.09959	-0.05501	-0.08305	-0.04436	0.05177	-0.15269	-0.04076		-12.28	0.16367	0.04324	0.05936	0.02408	0.02145	0.04269	0.05099	-0.01712		-12.28	0.01422	0.01672	0.01813	0.00109863	0.02234	0.00292969	-0.0012207	0.05341
	-12.28	-0.01735	-0.08848	-0.05251	0.02635	-0.05436	-0.09121	-0.03328		-12.18	0.14233	0.12701	0.07965	-0.01324	0.00415096	0.00610408	-0.01282	-0.0032343		-12.28	-0.05019	-0.06319	-0.04378	-0.04506	-0.0083157	0.07805	-0.10689	-0.00276151		-12.18	0.15634	0.04373	0.05789	0.02505	0.0145	0.03976	0.01865	-0.02408		-12.18	0.01617	0.01868	0.02008	0.01477	0.02429	-0.000976563	0.000732422	0.04755
	-12.18	-0.04234	-0.05723	-0.04978	0.02944	-0.01921	-0.09788	-0.04032		-12.08	0.07649	0.11	0.04701	-0.00950623	0.008255	-0.00541687	-0.00285339	0.000869751		-12.18	-0.03896	-0.04805	-0.01253	-0.03578	0.00291461	0.067	-0.09798	-0.00324994		-12.08	0.15363	0.03943	0.03601	0.02554	0.00238037	0.03439	0.01434	-0.02252		-12.08	0.01617	0.02063	0.0318	0.00305176	0.02625	0.00878906	0.00268555	0.04755
	-12.08	-0.0283	-0.05512	-0.0189	0.05874	0.01025	-0.06663	-0.0090739		-11.98	0.09619	0.09491	0.03778	-0.00665173	0.01465	0.0087888	-0.00622585	0.01508		-12.08	-0.01552	-0.04805	-0.0218	-0.03188	0.00682068	-0.0201	-0.0937	-0.00947571		-11.98	0.10138	0.04968	0.02478	0.02124	0.000915409	0.02814	0.01288	-0.0318		-11.98	0.00933827	0.02161	0.02301	-0.00378429	0.02722	0.00976551	0.003662	0.04071
	-11.98	-0.00824092	-0.05528	-0.01996	0.07098	-0.00162792	-0.04462	0.00280644		-11.88	0.0598	0.10661	0.03386	0.01128	0.03807	0.01695	0.0117	0.02324		-11.98	-0.0248	-0.0378	-0.02776	-0.02943	-0.00477586	-0.02742	-0.09517	-0.01839		-11.88	0.02646	0.05447	0.0038147	0.01978	0.00765991	0.03644	0.00985666	-0.03287		-11.88	0.0088501	0.02112	0.02252	-0.00427242	0.01501	0.00927734	0.00317383	0.03595
	-11.88	-0.01853	-0.04161	-0.03025	0.05642	0.01009	-0.03929	-0.01884		-11.78	0.04735	0.09258	0.01787	0.00468466	0.02208	0.01976	0.00511166	0.01628		-11.88	-0.0327	-0.0457	-0.0043192	-0.02757	-0.01036	-0.04509	-0.10307	-0.02629		-11.78	0.01962	0.04959	-0.00460815	0.02811	0.01059	0.03342	0.01474	-0.02017		-11.78	0.01862	0.02112	0.02057	-0.00427246	0.00720215	0.00927734	0.01489	0.01874
	-11.78	-0.01695	-0.01231	-0.02635	0.04506	0.03939	-0.03538	-0.01689		-11.68	0.04089	0.06427	0.00360144	0.000183474	0.01758	0.01172	-0.00134281	0.01215		-11.78	-0.02684	-0.03007	-0.0061793	-0.01427	-0.00450111	-0.03532	-0.08549	-0.01848		-11.68	0.00457744	0.05408	-0.0177	0.01968	0.00531006	0.0383	0.00946045	-0.02545		-11.68	0.02057	0.01331	0.01471	-0.00231934	0.00915527	0.01123	0.01489	0.02069
	-11.68	-0.00486217	-0.00331624	0.00685658	0.04116	0.02885	-0.01426	0.00264515		-11.58	0.04747	0.01884	0.01054	0.0032196	0.03233	0.02061	0.00950623	0.03471		-11.68	-0.0287	-0.02449	0.00495911	-0.00990199	-0.00636195	-0.03364	-0.07173	-0.004714		-11.58	0.00997925	0.05753	-0.01389	0.0065918	0.01071	0.0307	0.01291	-0.02164		-11.58	0.01862	0.0090332	0.01276	-0.00427246	0.00720215	0.00927734	0.00512695	0.01678
	-11.58	0.0080363	-0.01308	0.01585	0.04038	0.01872	-0.00685628	-0.01803		-11.48	0.04246	0.00956698	0.0208	-0.00605787	0.03087	0.02501	0.01549	0.03325		-11.58	-0.00621033	-0.0208	-0.01155	-0.00462341	0.00672913	-0.02605	-0.0645	0.000564575		-11.48	0.00497396	0.05447	-0.01926	0.00845337	0.0076595	0.02316	0.00790364	-0.01334		-11.48	0.02106	0.00439438	0.0152	-0.0018312	0.00964341	0.00976548	0.00756821	0.01141
	-11.48	0.0139	-0.00514751	0.01353	0.03025	0.00748677	-0.00685598	-0.03719		-11.38	0.03665	0.00924652	0.02866	-0.0044252	0.03287	0.00942978	0.00613373	0.03525		-11.48	-0.01649	-0.02754	-0.00547845	-0.00160217	0.00779848	-0.02498	-0.06538	-0.01009		-11.38	0.00790383	0.05545	-0.03	0.0069886	0.02036	0.01193	0.00106789	-0.02994		-11.38	0.0239	0.01663	0.01804	0.01273	0.01248	0.00479126	0.00808716	0.01425
	-11.38	0.01206	0.00124047	0.01206	0.02879	0.00410912	-0.00868694	-0.04879		-11.28	0.02762	0.00253326	0.01376	-0.017	0.02383	0.00039703	0.0068667	0.02621		-11.38	-0.01005	-0.00352409	0.01091	0.01265	0.03377	-0.01073	-0.05699	-0.01146		-11.28	0.000579648	0.04813	-0.01193	0.00991821	0.02084	0.00704956	-0.0062561	-0.01773		-11.28	0.0235	0.01624	0.01764	0.01233	0.01209	0.00439453	-0.00170898	0.0119
	-11.28	0.00478115	-0.01516	0.0086874	0.03713	-0.00215665	0.00160732	-0.05058		-11.18	0.0242	0.00497438	0.0256	-0.01846	0.02042	-0.0010681	0.01321	0.0228		-11.28	0.00596622	0.00273136	0.01326	0.02086	0.04002	-0.00447079	-0.0312	0.00651554		-11.18	-0.00283847	0.04471	-0.0173	0.01236	0.01352	0.00753784	-0.01163	-0.03091		-11.18	0.01422	0.01636	0.01813	0.01245	0.01453	0.00683594	0.000732422	0.00653076
	-11.18	0.01414	-0.01048	0.0024211	0.03868	0.00215658	-0.00856523	-0.06038		-11.08	0.0262	-0.000839233	0.0143	-0.02623	0.02242	0.00874329	0.01717	0.02284		-11.18	0.00245644	-0.00273155	0.00495911	0.02321	0.04628	-0.00016807	-0.02885	0.00849892		-11.08	-0.00234985	0.0452	-0.02267	0.00662231	-0.01138	0.00411987	-0.00723267	-0.01089		-11.08	0.00982666	0.0127	0.01373	-0.00524902	0.01794	0.01025	0.00415039	0.00994873
	-11.08	0.01027	-0.01764	-0.00107829	0.02736	-0.01477	-0.01988	-0.06388		-10.98	0.02196	-0.00312829	0.00419593	-0.03047	0.01781	0.0041349	0.01878	0.02055		-11.08	0.00978088	-0.01299	0.00837708	0.02467	0.04384	-0.00846863	-0.03716	-0.00138855		-10.98	-0.01016	0.03934	-0.02072	-0.00228882	-0.0192	0.00656128	-0.00723282	-0.01675		-10.98	0.02545	0.02563	0.01959	0.000609905	0.0238	0.01611	0.01001	0.01581
	-10.98	0.00738585	-0.01243	-0.0004266	0.01593	-0.00602278	-0.02936	-0.07104		-10.88	0.02664	-0.00234988	-0.00479128	-0.03751	0.00918577	0.00527973	0.0137	0.02524		-10.98	0.00538635	-0.01738	0.02205	0.02028	0.04494	-0.00700378	-0.03374	7.62939e-05		-10.88	-0.00479152	0.0408	-0.01926	-0.01401	-0.02554	0.0085144	-0.01163	-0.01334		-10.88	0.0235	0.01428	0.01764	-0.00134262	0.02185	0.00439453	0.00610352	0.01385
	-10.88	-0.00107893	-0.01959	0.00832118	0.01369	-0.02454	-0.0316	-0.06193		-10.78	0.02879	0.00175508	-0.00886504	-0.03145	0.00352478	0.00157197	0.00804139	0.02702		-10.88	0.00929279	-0.0037077	0.01872	0.02419	0.02773	0.000808902	-0.02983	-0.00187664		-10.78	-0.00381477	0.03201	-0.01437	-0.03403	-0.03238	0.01974	-0.01065	-0.01468		-10.78	0.02213	0.01486	0.01822	-0.000762939	0.02243	0.01474	-0.00112915	0.01443
	-10.78	-0.00238037	-0.01503	0.00738525	0.00457764	-0.02193	-0.02899	-0.07886		-10.68	0.03722	0.000778291	-0.01338	-0.03242	0.00254831	0.00840769	0.00706424	0.03423		-10.78	0.01573	-0.0070343	0.01912	0.03062	0.00682068	0.00334167	-0.02144	0.00260925		-10.68	-0.00527958	0.03445	-0.0162	-0.035	-0.03384	0.01291	-0.000396729	-0.02359		-10.68	0.0191	0.01965	0.02301	0.00402832	0.02722	0.00976563	0.00366211	0.00750732
	-10.68	-0.01735	-0.00189209	0.000223994	-0.0104	-0.0166	-0.02834	-0.07857		-10.58	0.02757	0.00248718	-0.0273	-0.03108	-0.00550842	0.000350952	0.00840759	0.02422		-10.68	0.01418	0.00117478	0.01765	0.02907	-0.00254837	-0.00602737	-0.02104	0.01472		-10.58	-0.000793457	0.02722	-0.02307	-0.05209	-0.02936	0.0134	0.00213623	-0.02106		-10.58	0.01862	0.01917	0.02252	0.00354004	0.02673	0.00927734	0.00317383	0.00701904
	-10.58	-0.01202	-0.01569	0.00946045	-0.00701904	-0.02454	-0.02301	-0.08264		-10.48	0.02196	-0.00312805	-0.0251	-0.03828	0.000595093	0.00645447	0.00120544	0.01079		-10.58	0.0068512	-0.00846863	0.00984192	0.02174	-0.000106812	-0.00358582	-0.02055	0.01326		-10.48	-0.000305079	0.02576	-0.02454	-0.05151	-0.03119	0.01593	0.00262461	-0.02057		-10.48	0.00982688	0.02014	0.0235	0.01624	0.02771	0.01025	0.00219749	0.0060427
	-10.48	-0.01801	-0.00526917	0.00933863	-0.02081	-0.02193	-0.02118	-0.08862		-10.38	0.01399	-0.00914006	-0.03307	-0.04625	0.00044246	0.00630197	0.00300594	0.00282297		-10.48	0.0068512	-0.01787	0.01228	0.02919	-0.000106625	-0.00553894	-0.02055	0.00544739		-10.38	-1.71363e-07	0.0202	-0.03204	-0.05884	-0.04028	0.02423	0.00488264	-0.01831		-10.38	0.01422	0.02454	0.02789	0.0089108	0.0321	0.02441	0.000732422	0.00262451
	-10.38	-0.00795471	-0.009176	0.01194	-0.02053	-0.02389	-0.02834	-0.07821		-10.28	0.0179	0.00221273	-0.03697	-0.04234	-0.00346384	0.01021	-0.000900365	0.00868245		-10.38	0.0171	-0.01543	0.02254	0.02223	0.000381395	-0.01323	-0.0103	0.00593559		-10.28	-0.01007	0.01599	-0.04407	-0.05658	-0.05035	0.01868	0.00262451	-0.02057		-10.28	0.01569	0.026	0.02936	0.01038	0.03357	0.02588	0.01782	0.01581
	-10.28	-0.01345	-0.00775138	0.00998948	-0.01626	-0.0166	-0.02248	-0.08016		-10.18	0.01097	-0.00630188	-0.02437	-0.04536	-0.00257874	0.00523376	-1.54749e-05	0.00370789		-10.28	0.0078278	-0.01689	0.01717	0.01881	-0.00889584	-0.02409	-0.01958	-0.00334164		-10.18	-0.01004	0.0062561	-0.04953	-0.04907	-0.04996	0.01642	0.00497437	-0.01822		-10.18	0.01373	0.01428	0.02545	0.00842285	0.0293	0.01416	0.00805664	0.01385
	-10.18	-0.01202	-0.00551351	0.01532	-0.02655	-0.01986	-0.02301	-0.07288		-10.08	0.000228882	-0.00727844	-0.03511	-0.04048	0.000350952	0.00230408	-0.000991821	0.000778198		-10.18	0.01186	-0.0125	0.01424	0.0075838	-0.01427	-0.02946	-0.02104	-0.00675946		-10.08	-0.01846	-0.00802612	-0.0466	-0.04868	-0.05484	0.01877	0.00595093	-0.01529		-10.08	0.00933838	0.0098877	0.01324	0.00402832	0.0155	0.00976563	0.00170898	0.00946045
	-10.08	-0.00551351	0.0025422	0.00229899	-0.02199	-0.01217	-0.02822	-0.06832		-9.98	0.00413513	-0.01314	-0.04292	-0.04829	0.000350952	0.00816345	-0.00880432	0.00236511		-10.08	0.00733948	-0.01738	0.02058	0.02028	-0.0172	-0.03435	-0.00834656	-0.00187683		-9.98	-0.02676	-0.00851448	-0.04709	-0.05161	-0.05533	0.01193	-0.00234993	-0.01578		-9.98	0.01227	0.02258	0.01617	0.00500481	0.01843	0.0127	-0.0031739	0.01239
	-9.98	0.00217599	-0.000711627	0.01158	-0.0104	-0.01579	-0.02639	-0.06649		-9.88	-1.51843e-05	-0.00947591	-0.04707	-0.04268	0.00596599	0.00987251	-0.01295	-0.00337212		-9.98	0.01173	-0.01884	0.01881	0.01881	-0.01317	-0.03581	-0.0019989	0.00447083		-9.88	-0.017	-0.01047	-0.04709	-0.04428	-0.05338	0.00949086	0.00741577	-0.01578		-9.88	0.01422	0.01477	0.01813	0.01086	0.02039	0.01465	-0.0012207	0.01434
	-9.88	-0.01084	-0.00722269	-0.00303121	-0.0156	-0.02389	-0.01988	-0.0717		-9.78	0.00816365	-0.0107	-0.04634	-0.04195	0.00437941	0.000473216	-0.00245653	-0.0045927		-9.88	0.01192	-0.0128	0.0197	0.02486	-0.02434	-0.03758	-0.00572201	0.00270084		-9.78001	-0.02676	-0.0085144	-0.04709	-0.04623	-0.04556	0.00167847	0.00741577	-0.01578		-9.78	0.0148	0.0173	0.02066	0.01535	0.02292	0.00741577	0.01108	0.01688
	-9.78	-0.01735	-0.01438	0.000223845	-0.02211	-0.01933	-0.00917557	-0.06649		-9.68	0.00247192	-0.00308228	-0.03287	-0.03043	-0.00131226	-0.00521851	-0.00656156	-0.00088501		-9.78	0.0128	-0.01973	0.02254	0.01793	-0.02345	-0.02888	-0.01265	0.00163272		-9.68001	-0.03458	-0.01047	-0.04904	-0.05405	-0.04752	0.00167847	0.00546265	-0.01773		-9.68	0.00680542	0.01712	0.02048	0.02298	0.02274	0.00723267	0.00894165	0.01669
	-9.68	-0.01475	-0.01361	-0.00693741	-0.01756	-0.01074	-0.01792	-0.06388		-9.58	0.00267029	-0.00288391	-0.03499	-0.03999	-0.00306702	-0.00697327	-0.00831604	-0.00849915		-9.68	0.00587478	-0.01494	0.01765	0.02272	-0.01866	-0.03191	-0.00785813	-0.0013884		-9.58	-0.01212	-0.00558472	-0.03439	-0.056	-0.04263	-0.000274658	0.01035	-0.01285		-9.58	0.00250244	0.01086	0.01617	0.01868	0.01843	0.00292969	-0.00317383	0.01239
	-9.58	-0.02374	-0.0248	-0.00616455	-0.01874	-0.01217	-0.02496	-0.05762		-9.48	0.00291441	-0.00263979	-0.04219	-0.03584	-0.01064	-0.01259	-0.01393	-0.00630189		-9.58	0.000991821	-0.01396	0.02107	0.03346	-0.00791931	-0.02898	0.00483704	-0.000411987		-9.48	-0.00967426	-0.01291	-0.03195	-0.04916	-0.04215	0.01205	0.01083	-0.01041		-9.48	0.00689682	0.00744614	0.02057	0.02112	0.02283	0.00732407	0.00122055	0.01678
	-9.48	-0.02517	-0.01243	-0.01931	-0.03188	-0.01738	-0.02053	-0.07821		-9.38	-0.0053405	0.000823937	-0.03287	-0.03433	-0.01694	-0.00131218	-0.01474	0.00302131		-9.48	0.01222	-0.00663757	0.0201	0.02907	-0.01231	-0.02751	0.00593567	0.00495911		-9.38	-0.00967422	-0.00314346	-0.03	-0.03891	-0.048	-0.00466919	0.00497422	-0.00845337		-9.38	0.01178	0.01233	0.02155	0.01624	0.02576	0.01025	0.01392	0.01971
	-9.38	-0.02256	-0.01829	-0.02452	-0.02342	-0.01347	-0.02378	-0.06388		-9.28	-0.00123601	0.00102229	-0.03853	-0.03413	-0.00697348	-0.00111394	-0.01222	-0.00459295		-9.38	0.003433	-0.00956748	0.01765	0.02614	-0.01329	-0.0363	-0.00444053	0.00398232		-9.28001	-0.01749	-0.00900269	-0.03	-0.03696	-0.048	-0.00271606	0.00497437	-0.00845337		-9.28	0.01666	0.01917	0.01276	0.01526	0.02478	-0.000488281	0.01294	0.0285
	-9.28	-0.03074	-0.00722294	-0.02256	-0.02342	-0.01412	-0.01206	-0.06974		-9.18	-0.00582862	0.000335932	-0.04117	-0.04459	-0.01743	-0.01157	-0.01681	-0.01504		-9.28	0.01271	-0.01787	0.02214	0.01784	-0.01378	-0.03679	0.00483719	0.00154129		-9.18001	-0.017	-0.01047	-0.02951	-0.03696	-0.03775	-0.00271606	0.00546265	-0.00796509		-9.18	0.01959	0.02795	0.01373	0.01624	0.02576	0.01025	0.01392	0.02753
	-9.18	-0.02907	-0.00498454	-0.01931	-0.01821	-0.02909	-0.01858	-0.05868		-9.08	-0.0092926	0.00273132	-0.03682	-0.04024	-0.01503	-0.00917053	-0.02028	-0.00288391		-9.18	0.00743103	-0.01534	0.02693	0.02818	-0.01125	-0.03426	0.00737	-0.0037384		-9.08	-0.01505	-0.01047	-0.02756	-0.03647	-0.04556	-0.00418091	0.00741577	-0.00601196		-9.08	0.01373	0.02405	0.01959	0.01819	0.02966	0.01416	0.01587	0.02362
	-9.08	-0.03623	-0.00917596	-0.02647	-0.01756	-0.01607	-0.01597	-0.05802		-8.98	-0.00953665	-0.0033721	-0.02534	-0.03108	-0.02113	-0.00746146	-0.01857	-0.00898734		-9.08	0.01222	-0.00273132	0.01668	0.02516	0.00526428	-0.03142	0.01021	-0.000900269		-8.98	-0.0126	-0.01584	-0.02707	-0.03452	-0.03336	-0.01004	0.0173	-0.00357074		-8.98	0.01129	0.00988807	0.02301	0.00793494	0.02527	0.009766	0.00366248	0.01923
	-8.98	-0.03298	-0.00982655	-0.01381	-0.0049035	-0.0249	-0.01272	-0.06258		-8.88	-0.00782768	-0.00361624	-0.02754	-0.04073	-0.02138	-0.01747	-0.02077	-0.01118		-8.98	0.01173	-0.00907898	0.01277	0.02663	0.0047763	-0.03777	0.00386047	-0.0052948		-8.88	-0.01504	-0.01828	-0.03732	-0.03207	-0.04556	-0.00564575	-0.00430279	-0.01773		-8.88	0.0318	0.01282	0.02594	0.01868	0.0282	0.00292969	0.00463867	0.02216
	-8.88	-0.02972	-0.00514744	-0.02191	-0.01495	-0.02181	-0.01141	-0.05933		-8.78	-0.003479	-0.0012207	-0.03101	-0.03638	-0.00921664	-0.02094	-0.02618	-0.0166		-8.88	0.00782791	-0.00517258	0.01228	0.02858	0.0008699	-0.02409	0.00776687	0.00447097		-8.78001	-0.01447	-0.0177	-0.03674	-0.03452	-0.03522	0.00949097	0.00604248	-0.00543213		-8.78	0.03424	0.01721	0.03033	0.02307	0.03259	0.01904	0.0012207	0.01678
	-8.78	-0.02895	-0.00384522	-0.02114	-0.02199	-0.02051	-0.01845	-0.05855		-8.68	-0.00465404	-0.000442617	-0.02242	-0.02974	-0.0182	-0.01234	-0.02541	-0.01582		-8.78	0.00733948	-0.00566101	0.01289	0.02028	0.00038147	-0.02458	0.00727844	-0.00382996		-8.68001	-0.01163	-0.01486	-0.0339	-0.03394	-0.03433	0.01007	-0.00088501	-0.01431		-8.68	0.02594	0.01672	0.02985	0.02258	0.03015	0.0166	0.000732422	0.0163
	-8.68	-0.0257	-0.000712074	-0.01593	-0.01678	-0.01933	-0.01324	-0.05334		-8.58	-0.00587463	0.000289917	-0.02364	-0.03877	-0.01942	-0.01357	-0.02467	-0.01741		-8.68	0.00831604	0.0070343	0.00544739	0.02126	0.01112	-0.02361	0.008255	-0.000900269		-8.58	-0.00967407	-0.01291	-0.03195	-0.0311	-0.04019	0.00119019	0.01083	-0.000640869		-8.58	0.0318	0.02258	0.03375	0.02844	0.0282	0.02246	0.0144	0.02216
	-8.58	-0.03428	0.00710082	-0.02256	-0.01756	-0.02909	-0.01438	-0.05412		-8.48	-0.00538643	0.00627129	-0.02315	-0.04805	-0.0287	-0.02284	-0.02809	-0.02827		-8.58	0.01222	0.00898743	0.00837708	0.02516	0.00526428	-0.02946	0.00239563	-0.000900269		-8.48	-0.01016	-0.0134	-0.03439	-0.02914	-0.04068	-0.00466919	0.01035	-0.01285		-8.48	0.03131	0.02209	0.02545	0.02795	0.02576	0.02197	0.00610355	0.01971
	-8.48	-0.04405	0.00526852	-0.01475	-0.02537	-0.03288	-0.01402	-0.05216		-8.38	-0.00553887	-0.00132757	-0.0233	-0.04625	-0.01909	-0.02299	-0.02434	-0.02843		-8.48	0.01515	0.00996399	0.0201	0.02809	0.00819412	-0.02653	0.00532532	-0.00578308		-8.38	-0.01212	-0.01535	-0.05392	-0.02963	-0.04263	-0.00515743	-0.00137314	-0.0148		-8.38	0.04352	0.02454	0.02985	0.03235	0.02234	0.02441	0.00854492	0.01434
	-8.38	-0.03611	-0.00201355	-0.01853	-0.01158	-0.03821	-0.00803669	-0.05046		-8.28	-0.01247	-0.000442579	-0.03023	-0.03365	-0.02602	-0.02992	-0.02541	-0.02559		-8.38	0.01711	0.00410476	0.02263	0.03004	0.01015	-0.02458	0.00727859	0.00593582		-8.28001	-0.01212	-0.01535	-0.05392	-0.03354	-0.04263	-0.0071106	-0.00137329	-0.0148		-8.28	0.04401	0.03479	0.04596	0.04065	0.03064	0.02686	0.0090332	0.01483
	-8.28	-0.0434	0.00644874	-0.02386	-0.02667	-0.03951	-0.005554	-0.06323		-8.18	-0.01466	-0.00263971	-0.02461	-0.0378	-0.02821	-0.02431	-0.03542	-0.02974		-8.28	0.01768	0.0164	0.02791	0.03258	0.01073	-0.024	0.00981144	0.00846867		-8.18001	-0.00186176	-0.01291	-0.05148	-0.04135	-0.04214	-0.0071106	0.00106812	-0.01236		-8.18	0.04645	0.03723	0.04059	0.04309	0.03308	0.03711	0.01147	0.01727
	-8.18	-0.03103	0.00254314	-0.02517	-0.02602	-0.04146	-0.00685628	-0.05672		-8.08	-0.00440979	0.00956726	-0.02998	-0.04317	-0.02577	-0.02968	-0.02321	-0.03511		-8.18	0.01515	0.01973	0.0284	0.04726	0.00819412	-0.02653	0.01314	0.01375		-8.08	-0.01212	-0.01535	-0.05392	-0.03891	-0.0524	-0.00466919	-0.00137329	-0.0148		-8.08	0.04449	0.02551	0.02887	0.04114	0.03113	0.03516	0.00952148	0.01532
	-8.08	-0.03725	-0.01048	-0.02907	-0.02212	-0.04862	-0.0088094	-0.05868		-7.98	-0.01173	0.0081024	-0.0295	-0.04268	-0.01784	-0.02919	-0.02467	-0.02486		-8.08	0.02541	0.01436	0.0201	0.0403	0.00868225	-0.01237	0.00776672	0.01387		-7.98	-0.00967422	-0.01291	-0.05148	-0.04135	-0.04996	-0.0071106	-0.000885159	-0.01236		-7.98	0.03864	0.03918	0.03278	0.04504	0.03503	0.03906	0.01147	0.01727
	-7.98	-0.04209	-0.000711925	-0.04209	-0.03709	-0.04667	-0.01402	-0.06584		-7.88	-0.01112	0.00321932	-0.0168	-0.03975	-0.02431	-0.02626	-0.02956	-0.02388		-7.98	0.01711	0.02132	0.02312	0.03786	0.000381701	-0.01286	0.01704	0.00398254		-7.88	-0.00625636	0.000274397	-0.04807	-0.04672	-0.04654	-0.00466915	-0.0052798	-0.00894165		-7.88	0.04889	0.02991	0.04303	0.04553	0.03552	0.03955	0.00415039	0.00994873
	-7.88	-0.04209	-0.00628702	-0.03269	-0.04295	-0.04016	-0.01402	-0.06388		-7.78	-0.0132	0.000778198	-0.02119	-0.04414	-0.0287	-0.02126	-0.032	-0.03609		-7.88	0.02013	0.01494	0.02791	0.03307	0.00340274	-0.0023956	0.02007	0.00700381		-7.78001	-0.00430313	0.00222763	-0.04611	-0.03549	-0.03482	-0.00125122	-0.00332642	-0.00698853		-7.78	0.04099	0.03177	0.04489	0.04739	0.03738	0.03165	0.00601196	0.01181
	-7.78	-0.03754	-0.00254349	-0.03949	-0.03094	-0.03715	-0.01923	-0.06714		-7.68	-0.01442	0.00737007	-0.03023	-0.05318	-0.03773	-0.03188	-0.03517	-0.04512		-7.78	0.02296	0.01778	0.03621	0.0359	0.00624084	-0.00895691	0.0229	0.00984192		-7.68001	-0.00235	-0.00558472	-0.04416	-0.03354	-0.04263	0.000701904	-0.00137329	-0.0050354		-7.68	0.04596	0.02698	0.0401	0.0426	0.03064	0.03662	0.01099	-0.00469971
	-7.68	-0.04002	-0.00526936	-0.03221	-0.03501	-0.05123	-0.02171	-0.05204		-7.58	-0.0154	-0.00141907	-0.02144	-0.05415	-0.0309	-0.03285	-0.03419	-0.03438		-7.68	0.02309	0.02022	0.04256	0.04811	0.00672913	-0.0065155	0.02534	0.02205		-7.58	-0.000396729	-0.00363159	-0.04221	-0.03159	-0.04068	-0.0071106	0.000579834	-0.00308228		-7.58	0.0484	0.02942	0.03278	0.04504	0.02527	0.03125	0.00366211	0.00946045
	-7.58	-0.04274	-0.00982685	-0.03689	-0.02993	-0.05579	-0.01467	-0.06258		-7.48	-0.00514227	-0.000930846	-0.02681	-0.0439	-0.03627	-0.03041	-0.03407	-0.03389		-7.58	0.01808	0.03242	0.04012	0.05251	0.00331116	-0.00212097	0.02974	0.01472		-7.48	-0.00234989	-0.00753788	-0.04416	-0.02963	-0.04263	-0.00515747	-0.00137333	-0.00503544		-7.48	0.03873	0.02951	0.04263	0.04514	0.02731	0.04892	0.01352	-0.0041199
	-7.48	-0.03168	-0.01113	-0.0434	-0.03449	-0.05709	-0.00164814	-0.05151		-7.38	-0.01193	-0.0077213	-0.02774	-0.05069	-0.0372	-0.03134	-0.04245	-0.04068		-7.48	0.01564	0.02217	0.04079	0.04811	0.000869803	-0.0065155	0.0273	0.00447083		-7.38	-0.00479107	-0.01779	-0.0466	-0.03159	-0.04507	-0.00515766	-0.00381451	-0.01724		-7.38	0.04782	0.02884	0.0322	0.04446	0.03445	0.03848	0.01053	-0.0126
	-7.38	-0.04079	-0.0020145	-0.04274	-0.02602	-0.04797	-0.00880921	-0.06063		-7.28	-0.01662	-0.01241	-0.03828	-0.05342	-0.04774	-0.04189	-0.04518	-0.04536		-7.38	0.01436	0.02284	0.04402	0.04097	-0.000411771	-0.01366	0.02797	0.01491		-7.28001	0.00448612	-0.01828	-0.04709	-0.04379	-0.04556	-0.0017395	-0.0062561	-0.00796509		-7.28	0.04889	0.02795	0.03326	0.04785	0.03357	0.0415	0.00219727	-0.01154
	-7.28	-0.03363	-0.0064492	-0.0473	-0.02863	-0.05241	-0.00555414	-0.05542		-7.18	-0.02419	-0.01021	-0.03804	-0.04536	-0.04945	-0.04164	-0.03712	-0.05293		-7.28	0.01955	0.02608	0.04842	0.0442	-0.00498948	-0.01042	0.02925	0.01814		-7.18001	0.00302135	-0.01974	-0.04855	-0.04428	-0.04703	-0.01004	-0.01358	-0.0192		-7.18	0.05084	0.03186	0.03522	0.0592	0.0199	0.05127	0.00415039	-0.00958252
	-7.18	-0.03807	-0.00592041	-0.04783	-0.03306	-0.06165	-0.00608318	-0.06571		-7.08	-0.01389	-0.00967407	-0.03983	-0.05264	-0.05673	-0.03329	-0.0444	-0.05435		-7.18	0.02394	0.03828	0.05379	0.05836	-0.000595242	0.00373825	0.0356	0.02058		-7.08	0.00497437	-0.01779	-0.0466	-0.04575	-0.04507	-0.009552	-0.0038147	-0.01724		-7.08	0.04303	0.03381	0.03717	0.06116	0.02966	0.06494	0.00415039	-0.00762939
	-7.08	-0.0473	-0.01048	-0.0473	-0.02863	-0.05644	0.0022583	-0.05737		-6.98	-0.02048	-0.01041	-0.04019	-0.05142	-0.0477	-0.04184	-0.04514	-0.06094		-7.08	0.01955	0.0378	0.04597	0.04616	0.00672913	-0.000656128	0.03316	0.01033		-6.98	0.00302131	-0.02756	-0.0466	-0.04379	-0.05484	0.000213623	-0.01358	-0.00747673		-6.98	0.04059	0.03137	0.03473	0.05872	0.02527	0.06055	-0.00610329	-0.01007
	-6.98	-0.04209	-0.00254308	-0.03428	-0.01756	-0.05827	-0.00461862	-0.05217		-6.88	-0.01222	-0.01973	-0.04951	-0.04512	-0.05702	-0.05116	-0.04469	-0.06441		-6.98	0.01173	0.0378	0.04695	0.0442	0.0067292	-0.00846863	0.03316	0.01033		-6.88	-0.0018618	-0.02463	-0.04367	-0.04379	-0.05191	0.000213698	-0.01065	-0.00454712		-6.88	0.04156	0.0343	0.03571	0.05969	0.01843	0.07129	-0.00512695	-0.00714111
	-6.88	-0.04392	-0.01178	-0.04392	-0.0272	-0.05774	-0.0139	-0.05436		-6.78	-0.01198	-0.01753	-0.04732	-0.05074	-0.05678	-0.04897	-0.0425	-0.07002		-6.88	0.01271	0.03877	0.05525	0.04713	0.00770599	-0.00749177	0.03413	0.02107		-6.78001	-0.00039684	-0.02316	-0.04221	-0.03891	-0.0524	0.00314331	-0.00918579	-0.00308228		-6.78	0.05573	0.04651	0.03815	0.06409	0.02283	0.07568	-0.00268555	0.00506592
	-6.78	-0.04144	-0.01243	-0.05121	-0.03448	-0.06816	-0.01337	-0.06323		-6.68	-0.01808	-0.00605765	-0.04561	-0.04903	-0.06288	-0.04726	-0.04274	-0.06831		-6.78	0.02101	0.05684	0.05525	0.05348	0.01601	0.000808716	0.0522	0.02742		-6.68001	-0.00576741	-0.02853	-0.04758	-0.02963	-0.06558	0.00265503	-0.01456	-0.01822		-6.68	0.04108	0.04163	0.0274	0.0592	0.0199	0.0708	-0.01538	0.000183105
	-6.68	-0.04441	-0.01634	-0.04441	-0.02732	-0.06462	-0.00425206	-0.05607		-6.58	-0.00978088	-0.00752258	-0.04707	-0.04854	-0.05067	-0.04872	-0.03835	-0.06783		-6.68	0.01906	0.05489	0.05574	0.04567	0.01601	-0.00114438	0.0522	0.01961		-6.58	-0.00479126	-0.02951	-0.04855	-0.04477	-0.06656	-0.00857544	-0.01553	-0.0192		-6.58	0.04205	0.0426	0.03619	0.06018	0.02673	0.07178	-0.0144	0.00115967
	-6.58	-0.04209	-0.00291	-0.04014	-0.03318	-0.06803	-0.00229899	-0.06193		-6.48	-0.01808	-0.01582	-0.05537	-0.04903	-0.05116	-0.05702	-0.03883	-0.07063		-6.58	0.01173	0.05928	0.05037	0.04616	0.01649	-0.00846863	0.05269	0.0201		-6.48	0.00497437	-0.02756	-0.0466	-0.04575	-0.07242	-0.0017395	-0.01358	-0.01724		-6.48	0.0412	0.04211	0.03766	0.06165	0.0321	0.07324	-0.01294	-0.00714123
	-6.48	-0.04393	-0.01959	-0.03611	-0.02525	-0.06555	-0.00608383	-0.054		-6.38	-0.01711	-0.01485	-0.0544	-0.03828	-0.05214	-0.05605	-0.03981	-0.07906		-6.48	0.00831604	0.05586	0.04509	0.05055	0.01076	-0.01189	0.04732	0.01472		-6.38	0.00692734	-0.0256	-0.04465	-0.04184	-0.06461	0.000213772	-0.01163	-0.01297		-6.38	0.03229	0.03479	0.03815	0.06213	0.04041	0.07373	-0.01245	-0.00665283
	-6.38	-0.05121	-0.00982745	-0.05121	-0.0329	-0.05579	-0.01923	-0.05151		-6.28	-0.01979	-0.01558	-0.04732	-0.04134	-0.06068	-0.05678	-0.04836	-0.08174		-6.38	0.01085	0.05644	0.04655	0.04527	0.00389102	-0.00935361	0.04204	0.00944522		-6.28001	0.00497451	-0.02756	-0.0466	-0.03207	-0.06265	-0.00759888	-0.01358	-0.00552368		-6.28	0.03607	0.03625	0.03961	0.06555	0.04187	0.0752	-0.02271	0.00457764
	-6.28	-0.04144	-0.01634	-0.04144	-0.03449	-0.0623	-0.00164814	-0.05151		-6.18	-0.01833	-0.0043489	-0.05562	-0.04146	-0.06117	-0.0475	-0.0508	-0.08028		-6.28	0.01231	0.05009	0.06062	0.04674	0.00535598	-7.61449e-05	0.05327	0.01091		-6.18001	0.00985755	-0.03439	-0.05344	-0.03403	-0.05972	-0.009552	-0.01846	-0.01041		-6.18	0.05133	0.0343	0.03571	0.06946	0.03796	0.07129	-0.02271	0.000671387
	-6.18	-0.04795	-0.02545	-0.03819	-0.03123	-0.06165	-0.00815846	-0.04631		-6.08	-0.02492	-0.02071	-0.06026	-0.0461	-0.06776	-0.05409	-0.06325	-0.08492		-6.18	0.02443	0.0544	0.0533	0.05104	0.01942	-0.00358582	0.05757	0.02498		-6.08	0.00302124	-0.03537	-0.05441	-0.03891	-0.05484	-0.00466919	-0.0038147	-0.01529		-6.08	0.04343	0.05179	0.03952	0.07913	0.03983	0.07315	-0.01498	-0.00723267
	-6.08	-0.05511	-0.0248	-0.0473	-0.03839	-0.06099	-0.01727	-0.05542		-5.98	-0.04005	-0.01826	-0.06953	-0.05342	-0.06337	-0.06923	-0.06081	-0.08443		-6.08	0.02101	0.0666	0.045	0.0652	0.02382	0.00862122	0.06197	0.02937		-5.98	-0.000396915	-0.02512	-0.05783	-0.03403	-0.0524	0.000213623	-0.01114	-0.01285		-5.98	0.04059	0.03137	0.0445	0.06848	0.03699	0.07031	-0.02563	-0.00811704
	-5.98	-0.0447	-0.02024	-0.0447	-0.02993	-0.0662	-0.01467	-0.05477		-5.88	-0.03732	-0.01553	-0.07266	-0.04874	-0.06845	-0.06454	-0.05808	-0.08756		-5.98	0.02052	0.0583	0.0533	0.06471	0.02333	0.000320435	0.06148	0.02693		-5.88	0.0049744	-0.03537	-0.06613	-0.04135	-0.05289	-0.0071106	-0.01163	-0.01334		-5.88	0.03433	0.03488	0.03824	0.06418	0.03073	0.07382	-0.03189	0.00125122
	-5.88	-0.05186	-0.02089	-0.04405	-0.02537	-0.06685	-0.01206	-0.05021		-5.78	-0.0361	-0.02408	-0.07339	-0.04947	-0.06918	-0.06528	-0.06662	-0.08829		-5.88	0.02882	0.0666	0.04607	0.07106	0.01991	-0.00114436	0.06783	0.02742		-5.78001	-0.00576819	-0.03049	-0.0593	-0.03403	-0.05777	-0.01736	-0.00674438	-0.00845337		-5.78	0.03864	0.04114	0.04254	0.07629	0.03503	0.06836	-0.02954	-0.0022583
	-5.78	-0.05837	-0.00710109	-0.05056	-0.02602	-0.06478	-0.00294952	-0.05086		-5.68	-0.04005	-0.01826	-0.06758	-0.04366	-0.06337	-0.05946	-0.06276	-0.08247		-5.78	0.02159	0.05742	0.05232	0.06773	0.01463	0.00138895	0.06255	0.02019		-5.68001	-0.000396691	-0.03098	-0.06174	-0.03891	-0.05826	-0.01248	-0.01505	-0.00698853		-5.68	0.03668	0.03528	0.04059	0.07434	0.03308	0.06641	-0.03931	-0.0022583
	-5.68	-0.03676	-0.02415	-0.04067	-0.02199	-0.06816	0.00107853	-0.04915		-5.58	-0.04152	-0.01973	-0.05928	-0.04707	-0.06483	-0.06288	-0.07399	-0.08394		-5.68	0.03761	0.05586	0.05135	0.0818	0.02089	0.0056913	0.05904	0.02449		-5.58	-0.01163	-0.03439	-0.06516	-0.0394	-0.06168	-0.01297	-0.0126	-0.00259399		-5.58	0.03864	0.02942	0.04254	0.07629	0.03503	0.07031	-0.03735	0.00750732
	-5.58	-0.04405	-0.02675	-0.046	-0.01951	-0.0649	0.00356039	-0.05412		-5.48	-0.02711	-0.01509	-0.05464	-0.05025	-0.06252	-0.06606	-0.07716	-0.08125		-5.58	0.02687	0.05489	0.05379	0.06911	0.01991	-0.00309753	0.05806	0.0157		-5.48	-0.0091862	-0.04172	-0.06467	-0.04086	-0.05924	-0.01407	-0.02774	-0.00991862		-5.48	0.02634	0.02689	0.04001	0.06204	0.0325	0.06387	-0.04965	0.00497442
	-5.48	-0.0486	-0.02712	-0.0486	-0.02212	-0.07076	0.01072	-0.04891		-5.38	-0.03395	-0.01216	-0.05171	-0.05708	-0.06899	-0.06313	-0.08595	-0.08614		-5.48	0.02931	0.06709	0.04939	0.06374	0.02235	-0.000656128	0.0605	0.01814		-5.38	-0.01212	-0.04465	-0.08517	-0.03061	-0.07193	-0.00222801	-0.03067	-0.01089		-5.38	0.03629	0.02707	0.03043	0.06223	0.02292	0.06406	-0.04947	0.00515747
	-5.38	-0.05446	-0.02793	-0.04665	-0.02211	-0.06449	0.02439	-0.03914		-5.28	-0.03192	-0.01013	-0.04736	-0.04297	-0.06464	-0.05878	-0.0816	-0.08179		-5.38	0.02492	0.0627	0.05379	0.06129	0.01991	-0.00309731	0.05806	0.0157		-5.28001	-0.01163	-0.03439	-0.08273	-0.03354	-0.07144	-0.00515747	-0.03018	-0.00259399		-5.28	0.0191	0.02942	0.03082	0.06262	0.03113	0.06641	-0.04712	-0.0022583
	-5.28	-0.04588	-0.0261	-0.04002	-0.02134	-0.07011	0.03103	-0.05009		-5.18	-0.03444	-0.0107	-0.0522	-0.04585	-0.06752	-0.06166	-0.07277	-0.08662		-5.28	0.02736	0.06514	0.05916	0.06178	0.03017	0.00715637	0.06831	0.024		-5.18001	-0.00918598	-0.03195	-0.07443	-0.04282	-0.069	-0.01248	-0.02579	-0.000152588		-5.18	0.02203	0.03235	0.0318	0.05579	0.02429	0.06738	-0.04614	-0.00128174
	-5.18	-0.04405	-0.02793	-0.04637	-0.01951	-0.06608	0.027	-0.04631		-5.08	-0.03419	-0.02217	-0.05977	-0.04756	-0.06923	-0.06337	-0.07484	-0.08443		-5.18	0.01711	0.07442	0.05339	0.05934	0.02773	0.00666812	0.06783	0.0157		-5.08	-0.00634766	-0.02911	-0.07941	-0.04819	-0.06616	-0.00222778	-0.01514	0.00268555		-5.08	0.03522	0.04553	0.03717	0.06116	0.02966	0.06299	-0.04272	0.00408936
	-5.08	-0.0576	-0.0235	-0.0615	-0.02525	-0.06946	0.03103	-0.06181		-4.98	-0.03297	-0.00923157	-0.04878	-0.0522	-0.07387	-0.06801	-0.08107	-0.08125		-5.08	0.0172	0.07646	0.05769	0.05125	0.02196	0.00871277	0.06987	0.02751		-4.98	-0.00128195	-0.03381	-0.08411	-0.02972	-0.07086	0.000610352	-0.01984	0.00579813		-4.98	0.03033	0.03088	0.03424	0.05823	0.02673	0.06006	-0.05347	0.00116008
	-4.98	-0.04376	-0.03717	-0.05511	-0.02667	-0.08313	0.03546	-0.05347		-4.88	-0.04079	-0.01704	-0.05659	-0.05415	-0.06606	-0.07033	-0.08302	-0.08321		-4.98	0.01564	0.0804	0.05818	0.04811	0.02626	0.02278	0.07417	0.03145		-4.88	0.00106794	-0.03342	-0.07199	-0.04224	-0.07047	0.00567645	-0.01944	0.000335693		-4.88	0.02545	0.026	0.03522	0.06116	0.02966	0.05322	-0.05249	-0.00762939
	-4.88	-0.05902	-0.02285	-0.05121	-0.03448	-0.06881	0.02179	-0.06128		-4.78	-0.03879	-0.01505	-0.0546	-0.05801	-0.06992	-0.07578	-0.08688	-0.08707		-4.88	0.02199	0.0793	0.05974	0.05641	0.02675	0.02327	0.07234	0.03035		-4.78001	0.00106812	-0.04123	-0.08176	-0.03989	-0.06851	0.00802612	-0.02725	0.000335693		-4.78	0.02359	0.02219	0.02554	0.07101	0.02585	0.04941	-0.06216	-0.0173
	-4.78	-0.0447	-0.0261	-0.04665	-0.03579	-0.07402	0.02598	-0.05282		-4.68	-0.04738	-0.02364	-0.06319	-0.05879	-0.08241	-0.07655	-0.08961	-0.08784		-4.78	0.01573	0.08867	0.06258	0.05797	0.02831	0.03264	0.0645	0.03972		-4.68001	0.00106812	-0.04123	-0.08176	-0.03989	-0.07828	0.00802612	-0.02725	-0.00942993		-4.68	0.0321	0.02484	0.03406	0.06781	0.02655	0.05011	-0.06342	-0.00878906
	-4.68	-0.04795	-0.00657144	-0.04209	-0.03355	-0.07011	0.02895	-0.05021		-4.58	-0.0486	-0.0229	-0.06477	-0.04829	-0.09145	-0.06606	-0.09669	-0.08907		-4.68	0.01857	0.08369	0.06648	0.05885	0.03114	0.02766	0.06734	0.03474		-4.58	0.00643921	-0.0339	-0.07639	-0.03989	-0.06119	0.00802612	-0.02969	-0.00210571		-4.58	0.02057	0.03088	0.03229	0.06604	0.02478	0.04834	-0.06714	-0.01056
	-4.58	-0.03819	-0.01634	-0.04014	-0.02146	-0.0623	0.02309	-0.03849		-4.48	-0.05666	-0.02315	-0.07442	-0.05049	-0.08974	-0.06825	-0.09694	-0.09712		-4.58	0.02443	0.08955	0.06795	0.0569	0.03505	0.03352	0.0732	0.03865		-4.48	-0.00137307	-0.04367	-0.09396	-0.04233	-0.07095	0.01535	-0.02969	-0.00210549		-4.48	0.01276	0.03284	0.03424	0.06799	0.01697	0.05029	-0.073	-0.01837
	-4.48	-0.03623	-0.01959	-0.03623	-0.02928	-0.0636	0.03286	-0.04862		-4.38	-0.04343	-0.02164	-0.07095	-0.06461	-0.08823	-0.0726	-0.09543	-0.09561		-4.48	0.03139	0.09883	0.07039	0.06422	0.03651	0.05257	0.07075	0.03816		-4.38	0.00448564	-0.02805	-0.09787	-0.04233	-0.06705	0.00558494	-0.02383	0.00375366		-4.38	0.0152	0.02551	0.03473	0.07043	0.01941	0.05273	-0.08032	-0.01788
	-4.38	-0.03168	-0.01373	-0.03168	-0.01495	-0.05969	0.03741	-0.05151		-4.28	-0.03903	-0.0231	-0.06656	-0.05826	-0.08969	-0.06625	-0.08713	-0.09708		-4.38	0.02638	0.10127	0.06306	0.06081	0.04091	0.05464	0.06734	0.03474		-4.28001	0.00839204	-0.02609	-0.09396	-0.03647	-0.07095	0.01144	-0.01993	0.00570679		-4.28	0.02008	0.02844	0.02399	0.07532	0.02429	0.06738	-0.07544	-0.03058
	-4.28	-0.03558	-0.02309	-0.03363	-0.01886	-0.05892	0.03351	-0.03784		-4.18	-0.04645	-0.0227	-0.07397	-0.05981	-0.08929	-0.06781	-0.08868	-0.099		-4.28	0.01711	0.092	0.06795	0.07106	0.0414	0.04573	0.07759	0.03523		-4.18001	0.01523	-0.03293	-0.09689	-0.04233	-0.06412	0.01535	-0.02481	0.00473022		-4.18	0.01773	0.01828	0.03922	0.0632	0.02194	0.05722	-0.07779	-0.03293
	-4.18	-0.04458	-0.02936	-0.02504	-0.0259	-0.06165	0.02647	-0.04683		-4.08	-0.04547	-0.02368	-0.07495	-0.06665	-0.09027	-0.08441	-0.09552	-0.10742		-4.18	0.03175	0.08907	0.08269	0.06618	0.04433	0.05843	0.08247	0.04012		-4.08	0.01572	-0.01682	-0.09872	-0.03745	-0.07339	0.02219	-0.02628	-0.00454712		-4.08	0.01022	0.02444	0.03366	0.06741	0.02615	0.06924	-0.07358	-0.02872
	-4.08	-0.03949	-0.03705	-0.02972	-0.01105	-0.05957	0.03937	-0.05151		-3.98	-0.04323	-0.0273	-0.08833	-0.06245	-0.09389	-0.08217	-0.09132	-0.10323		-4.08	0.03673	0.10381	0.08418	0.08092	0.03172	0.06535	0.07573	0.04314		-3.98	0.01669	-0.01389	-0.10519	-0.04477	-0.07242	0.01291	-0.03897	-0.00161751		-3.98	-0.00131194	0.02072	0.03384	0.0676	0.01462	0.07919	-0.08743	-0.04025
	-3.98	-0.04523	-0.03326	-0.02569	-0.02069	-0.04797	0.03363	-0.04748		-3.88	-0.05173	-0.02603	-0.08902	-0.06119	-0.09689	-0.08676	-0.09201	-0.11173		-3.98	0.03078	0.10567	0.06844	0.08473	0.02382	0.06917	0.07368	0.03719		-3.88	0.00302094	-0.00997955	-0.10129	-0.05161	-0.07632	0.01584	-0.02725	0.00228882		-3.88	-0.00823975	0.02356	0.03473	0.07825	0.0155	0.08789	-0.09399	-0.04718
	-3.88	-0.03168	-0.03587	-0.02191	-0.00714174	-0.0529	0.05499	-0.0437		-3.78	-0.0569	-0.03511	-0.10396	-0.07027	-0.11147	-0.08607	-0.10695	-0.1208		-3.88	0.0342	0.10127	0.07478	0.0862	0.03114	0.06282	0.09468	0.03279		-3.78001	0.00106826	-0.0217	-0.11301	-0.05551	-0.08804	0.01974	-0.02921	-0.00942993		-3.78	-0.00628662	0.02551	0.03668	0.0802	-0.00012207	0.07227	-0.10376	-0.04523
	-3.78	-0.02842	-0.04759	-0.01866	-0.0117	-0.0623	0.0602	-0.04826		-3.68	-0.0547	-0.02119	-0.10371	-0.06612	-0.11903	-0.08583	-0.10475	-0.13814		-3.78	0.03859	0.0959	0.07332	0.08473	0.0453	0.06721	0.10103	0.0489		-3.68001	-0.00195365	-0.01495	-0.10626	-0.04965	-0.09302	0.00802612	-0.02246	-0.01245		-3.68	-0.00628662	0.02551	0.02692	0.0802	-0.00012207	0.07227	-0.10376	-0.04523
	-3.68	-0.0366	-0.05605	-0.01707	-0.01951	-0.06099	0.04653	-0.05607		-3.58	-0.05222	-0.02847	-0.12857	-0.06168	-0.11459	-0.09897	-0.0925	-0.1337		-3.68	0.02931	0.08662	0.08113	0.0735	0.03212	0.04817	0.0898	0.03572		-3.58	0.00643921	-0.02805	-0.10763	-0.05463	-0.09244	0.02258	-0.02383	-0.00405884		-3.58	0.00152588	0.03528	0.03278	0.08801	-0.00012207	0.07812	-0.10571	-0.03741
	-3.58	-0.03689	-0.05723	-0.01735	-0.01821	-0.03483	0.0615	-0.05477		-3.48	-0.06056	-0.02119	-0.11934	-0.05244	-0.10731	-0.0995	-0.10085	-0.13423		-3.58	0.02736	0.10225	0.0782	0.08131	0.03212	0.06575	0.09566	0.03572		-3.48	0.00595081	-0.00704968	-0.09836	-0.056	-0.07535	0.02121	-0.02432	-0.00454724		-3.48	0.00836197	0.03821	0.0318	0.0929	0.01257	0.07324	-0.1106	-0.03253
	-3.48	-0.03221	-0.05605	-0.00290909	-0.00181171	-0.03365	0.07009	-0.04032		-3.38	-0.0558	-0.03365	-0.13374	-0.05513	-0.11977	-0.09242	-0.09572	-0.10567		-3.48	0.04396	0.09151	0.08015	0.08815	0.01943	0.05501	0.09663	0.03474		-3.38	0.01669	-0.01779	-0.0853	-0.04672	-0.06461	0.02072	-0.01358	0.00619507		-3.38	0.0108	0.02893	0.03229	0.09729	0.02673	0.07178	-0.11792	-0.04962
	-3.38	-0.03884	-0.0528	-0.00954133	0.00876898	-0.0304	0.08103	-0.04732		-3.28	-0.06496	-0.02168	-0.15108	-0.04512	-0.12148	-0.09218	-0.10524	-0.1191		-3.38	0.02443	0.0837	0.08992	0.08034	0.02919	0.06282	0.09859	0.04256		-3.28001	0.0289	-0.00558566	-0.08749	-0.04575	-0.07193	0.01193	-0.01114	-0.01285		-3.28	0.01959	0.04163	0.04303	0.11389	0.04529	0.08643	-0.10522	-0.0213
	-3.28	-0.05511	-0.0541	-0.01605	0.01239	-0.01998	0.04718	-0.0437		-3.18	-0.0547	-0.04854	-0.14082	-0.03487	-0.10927	-0.09169	-0.09535	-0.144		-3.28	0.04787	0.09541	0.11091	0.10182	0.03114	0.0472	0.11617	0.04842		-3.18001	0.01034	-0.02219	-0.07211	-0.0433	-0.069	-0.00320435	0.01132	-0.01968		-3.18	0.01813	0.0675	0.05133	0.08508	0.05164	0.09473	-0.0813	-0.00323486
	-3.18	-0.04665	-0.05837	-0.00954151	0.00718212	-0.0024007	0.02989	-0.02938		-3.08	-0.063	-0.05684	-0.1374	-0.03145	-0.11366	-0.10976	-0.09352	-0.15425		-3.18	0.06496	0.09493	0.11256	0.13063	0.05214	0.02522	0.11958	0.06551		-3.08	-0.0038147	-0.02658	-0.05734	-0.01889	-0.07339	-0.00418091	0.02646	-0.02408		-3.08	0.00973511	0.06107	0.04489	0.07083	0.04129	0.09024	-0.0936	-0.01553
	-3.08	-0.06032	-0.07037	-0.00758868	0.00718182	0.00280797	-0.01076	-0.05086		-2.98	-0.05759	-0.05142	-0.13394	-0.02407	-0.09848	-0.09457	-0.08615	-0.14688		-3.08	0.04707	0.08449	0.09627	0.13228	0.04402	0.03664	0.131	0.0453		-2.98	-0.0126	-0.01584	-0.07394	-0.01743	-0.04312	-0.03006	0.03916	-0.04263		-2.98	-0.00726219	0.04407	0.04547	0.08704	0.06726	0.11231	-0.07544	-0.00714011
	-2.98	-0.05316	-0.0567	-0.00237873	0.0163	0.01843	-0.0329	-0.073		-2.88	-0.03961	-0.0647	-0.11401	0.01929	-0.07269	-0.10394	-0.0506	-0.13085		-2.98	0.03664	0.05098	0.13679	0.14919	0.05898	0.0262	0.13619	0.05281		-2.88	-0.06437	-0.00705543	-0.04013	-0.00277275	-0.02261	-0.04666	0.087	0.00717163		-2.88	-0.05853	0.06115	0.06451	0.07678	0.0863	0.13916	-0.02515	-0.06818
	-2.88	-0.04535	-0.07168	-0.00628316	0.02802	0.06595	-0.01922	-0.08862		-2.78	0.05183	-0.06505	-0.0714	0.08144	-0.06133	-0.10429	-0.000174999	-0.13707		-2.88	0.07912	0.0544	0.1778	0.17604	0.0057562	0.03157	0.18062	0.06014		-2.78001	-0.01542	-0.0261	-0.07834	0.04703	-0.05533	0.01096	0.12656	0.02328		-2.78	-0.07172	0.01672	0.02789	0.000732422	0.0321	0.1748	-0.03052	0.00457764
	-2.78	0.000225395	-0.07664	0.05491	0.07554	0.01607	-0.09084	-0.13289		-2.68	0.02167	-0.02295	-0.08398	0.0415	-0.06219	-0.04462	-0.01862	-0.14184		-2.78	0.06349	0.03877	0.16414	0.22878	0.07607	0.01204	0.21382	0.02889		-2.68001	0.02304	0.01981	-0.02072	0.10416	-0.10513	-0.01785	0.03574	0.08481		-2.68	-0.04388	-0.04138	0.0010376	-0.0957	0.03455	0.11475	-0.01831	0.00701904
	-2.68	-0.0399	-0.06191	0.00112021	0.00612509	0.02848	-0.16026	-0.11051		-2.58	0.02713	-0.0585	-0.07852	-0.00186157	-0.08798	-0.03915	-0.01706	-0.13443		-2.68	0.08693	0.04659	0.17839	0.17409	0.09364	-0.05046	0.16109	0.03474		-2.58	0.00204468	-0.00704956	-0.0339	0.0524	-0.05814	0.06125	0.06357	0.05405		-2.58	-0.01508	-0.00476074	0.02789	-0.0090332	0.0321	0.10644	-0.02075	-0.03644
	-2.58	-0.06228	-0.09511	0.00571698	0.03257	-0.04537	-0.11232	-0.10164		-2.48	0.02933	-0.06802	-0.1271	-0.00357032	-0.10727	0.08219	-0.03244	-0.10489		-2.58	0.05821	0.06474	0.11189	0.17271	0.1118	0.05754	0.13823	0.01579		-2.48	-0.06045	-0.07149	-0.13351	0.02945	-0.13747	0.07932	-0.04775	-0.02798		-2.48	-0.02288	-0.04186	0.12751	0.0304	-0.04797	0.04786	0.03785	-0.09307
	-2.48	-0.13686	-0.17831	-0.02908	-0.02993	-0.04263	-0.15725	-0.11727		-2.38	0.07694	-0.0618	-0.13455	-0.01687	-0.06747	0.17667	0.02298	-0.08462		-2.48	0.05617	0.03145	0.10808	0.13905	0.01015	0.23518	0.10884	-0.0468		-2.38	-0.05362	-0.15256	-0.18527	-0.07993	-0.06107	0.00900182	-0.0585	-0.00161743		-2.38	-0.00726318	0.02454	0.19586	0.11633	0.03796	-0.07166	-0.16528	-0.11456
	-2.38	-0.14548	0.28838	-0.01462	-0.02328	-0.07826	-0.11154	-0.03482		-2.28	-0.03588	-0.09221	-0.23333	-0.17815	-0.1588	-0.07286	-0.26366	-0.174		-2.38	0.04064	0.07061	0.15941	0.08483	0.20323	0.06108	0.04253	-0.01936		-2.28001	-0.01798	-0.08567	0.01443	-0.05161	-0.09537	0.05685	0.00643921	-0.01712		-2.28	0.16385	0.15695	0.06656	0.2214	0.10983	0.22128	0.01791	-0.03488
	-2.28	-0.10651	1.50597	0.1181	0.04462	2.80962	0.04071	0.026		-2.18	2.32476	1.2567	-7.943	1.29967	0.61199	0.87762	-7.3583	2.01671		-2.28	0.17241	0.01097	-9.32648	0.31816	0.18694	0.13463	0.14891	0.0421		-2.18001	-0.6465	0.06522	-0.6882	-0.02182	1.27426	0.02023	1.28427	-0.92642		-2.18	1.55972	3.60324	-2.74728	3.43527	3.50693	1.50546	-2.9147	-0.75714
	-2.18	2.97653	0.98639	2.97653	2.80966	2.0752	3.00656	2.38443		-2.08	-0.31267	-1.91002	-2.84215	-1.78111	-2.45744	-1.89885	-2.74162	-0.88438		-2.18	0.35388	-0.02008	-0.6678	-2.54688	-4.15076	-0.23395	-0.45246	-0.08661		-2.08	0.0039978	-0.20822	0.17899	1.32437	4.51645	-0.0867	11.1964	-0.75259		-2.08	0.44196	7.9425	0.065	7.5011	7.92859	0.16113	-0.32349	-0.13893
	-2.08	2.63641	0.67089	3.67938	6.88751	0.6386	7.9223	1.40173		-1.98	-0.04638	0.175	-0.1458	-0.19803	0.000988007	0.50685	0.10707	0.37446		-2.08	-0.579	0.20683	-0.13313	-0.29848	-0.79494	-0.59761	-0.7607	-0.82844		-1.98	0.61972	-0.00265503	0.64432	2.82437	0.30014	-0.31522	0.75156	0.00570679		-1.98	0.89061	0.75249	0.96288	1.36382	1.26396	0.10552	0.11113	0.02478
	-1.98	0.46349	0.59851	0.32914	1.16418	0.72052	1.15795	0.69012		-1.88	-0.42356	0.2779	-0.34014	0.42795	-0.25549	0.45938	-0.33337	0.12192		-1.98	-1.37245	0.1884	-0.7909	-0.13295	-0.84807	0.41789	-0.62093	-1.25508		-1.88	0.55495	-0.07915	0.50143	0.59839	0.23148	-0.17401	0.35084	-0.49069		-1.88	0.6477	0.86111	0.35669	1.14004	1.09915	0.35321	-0.05133	-0.03644
	-1.88	0.68018	0.89831	1.00796	0.63635	0.71137	0.82119	0.66976		-1.78	-0.68382	0.33955	-0.00663757	0.58406	0.09167	0.35304	0.02978	0.53511		-1.88	-0.48679	0.49434	-0.29567	0.54922	-0.30235	1.42269	-0.05522	0.34383		-1.78001	0.41865	0.5564	0.16007	0.41049	0.08774	-0.05917	-0.05301	0.24997		-1.78	0.63531	0.47534	-0.4295	0.11829	0.67041	0.02441	0.61011	-0.23135
	-1.78	1.24954	0.55768	0.25308	0.95145	0.52539	1.18973	0.82736		-1.68	0.06047	0.2174	-0.12257	0.30333	-0.10737	0.48906	0.02448	-0.36634		-1.78	0.50801	0.87587	0.64228	0.08736	0.68819	0.82765	0.49037	0.69411		-1.68001	0.45266	0.26386	0.48932	-0.02463	-0.47632	-0.0994	0.06885	-0.29419		-1.68	0.65878	0.49368	0.2861	0.26517	0.39188	0.19632	0.45779	-0.52806
	-1.68	0.64869	0.98236	0.29749	0.23023	1.35437	0.34315	0.61555		-1.58	0.05365	0.49145	-0.2887	0.2063	-0.03375	0.34479	-0.06122	0.82568		-1.68	0.18614	1.42119	-0.44737	1.10142	0.39988	0.4843	0.54936	-0.01058		-1.58	0.58173	0.57459	0.64893	-0.53949	1.37933	-0.32202	0.22296	-0.4245		-1.58	0.66127	1.3177	0.27846	0.45442	0.57332	0.0461	0.36458	0.14693
	-1.58	1.0777	1.22644	0.8277	1.47882	0.78558	1.25616	1.21411		-1.48	-0.17201	0.41424	0.02276	0.31036	0.12694	0.4367	0.02794	0.59612		-1.58	-0.65349	0.7632	-0.45668	1.7657	0.03719	-0.39439	0.32106	-0.34398		-1.48	0.38369	-0.00748444	0.45083	1.12476	0.07034	-0.18085	0.19167	-0.3823		-1.48	0.96711	0.93214	0.40187	1.30165	0.99281	0.32655	0.70326	-0.01466
	-1.48	1.31591	0.73159	0.77102	0.82678	0.62545	1.14904	1.46991		-1.38	-0.16217	0.40136	-0.05103	0.57679	-0.0351	0.57386	0.03582	0.47315		-1.48	0.36613	0.43944	-0.91475	-0.58931	0.70875	0.09593	-0.53865	-0.23061		-1.38	0.49405	0.46383	0.58543	0.09702	0.22136	-0.191	-0.0792	-0.29378		-1.38	0.56102	0.72564	0.05321	0.53619	0.61016	-0.14912	-0.30135	-1.17889
	-1.38	0.85268	-0.14604	0.28394	0.51553	0.26423	0.77491	0.86762		-1.28	-0.6515	-0.15901	-0.84113	-1.21839	-0.97908	-0.55177	0.94615	-0.92793		-1.38	0.57832	0.0497	1.82796	-0.25835	-1.22942	-0.60985	-1.10106	-1.03832		-1.28001	0.38865	-0.48568	0.42693	0.01909	0.03709	0.1674	-0.10487	-0.06245		-1.28	0.30182	0.30078	-0.48138	0.06177	0.04236	-0.26416	-0.36206	0.03514
	-1.28	0.0809	-2.57201	-0.67106	-0.1016	1.39332	0.38241	-0.09556		-1.18	6.36768	-0.27416	9.13392	7.04731	3.51942	-0.96813	8.14178	5.47608		-1.28	-0.0422	0.43503	4.48346	-0.30899	-0.75778	-0.30191	-0.91495	0.3884		-1.18001	-0.85346	6.99225	0.88531	0.0739	-0.93115	0.3015	-6.69263	-1.36462		-1.18	-3.3755	-8.88863	-0.48335	-10.6336	-11.7514	-2.6216	-3.35933	0.92691
	-1.18	0.44886	-0.08911	0.11329	-9.41217	-4.01672	-7.69732	-5.96984		-1.08	-1.77591	-0.31192	5.2485	-1.32053	-0.57693	-0.83322	5.03342	-2.19254		-1.18	2.34723	2.09479	6.92584	-0.11053	1.80353	-3.73822	-3.2923	2.38684		-1.08	0.45537	-0.54359	1.84404	-3.86578	-0.7693	7.1665	-3.53505	0.20775		-1.08	-0.64352	-4.33279	1.78812	-4.37424	-3.40964	-0.83487	0.33127	-1.33248
	-1.08	-3.90784	0.23001	-3.052	-3.39581	-3.23508	-5.21338	-2.05072		-0.98	-0.16018	1.52567	1.7045	0.6173	0.77664	0.74539	1.92807	0.84543		-1.08	-0.4541	-0.20068	0.75964	2.09985	2.98584	0.47534	0.40991	-0.60742		-0.98	0.29002	-0.02022	1.22203	-0.21999	-2.13735	-0.99782	-8.15316	0.3217		-0.98	-0.06191	-5.98049	-0.11385	-6.12734	-5.13113	-0.1564	-1.64181	-1.88721
	-0.98	-3.29654	-0.13471	-2.64759	-5.16812	-2.18726	-6.87509	-1.2656		-0.88	-0.58039	0.13449	0.06449	-0.30512	-0.57468	-0.62403	0.48886	0.11663		-0.98	-0.64252	-0.95044	0.76533	-0.06787	-0.01752	0.06384	-0.27075	-0.60998		-0.88001	-0.15547	0.2401	1.0585	-0.23602	0.8569	-0.43499	-1.13539	0.39017		-0.88	-0.38812	-1.58786	-0.25372	-2.17227	-1.08774	-0.32483	-1.34418	-1.45393
	-0.88001	-2.11396	-0.46631	-1.21281	-1.54218	-2.23181	-2.60191	-1.03227		-0.78	-0.62708	0.24627	-0.10028	-0.54669	-0.8011	-0.68787	0.44988	0.02038		-0.88	-0.18341	-0.76361	0.57231	-0.14233	0.22956	0.43586	0.01886	-0.19458		-0.78001	-0.3671	0.43631	0.99411	1.25937	1.01791	-0.05209	-1.21896	0.49301		-0.78	-0.21382	-1.4687	-0.40602	-1.15779	-0.9756	-0.16963	-1.34059	-1.48239
	-0.78	-1.97842	-0.67897	-0.86746	-1.43124	-2.05574	-2.55307	-1.47171		-0.68	-0.39876	0.14256	-0.17311	-0.61055	-0.76033	-0.40602	0.11958	0.07213		-0.78	-0.13233	-0.78517	0.6835	-0.16627	0.09276	0.19475	0.32	0.08623		-0.68001	-0.21468	-0.19844	0.84972	1.46414	0.67625	-0.13364	-0.87703	-0.04439		-0.68	-0.45639	-1.22928	-0.52902	-0.90384	-0.83066	-0.01456	-1.75186	-1.32796
	-0.68	-1.62345	-0.66299	-1.08091	-1.20634	-2.03237	-2.04929	-1.32297		-0.58	-0.71947	0.17609	-0.39275	-0.411	-0.48577	-0.30688	0.09644	0.25056		-0.68	0.20355	-0.71143	0.80605	-0.06714	0.38214	0.4931	0.41558	0.25018		-0.58	-0.11453	0.30997	0.50223	1.09746	1.1268	-0.10115	-0.4913	0.64059		-0.58	-0.61555	-1.36775	-0.98158	-1.2646	-0.59493	-0.40578	-1.57045	-1.01719
	-0.58	-1.58559	-0.55774	-1.13637	-0.95284	-1.98688	-1.68215	-1.33553		-0.48	-0.64272	0.12668	-0.46206	-0.36626	-0.37307	-0.3641	0.03886	-0.15701		-0.58	0.30067	-0.54588	1.00212	-0.00669861	0.53633	0.35664	0.40492	0.14497		-0.48	-0.17021	0.30159	0.74465	1.58475	0.48091	0.74515	-0.31334	0.58144		-0.48	-0.6013	-1.35386	-0.71226	-1.00895	-0.74943	-0.25987	-1.37181	-0.8886
	-0.48	-1.50342	-0.70905	-1.10694	-1.11719	-1.95149	-1.22766	-1.26349		-0.38	-1.01023	0.01665	-0.63575	-0.49936	-0.41786	-0.46555	-0.15553	-0.36667		-0.48	0.38817	-0.38301	0.94246	0.09837	0.6976	0.42033	0.65568	0.23369		-0.38	-0.19381	0.28343	0.50026	0.84276	0.75612	0.41057	-0.28506	0.58198		-0.38	-0.6176	-1.18264	-0.57506	-1.23537	-0.75051	-0.1414	-1.19402	-0.58148
	-0.38	-1.34968	-0.29092	-1.12233	-1.02119	-1.81851	-1.51924	-1.22926		-0.28	-0.91183	-0.20682	-0.99521	-0.30643	-0.71398	-0.64609	-0.76379	-0.30813		-0.38	0.47931	-0.3388	0.37163	0.16803	0.75006	0.37238	0.75385	0.23377		-0.28001	-0.14159	0.64424	1.65527	1.00111	0.85291	0.26741	-0.18475	0.64282		-0.28	-0.43079	-0.81226	-0.70734	-0.98804	-0.69965	-0.32568	-1.16693	-1.62277
	-0.28	-1.26823	1.19106	-1.1237	-1.20896	-2.08421	-1.46598	-1.48576		-0.18	-2.22604	-0.42965	-2.76333	-1.77456	-1.82705	-1.28018	-3.11089	-1.63912		-0.28	0.29396	-0.33934	-1.44658	0.04482	0.43196	0.248	0.5732	0.15822		-0.18001	-0.19684	-0.29492	4.86688	1.53033	1.8606	0.37744	0.69366	0.8349		-0.18	1.82675	-0.69888	-0.87131	-0.80319	-0.17416	-1.21188	-1.69028	17.6357
	-0.18	-1.11731	3.79993	-0.91187	0.54004	-2.15186	-0.05335	0.03821		-0.08	-7.1944	-0.59369	-7.40906	-6.86243	-5.4599	-2.12201	-7.289	-7.2868		-0.18	-0.49906	-0.6035	-0.81395	0.10799	0.51858	1.04598	1.20009	-0.58213		-0.08	1.15625	-4.33838	6.80194	3.89624	3.6886	-0.70038	2.9455	-0.01794		-0.08	7.39799	2.41692	1.382	2.88799	5.02879	-0.47932	-1.3448	51.0337
	-0.08	-1.48987	2.45131	-0.61762	6.54169	0.88387	5.11322	7.0473		0.02	-2.81676	-0.40709	-2.43725	-1.71344	-3.25493	-3.22484	-3.48241	-5.01501		-0.08	-0.97673	-1.55302	1.99403	0.70967	-0.01262	3.4214	3.24312	-1.43633		0.02	2.08348	2.51188	7.1425	8.10199	4.22093	-5.08875	-1.55965	-3.11721		0.02	7.86481	-0.53113	3.8988	-2.46002	-0.44189	-0.99487	-5.67407	60.6734
	0.02	0.83571	2.97089	1.35614	2.50673	2.73664	1.35555	9.3174		0.12	-2.9084	0.2909	-2.32324	-1.23268	-3.03351	-3.18324	-2.5235	-5.09651		0.02	1.24648	0.65578	2.80911	0.55476	1.32775	0.53804	0.88979	0.933		0.12	3.77103	5.41739	7.01035	6.71983	5.47903	-0.03695	-2.28738	-5.34976		0.12	10.3166	3.71249	6.92749	1.42422	1.93417	1.87793	-8.89148	60.8852
	0.12	1.74049	1.03085	2.61813	4.37946	4.46298	2.33255	17.4323		0.22	-2.77165	0.96498	-2.48979	-0.21312	-1.42701	-0.61998	1.31579	1.31526		0.12	1.94861	1.2301	3.57085	1.49042	1.67285	1.18384	1.43445	1.55225		0.21999	5.01741	7.34663	3.50021	7.62332	6.17123	1.24893	-0.03085	-2.25327		0.22	9.76013	9.33447	9.03943	8.40796	6.27759	7.48083	-9.41156	59.1753
	0.22	2.28082	0.60446	2.7785	6.0733	5.70303	5.08704	26.0239		0.32	-2.90142	-0.4132	-2.42778	0.33247	0.46003	2.97175	9.021	15.8906		0.22	2.99056	2.11507	4.22856	2.55544	2.64614	3.02034	3.70968	4.94191		0.31999	4.02063	5.5265	-0.48784	7.37253	5.90901	4.18137	6.2151	9.69936		0.32	3.92332	12.3899	6.57445	14.5391	10.7759	16.1929	-1.89644	59.0224
	0.32	1.74438	1.05263	2.07019	5.58765	6.69106	8.89667	33.8531		0.42	-1.53406	-0.68451	-0.77563	1.23108	2.62897	6.04498	17.1312	33.674		0.32	3.98314	2.87523	2.95938	3.49998	4.09727	5.49418	8.24443	14.6145		0.42	0.88985	1.97725	0.13594	3.89113	7.83119	8.10115	14.7232	32.7813		0.42	0.82693	6.85519	4.52615	13.1626	12.8745	22.5883	16.5744	60.5768
	0.42	0.98629	1.41089	2.07534	4.63662	8.52118	11.2519	42.5864		0.52	-0.38072	-0.17179	0.38631	2.33136	4.46004	8.76357	23.0126	46.4472		0.42	2.95364	2.47501	1.42899	3.48532	5.19669	8.85141	15.1766	32.1886		0.52	0.01486	0.69522	1.00473	3.37819	9.96524	11.0491	24.4139	53.8982		0.52	0.31595	3.11807	4.18509	9.17508	14.0643	24.234	32.8482	63.6917
	0.52	0.91247	1.71594	2.62299	5.17724	10.8532	13.9128	52.1332		0.62	0.12329	0.3556	1.08088	2.98455	5.92769	11.2449	28.0056	57.2375		0.52	0.99204	0.76181	1.04761	2.67331	6.01785	12.8851	24.0627	52.3481		0.61999	-0.0317	0.65727	1.71992	4.28105	12.0406	14.6028	32.6919	69.2133		0.62	0.2748	2.45928	4.52284	8.29637	14.9336	25.0498	37.8339	67.8171
	0.61999	1.07807	2.10526	3.2226	6.29364	13.2937	17.6218	62.0106		0.72	0.42881	0.63145	1.68449	3.76976	7.15237	13.5637	32.8037	67.3251		0.62	0.1751	0.33477	0.91924	2.89623	7.49975	16.9487	33.3332	71.4842		0.71999	-0.10196	0.85104	2.30156	5.37978	14.0925	18.3636	40.1209	82.7676		0.72	0.80107	2.78404	5.41588	8.66881	15.9654	26.3206	38.6356	72.3726
	0.72	1.23692	2.49131	3.86821	7.58104	15.8086	22.1123	72.6101		0.82	0.59156	0.86103	2.14412	4.36494	8.32533	15.8773	37.4888	77.3769		0.72	-0.04316	0.03606	1.22433	3.50884	8.95342	20.9496	41.9236	88.9098		0.81999	0.27598	1.00519	2.97559	6.33836	16.2197	22.0171	47.2918	96.2831		0.82	1.22321	3.18079	6.20874	9.5144	17.345	27.9549	38.7347	76.6618
	0.82	1.38121	2.87496	4.51793	8.79362	18.3407	26.8116	83.7895		0.92	0.83984	1.04639	2.62286	5.0343	9.56378	18.2306	42.2132	87.6845		0.82	-0.0599	0.20835	1.54979	4.26279	10.8398	24.9898	50.5345	106.102		0.92	0.40106	1.39197	3.54205	7.54401	18.1034	25.8052	54.8138	109.842		0.92	1.72038	3.66624	7.14928	10.5334	18.8102	30.3259	40.1811	81.1187
	0.92	1.55153	3.21714	5.14876	10.13	21.0153	31.9343	95.2723		1.02	0.98437	1.19952	3.05255	5.5702	10.6907	20.6005	46.9394	98.1666		0.92	0.04405	0.28886	1.8441	4.93748	12.6852	28.961	59.1436	123.555		1.02	0.61103	1.7082	4.10047	8.52026	20.1821	29.6448	62.5796	123.926		1.02	2.29423	4.31895	8.07506	11.7936	20.6355	33.0044	42.5651	85.8061
	1.02	1.67338	3.6219	5.76518	11.4417	23.7783	37.2827	106.884		1.12	1.04439	1.35328	3.37971	6.17903	11.8445	23.0453	51.9603	108.82		1.02	0.12004	0.41795	2.08632	5.62321	14.401	33.2491	68.1286	141.436		1.12	0.86656	1.97783	4.59277	9.57632	22.2833	33.7348	70.3476	138.404		1.12	2.45091	4.70499	8.90172	12.8581	22.7071	35.8315	45.6222	90.4819
	1.12	1.86141	3.97664	6.47274	12.7883	26.5564	42.7168	118.848		1.22	1.14933	1.57701	3.68785	6.72154	13.0788	25.5057	56.9673	119.597		1.12	0.15401	0.37581	2.26649	6.39901	16.2315	37.3463	77.0981	160.09		1.21999	1.04833	2.35369	5.17371	10.6147	24.3721	37.9861	78.4232	152.975		1.22	2.82439	5.34331	9.87083	14.2198	24.8594	38.7135	49.5676	95.1146
	1.22	2.03445	4.34175	7.16378	14.2051	29.3497	48.1665	130.728		1.32	1.25877	1.78251	3.97734	7.33097	14.2679	27.953	61.913	130.334		1.22	0.15956	0.51961	2.58657	7.21511	18.1272	41.6753	86.4591	178.775		1.31999	1.1875	2.76003	5.80037	11.7214	26.5437	42.1639	86.3486	167.177		1.32	3.21938	6.09688	10.7198	15.6141	26.851	41.505	53.4512	99.5693
	1.32	2.26089	4.73134	7.88747	15.5839	32.2076	53.946	142.646		1.42	1.35339	1.93573	4.27509	7.93927	15.4352	30.4191	66.933	141.071		1.32	0.24179	0.61203	2.85136	8.05399	20.1153	46.2162	95.9277	197.384		1.42	1.30173	2.93326	6.39005	12.8634	28.6411	46.3457	93.9082	180.779		1.42	3.57535	6.74466	11.6043	17.0204	28.8354	44.2848	57.2603	104.005
	1.42	2.44539	5.11647	8.58645	16.9406	35.0795	59.7594	154.575		1.52	1.46179	2.1004	4.57684	8.5633	16.6451	32.883	71.8387	151.75		1.42	0.27611	0.71233	3.06491	8.8867	22.0379	50.6649	105.289	216.309		1.52	1.38076	3.14627	6.9526	13.9588	30.7276	50.4767	101.93	194.406		1.52	4.01704	7.20277	12.5053	18.4367	30.867	47.1109	61.0504	108.347
	1.52	2.63564	5.50073	9.28561	18.3824	37.8895	65.6039	166.542		1.62	1.59729	2.28508	4.87249	9.19134	17.8314	35.3568	76.8105	162.366		1.52	0.35489	0.81454	3.33467	9.66824	23.9682	55.1413	114.819	234.814		1.62	1.53924	3.35436	7.49744	15.0355	32.706	54.526	109.903	207.888		1.62	4.41647	7.6592	13.3407	19.6748	32.7824	49.9016	64.8092	112.683
	1.62	2.83783	5.86895	9.96912	19.7741	40.7562	71.455	178.471		1.72	1.70968	2.47909	5.15829	9.75802	19.0274	37.8282	81.7111	172.965		1.62	0.41994	0.99483	3.54804	10.4309	25.9395	59.5138	124.308	253.188		1.71999	1.77067	3.62058	8.06914	16.1292	34.7027	58.5513	117.581	221.477		1.72	4.71034	8.13588	14.1826	20.9074	34.6028	52.5994	68.4718	117.004
	1.72	3.02875	6.24367	10.6611	21.1412	43.6637	77.3482	190.324		1.82	1.81758	2.61129	5.45412	10.3648	20.2435	40.3115	86.5792	183.492		1.72	0.47512	1.07735	3.85613	11.2279	27.8717	63.9166	133.656	271.324		1.81999	1.94034	3.87419	8.62468	17.1731	36.7106	62.5561	125.206	234.663		1.82	5.01997	8.6338	15.0512	22.0827	36.4617	55.286	72.1022	121.266
	1.82	3.22298	6.61049	11.3504	22.5463	46.5485	83.1995	202.175		1.92	1.92267	2.77844	5.75604	10.9518	21.4415	42.7985	91.4378	194.023		1.82	0.55194	1.14832	4.108	12.0454	29.7571	68.3181	142.841	289.259		1.92	2.0741	4.17633	9.16943	18.1724	38.6412	66.5426	132.563	247.854		1.92	5.28836	9.04825	15.8059	23.2159	38.2789	57.8606	75.6694	125.536
	1.92	3.37575	7.01101	12.0335	23.9428	49.4314	89.0495	213.879		2.02	2.019	2.95052	6.0735	11.5658	22.632	45.2605	96.2982	204.446		1.92	0.57413	1.26035	4.32635	12.8133	31.6938	72.6934	152.067	306.972		2.02	2.18531	4.4106	9.67518	19.1566	40.5747	70.5162	139.897	260.606		2.02	5.59684	9.49931	16.5574	24.4197	40.208	60.3824	79.2607	129.764
	2.02	3.54775	7.38678	12.7177	25.3184	52.3123	94.8539	225.607		2.12	2.11441	3.10342	6.35251	12.1303	23.8567	47.7255	101.165	214.849		2.02	0.54755	1.37482	4.58569	13.5546	33.5871	77.091	161.368	324.429		2.12	2.35235	4.64166	10.1992	20.117	42.5128	74.4321	147.253	273.198		2.12	5.87799	9.94451	17.2428	25.6359	41.9681	62.8999	82.7708	133.884
	2.12	3.72784	7.76686	13.4036	26.6992	55.1599	100.654	237.302		2.22	2.2039	3.24522	6.62712	12.7018	25.0551	50.1587	106.005	225.226		2.12	0.58271	1.46228	4.83476	14.3163	35.4777	81.4699	170.608	341.62		2.21999	2.50221	4.86421	10.705	21.1157	44.4409	78.2257	154.521	285.513		2.22	6.14319	10.4016	17.9522	26.8039	43.7201	65.4112	86.2527	137.936
	2.22	3.90475	8.14276	14.0731	28.084	58.0062	106.504	249.019		2.32	2.31558	3.40768	6.90329	13.2866	26.2567	52.6001	110.845	235.532		2.22	0.60716	1.55705	5.0846	15.0767	37.367	85.8025	179.582	358.722		2.31999	2.63067	5.08405	11.2002	22.0965	46.3204	81.9857	161.621	297.766		2.32	6.42752	10.8968	18.6678	28.0023	45.4313	67.9612	89.7461	141.994
	2.32	4.06427	8.5174	14.7397	29.4454	60.8699	112.344	260.695		2.42	2.39989	3.55016	7.18682	13.8783	27.4308	55.0359	115.72	245.782		2.32	0.6285	1.63893	5.31551	15.87	39.2696	90.1192	188.58	375.457		2.42	2.76767	5.27029	11.6555	23.0468	48.202	85.7817	168.665	309.907		2.42	6.69841	11.3138	19.4089	29.1575	47.1245	70.4469	93.1669	145.93
	2.42	4.22949	8.87518	15.3998	30.8287	63.7191	118.21	272.41		2.52	2.49223	3.70543	7.47209	14.4437	28.6252	57.4919	120.572	255.929		2.42	0.63283	1.71944	5.54625	16.6126	41.1563	94.3853	197.506	391.936		2.52	2.9002	5.51025	12.1771	23.9709	50.1392	89.5105	175.727	321.729		2.52	6.97015	11.7223	20.1182	30.2379	48.7826	72.7261	96.5227	149.908
	2.52	4.37836	9.22874	16.0776	32.1939	66.5378	124.005	283.891		2.62	2.55849	3.84236	7.73799	15.0197	29.814	59.925	125.404	266.032		2.52	0.65068	1.78612	5.77733	17.3277	43.0109	98.5926	206.425	408.354		2.62	3.03222	5.76922	12.674	24.933	51.9705	93.2622	182.738	333.478		2.62	7.25192	12.1329	20.8359	31.3325	50.4866	75.1195	99.8689	153.781
	2.62	4.53733	9.57753	16.7596	33.5615	69.3745	129.787	295.344		2.72	2.65014	4.00396	8.03863	15.5953	31.0053	62.3588	130.22	276.058		2.62	0.67473	1.84764	5.99519	18.0154	44.8271	102.818	215.27	424.386		2.71999	3.1539	6.00375	13.1531	25.8725	53.8206	97.0134	189.67	345.041		2.72	7.50925	12.5664	21.5112	32.3809	52.1658	77.4374	103.148	157.633
	2.72	4.69399	9.92116	17.4518	34.9334	72.2107	135.561	306.814		2.82	2.72444	4.16773	8.32545	16.1853	32.1968	64.7843	134.962	286.044		2.72	0.66799	1.92799	6.22898	18.7551	46.645	107.002	223.936	440.108		2.81999	3.31014	6.22488	13.6242	26.8161	55.6742	100.674	196.486	356.332		2.82	7.7695	12.9751	22.2129	33.4341	53.8385	79.7582	106.377	161.456
	2.82	4.86416	10.2688	18.1083	36.2906	75.0077	141.323	318.224		2.92	2.81386	4.3044	8.59883	16.7614	33.3839	67.212	139.699	295.93		2.82	0.69866	1.98839	6.44862	19.4924	48.4878	111.185	232.631	455.721		2.92	3.42969	6.46552	14.1008	27.7711	57.5046	104.315	203.245	367.638		2.92	8.02768	13.3872	22.93	34.5005	55.4358	82.0668	109.598	165.169
	2.92	5.03176	10.618	18.7763	37.6168	77.831	147.128	329.659		3.02	2.90785	4.45113	8.86275	17.3398	34.5701	69.6556	144.451	305.845		2.92	0.74446	2.02248	6.66902	20.2242	50.325	115.397	241.212	471.152		3.02	3.57178	6.69549	14.5772	28.6583	59.2756	107.894	209.963	378.714		3.02	8.27545	13.7897	23.588	35.569	57.0297	84.4149	112.766	168.788
	3.02	5.21922	10.9713	19.4396	38.9485	80.6413	152.861	340.964		3.12	3.01433	4.61815	9.1251	17.9186	35.7695	72.0742	149.192	315.697		3.02	0.74806	2.06746	6.8954	20.9348	52.1489	119.59	249.707	486.36		3.12	3.69921	6.92681	15.048	29.5621	61.1003	111.461	216.577	389.532		3.12	8.53305	14.1699	24.2768	36.6192	58.5978	86.7343	116.004	172.418
	3.12	5.36314	11.3104	20.1014	40.2744	83.4578	158.625	352.206		3.22	3.11932	4.78369	9.44336	18.5259	36.9476	74.496	153.913	325.453		3.12	0.76546	2.14308	7.09773	21.671	53.9768	123.791	258.156	501.403		3.21999	3.81738	7.16766	15.508	30.463	62.9275	115.068	223.177	400.435		3.22	8.78592	14.5619	24.9367	37.6673	60.1964	89.0367	119.065	175.961
	3.22	5.52875	11.6452	20.7768	41.6275	86.2743	164.376	363.483		3.32	3.1976	4.9401	9.73648	19.1178	38.1294	76.9395	158.645	335.108		3.22	0.78029	2.20479	7.3329	22.4022	55.8081	127.998	266.619	516.193		3.31999	3.92752	7.40439	15.9677	31.3878	64.7111	118.625	229.776	411.034		3.32	9.03793	14.9428	25.6079	38.6908	61.7316	91.3446	122.094	179.528
	3.32	5.70152	12.0009	21.4574	42.9698	89.0955	170.106	374.657		3.42	3.28976	5.09476	10.0275	19.6901	39.3164	79.3731	163.35	344.695		3.32	0.79317	2.27236	7.53456	23.13	57.6292	132.139	275.079	530.565		3.42	4.07333	7.62869	16.446	32.3045	66.4706	122.152	236.295	421.615		3.42	9.28552	15.3388	26.2679	39.7119	63.2819	93.4914	125.116	182.963
	3.42	5.88918	12.3307	22.1157	44.3161	91.8913	175.845	385.781		3.52	3.38974	5.25137	10.3157	20.2709	40.4992	81.7859	168.078	354.231		3.42	0.81087	2.34084	7.74754	23.857	59.4558	136.157	283.497	544.855		3.52	4.21396	7.84939	16.9374	33.1964	68.2538	125.701	242.736	432.009		3.52	9.53842	15.7437	26.9095	40.7027	64.7825	95.6557	128.107	186.405
	3.52	6.06858	12.6542	22.7873	45.6416	94.7079	181.565	396.812		3.62	3.51637	5.40926	10.6174	20.8698	41.6841	84.188	172.799	363.805		3.52	0.83635	2.40343	7.96757	24.6032	61.2782	140.22	291.65	558.958		3.62	4.31103	8.07733	17.3864	34.1144	69.9973	129.234	249.052	442.132		3.62	9.77017	16.1164	27.5495	41.7121	66.3115	97.755	130.991	189.825
	3.62	6.25934	13.013	23.4527	47.0085	97.5194	187.303	407.795		3.72	3.61763	5.56325	10.9104	21.4715	42.8619	86.5919	177.458	373.266		3.62	0.8673	2.48711	8.15904	25.3564	63.1041	144.264	299.805	572.784		3.71999	4.4252	8.29892	17.8213	34.9927	71.7326	132.709	255.416	452.215		3.72	10.0254	16.4966	28.1894	42.7095	67.8229	99.8637	133.893	193.227
	3.72	6.45009	13.3495	24.0923	48.3375	100.332	193.044	418.781		3.82	3.70554	5.7211	11.2034	22.0434	44.0197	88.9724	182.121	382.65		3.72	0.88616	2.55089	8.3827	26.0905	64.9432	148.293	307.924	586.545		3.81999	4.53494	8.51218	18.2549	35.8745	73.463	136.133	261.686	462.176		3.82	10.2741	16.8899	28.8288	43.6985	69.2721	101.944	136.805	196.512
	3.82	6.63629	13.7049	24.7336	49.6663	103.145	198.771	429.729		3.92001	3.82642	5.84271	11.4903	22.6103	45.2015	91.3636	186.747	392.037		3.82	0.88948	2.62685	8.59169	26.7872	66.7434	152.306	316.049	600.08		3.92	4.6586	8.71591	18.7086	36.7459	75.2144	139.583	267.87	472.088		3.92	10.4836	17.2436	29.468	44.6697	70.7066	104.019	139.653	199.762
	3.92	6.79437	14.032	25.4061	51.022	105.974	204.486	440.639		4.02	3.92639	5.99701	11.7856	23.1881	46.3597	93.7578	191.346	401.383		3.92	0.89143	2.68898	8.83522	27.4942	68.5305	156.314	324.087	613.379		4.02	4.78104	8.92624	19.1494	37.6493	76.9396	142.988	274.069	481.66		4.02	10.6927	17.6096	30.093	45.6346	72.1699	106.021	142.517	202.918
	4.02	6.95347	14.3602	26.0605	52.3839	108.769	210.166	451.339		4.12	4.02796	6.14313	12.0821	23.7505	47.5156	96.1332	195.908	410.57		4.02	0.89278	2.80165	9.05263	28.2081	70.3054	160.309	332.014	626.398		4.12	4.88836	9.13476	19.5981	38.5522	78.6739	146.319	280.172	491.153		4.12	10.9167	17.9911	30.7194	46.5692	73.5846	107.995	145.319	206.086
	4.12	7.13723	14.69	26.7036	53.7285	111.562	215.792	462.015		4.21999	4.1104	6.28099	12.3821	24.3197	48.6633	98.4929	200.492	419.675		4.12	0.91878	2.90578	9.26716	28.9122	72.0813	164.338	339.973	639.375		4.21999	4.98721	9.32968	20.0317	39.4392	80.3614	149.692	286.174	500.625		4.22	11.1335	18.3802	31.3171	47.4954	74.9581	110.011	148.093	209.254
	4.22	7.30882	15.0269	27.3557	55.0693	114.345	221.43	472.698		4.32	4.20227	6.41705	12.6666	24.876	49.8173	100.875	205.044	428.702		4.22	0.93019	2.97188	9.49412	29.601	73.8404	168.301	347.827	652.013		4.31999	5.12478	9.53757	20.458	40.3056	82.0587	153.076	292.194	509.837		4.32	11.3644	18.7243	31.925	48.4196	76.3413	111.995	150.882	212.402
	4.32	7.48317	15.3622	28.0008	56.3944	117.135	227.054	483.32		4.42001	4.31136	6.56361	12.9596	25.464	50.9869	103.243	209.624	437.751		4.32	0.93486	3.04845	9.70622	30.2873	75.5955	172.222	355.636	664.461		4.42	5.25409	9.75049	20.8623	41.162	83.7333	156.444	298.179	519.04		4.42	11.5612	19.0711	32.4944	49.3352	77.708	113.976	153.489	215.535
	4.42	7.65127	15.6889	28.6571	57.7204	119.922	232.688	493.933		4.52	4.40083	6.72182	13.2444	26.0457	52.1256	105.596	214.182	446.772		4.42	0.9724	3.12968	9.93867	30.9756	77.3342	176.19	363.335	676.817		4.52	5.33966	9.95398	21.2767	42.0354	85.4166	159.738	304.12	528.192		4.52	11.7662	19.4152	33.0748	50.2703	79.0942	115.946	156.127	218.555
	4.52	7.83693	16.0261	29.3073	59.0466	122.738	238.324	504.506		4.62	4.47302	6.86554	13.5412	26.6019	53.2775	107.976	218.733	455.621		4.52	0.99464	3.20235	10.1517	31.6478	79.0787	180.116	371.023	688.996		4.62	5.45233	10.1796	21.6895	42.8788	87.0875	163.069	309.955	537.041		4.62	11.9642	19.762	33.6443	51.1585	80.4883	117.922	158.732	221.543
	4.62	8.02732	16.3609	29.9765	60.378	125.524	243.93	515.005		4.71999	4.55774	7.01117	13.8212	27.1475	54.4227	110.343	223.261	464.392		4.62	0.99797	3.27208	10.3626	32.2824	80.8133	184.024	378.724	700.841		4.71999	5.57351	10.3902	22.0903	43.7297	88.7481	166.353	315.736	545.803		4.72	12.1804	20.1126	34.2039	52.0286	81.8057	119.839	161.292	224.498
	4.72	8.2066	16.6778	30.5933	61.6765	128.32	249.529	525.375		4.82	4.64493	7.15927	14.1076	27.6983	55.5732	112.691	227.813	473.2		4.72	1.01817	3.33525	10.6095	32.9526	82.5573	187.917	386.425	712.845		4.81999	5.67404	10.5813	22.5017	44.5658	90.3896	169.602	321.415	554.761		4.82	12.3985	20.4498	34.752	52.9147	83.0668	121.625	163.838	227.414
	4.82	8.35712	17.008	31.2458	63.0004	131.111	255.096	535.698		4.92001	4.73738	7.30177	14.4013	28.2627	56.7254	115.044	232.386	481.975		4.82	1.03392	3.41191	10.8161	33.6254	84.2609	191.757	393.838	724.35		4.92	5.77753	10.788	22.8975	45.4143	92.0185	172.824	327.116	563.232		4.92	12.5953	20.7869	35.3176	53.781	84.3999	123.463	166.355	230.314
	4.92	8.5272	17.329	31.9042	64.3369	133.908	260.709	546.015		5.02	4.82243	7.43211	14.6933	28.8243	57.8671	117.385	236.914	490.723		4.92	1.04161	3.47942	11.0267	34.3315	85.9952	195.612	401.273	735.777		5.02	5.8869	11.0122	23.2924	46.2366	93.6314	176.022	332.845	571.69		5.02	12.8122	21.1213	35.8532	54.635	85.6679	125.303	168.892	233.181
	5.02	8.72898	17.649	32.5473	65.677	136.671	266.309	556.289		5.12	4.91365	7.57375	14.9815	29.3768	58.9993	119.727	241.357	499.328		5.02	1.0631	3.53642	11.2429	35.0093	87.7218	199.425	408.652	747.08		5.12	6.01385	11.2098	23.7103	47.0468	95.2291	179.257	338.487	580.177		5.12	13.0197	21.4402	36.381	55.4753	86.895	127.086	171.369	235.967
	5.12	8.90647	17.9774	33.1932	66.9681	139.447	271.897	566.487		5.21999	5.00992	7.72934	15.2581	29.9633	60.1448	122.055	245.807	507.924		5.12	1.07161	3.6078	11.4396	35.6861	89.4588	203.252	416.049	758.204		5.21999	6.12921	11.4271	24.103	47.8616	96.8315	182.476	344.154	588.351		5.22	13.215	21.7761	36.9201	56.3308	88.1411	128.874	173.848	238.798
	5.22	9.08449	18.3144	33.8427	68.3141	142.229	277.415	576.583		5.32	5.10384	7.85805	15.5369	30.5377	61.2833	124.408	250.253	516.446		5.22	1.08507	3.67326	11.6556	36.3539	91.191	207.037	423.315	769.051		5.31999	6.25702	11.6558	24.5043	48.6667	98.4371	185.65	349.715	596.533		5.32	13.4063	22.108	37.4395	57.151	89.3617	130.594	176.215	241.609
	5.31999	9.27301	18.6369	34.5031	69.6468	145.03	282.982	586.645		5.42001	5.18578	8.00798	15.8145	31.1076	62.4297	126.732	254.721	524.926		5.32	1.10997	3.74541	11.8536	37.0483	92.9073	210.853	430.622	779.865		5.42	6.35086	11.8457	24.895	49.4813	100.025	188.787	355.151	604.504		5.42	13.6071	22.4397	37.9586	57.9627	90.5918	132.385	178.566	244.317
	5.42	9.44904	18.9533	35.1619	70.9853	147.778	288.48	596.657		5.52	5.27832	8.14423	16.0926	31.654	63.5679	129.055	259.146	533.29		5.42	1.1338	3.81807	12.0624	37.7108	94.6202	214.628	437.855	790.692		5.52	6.46213	12.0608	25.3035	50.2865	101.609	191.861	360.58	612.389		5.52	13.8083	22.7772	38.4798	58.7932	91.8047	134.137	180.928	246.962
	5.52	9.63267	19.2637	35.8006	72.3056	150.536	293.981	606.661		5.62	5.36136	8.28159	16.369	32.2031	64.7166	131.353	263.559	541.591		5.52	1.14729	3.86476	12.2765	38.3852	96.3356	218.418	445.03	801.076		5.62	6.57684	12.2451	25.6929	51.0817	103.164	194.95	366.009	620.293		5.62	13.9893	23.0797	38.9796	59.5914	92.9932	135.808	183.226	249.553
	5.62	9.80048	19.6022	36.447	73.6141	153.294	299.433	616.598		5.71999	5.46139	8.39493	16.6331	32.7641	65.8362	133.658	267.955	549.819		5.62	1.17394	3.93828	12.4781	39.0771	98.0592	222.188	452.14	811.384		5.71999	6.68124	12.4378	26.0906	51.8656	104.732	198.029	371.43	628.088		5.72	14.1895	23.3893	39.4922	60.3951	94.184	137.532	185.502	252.164
	5.72	9.9608	19.926	37.0877	74.9228	156.062	304.942	626.448		5.82	5.54979	8.52275	16.9106	33.3138	66.9538	135.969	272.358	557.956		5.72	1.18605	3.9836	12.6853	39.7713	99.7193	225.97	459.201	821.597		5.81999	6.7756	12.6341	26.492	52.652	106.304	201.082	376.767	635.597		5.82	14.3659	23.6945	40.0065	61.1789	95.3701	139.183	187.825	254.763
	5.81999	10.1369	20.2338	37.7444	76.2392	158.807	310.436	636.198		5.92001	5.62999	8.65215	17.181	33.8842	68.0676	138.276	276.753	566.12		5.82	1.20384	4.04045	12.8855	40.4531	101.392	229.718	466.154	831.631		5.92	6.89783	12.8259	26.8869	53.446	107.885	204.107	382.023	643.125		5.92	14.5446	23.9865	40.486	61.9416	96.5605	140.858	190.107	257.342
	5.92	10.3018	20.5598	38.3916	77.547	161.542	315.851	645.965		6.02	5.69896	8.79106	17.4484	34.4434	69.187	140.576	281.072	574.164		5.92	1.22237	4.1078	13.088	41.1392	103.1	233.409	473.157	841.483		6.02	6.99472	13.0227	27.2713	54.2374	109.419	207.17	387.208	650.57		6.02	14.7213	24.2804	40.9713	62.7062	97.7255	142.509	192.354	259.898
	6.02	10.4716	20.876	39.0552	78.861	164.28	321.29	655.664		6.12	5.79831	8.93301	17.7122	35.0229	70.3371	142.896	285.41	582.199		6.02	1.24123	4.1794	13.3103	41.7971	104.777	237.146	480.057	851.166		6.12	7.10272	13.2303	27.6469	55.0241	110.941	210.238	392.379	657.949		6.12	14.9113	24.5697	41.4718	63.4861	98.9057	144.142	194.542	262.46
	6.12	10.6432	21.2089	39.6983	80.1544	167.032	326.722	665.379		6.21999	5.88948	9.07143	17.9909	35.6007	71.4638	145.176	289.763	590.2		6.12	1.24913	4.23381	13.5129	42.459	106.449	240.804	486.836	860.803		6.21999	7.20126	13.4265	28.0165	55.7922	112.499	213.252	397.53	665.231		6.22	15.088	24.8561	41.9512	64.2448	100.053	145.736	196.774	264.942
	6.22	10.8199	21.5202	40.3469	81.471	169.767	332.109	675.012		6.32	5.97581	9.21831	18.2663	36.132	72.5908	147.462	294.083	598.058		6.22	1.27159	4.29765	13.7175	43.1283	108.13	244.456	493.642	870.376		6.31999	7.30392	13.6018	28.3914	56.5685	114.03	216.231	402.633	672.428		6.32	15.2579	25.1666	42.42	64.9827	101.205	147.276	198.951	267.36
	6.31999	10.9906	21.8376	40.9671	82.7589	172.51	337.497	684.449		6.42001	6.06717	9.3757	18.5357	36.6847	73.7115	149.743	298.391	605.901		6.32	1.29222	4.35771	13.9152	43.8013	109.803	248.135	500.42	879.526		6.42	7.40781	13.789	28.7859	57.3548	115.549	219.184	407.752	679.536		6.42	15.4372	25.4592	42.9118	65.7326	102.373	148.856	201.08	269.721
	6.42	11.1497	22.1549	41.6165	84.0574	175.239	342.898	693.881		6.52	6.15709	9.49174	18.8096	37.216	74.8252	152.019	302.677	613.7		6.42	1.31105	4.425	14.1003	44.4545	111.479	251.778	507.076	888.676		6.52	7.4826	13.9677	29.1576	58.1344	117.06	222.178	412.759	686.597		6.52	15.6071	25.7365	43.402	66.4709	103.513	150.424	203.199	272.065
	6.52	11.3244	22.4895	42.26	85.3564	177.984	348.307	703.265		6.62	6.21317	9.63535	19.0837	37.7682	75.9492	154.303	306.962	621.49		6.52	1.31017	4.47649	14.2818	45.1102	113.119	255.404	513.757	897.747		6.62	7.58017	14.1375	29.5185	58.8909	118.569	225.101	417.772	693.446		6.62	15.7735	26.0026	43.8575	67.1979	104.547	151.971	205.336	274.374
	6.62	11.4774	22.8274	42.9048	86.6696	180.709	353.661	712.564		6.71999	6.29764	9.78232	19.358	38.3331	77.0868	156.588	311.247	629.149		6.62	1.32765	4.54317	14.4837	45.7758	114.77	259.022	520.358	906.673		6.71999	7.67743	14.3129	29.9032	59.6599	120.074	228.001	422.702	700.274		6.72	15.9323	26.2848	44.3077	67.9215	105.579	153.523	207.417	276.687
	6.72	11.6474	23.1278	43.5321	87.9844	183.431	359.017	721.826		6.82	6.3784	9.92168	19.6103	38.8647	78.218	158.866	315.498	636.734		6.72	1.34007	4.61259	14.6935	46.4331	116.439	262.634	526.908	915.516		6.81999	7.78839	14.5059	30.2665	60.4255	121.567	230.928	427.635	706.966		6.82	16.086	26.569	44.7696	68.6412	106.655	155.045	209.42	279.025
	6.81999	11.8286	23.429	44.1825	89.3122	186.152	364.339	731.006		6.92001	6.45699	10.0667	19.8732	39.403	79.336	161.123	319.754	644.277		6.82	1.36046	4.65605	14.8893	47.0648	118.121	266.224	533.34	924.268		6.92	7.87079	14.6801	30.6298	61.1873	123.061	233.829	432.535	713.598		6.92	16.2549	26.8766	45.2003	69.3531	107.71	156.585	211.429	281.336
	6.92	11.9872	23.7549	44.8052	90.6289	188.861	369.683	740.172		7.02	6.55858	10.2112	20.1307	39.9452	80.4841	163.4	323.991	651.857		6.92	1.38634	4.72453	15.0885	47.7036	119.777	269.803	539.798	932.869		7.02	7.98398	14.8694	30.991	61.9314	124.541	236.694	437.379	720.178		7.02	16.3947	27.155	45.6603	70.073	108.741	158.065	213.409	283.617
	7.02	12.1568	24.052	45.4322	91.9466	191.576	375.06	749.271		7.12	6.61067	10.3239	20.3914	40.5055	81.5952	165.659	328.22	659.316		7.02	1.39211	4.7795	15.2923	48.3285	121.422	273.369	546.243	941.153		7.12	8.07333	15.0525	31.3417	62.7024	126.015	239.621	442.158	726.801		7.12	16.567	27.421	46.1017	70.7648	109.774	159.565	215.422	285.947
	7.12	12.3286	24.3622	46.0571	93.2715	194.293	380.366	758.207		7.21999	6.67703	10.4488	20.6573	41.0602	82.7002	167.915	332.433	666.718		7.12	1.40294	4.83916	15.4801	48.9764	123.05	276.915	552.672	949.467		7.21999	8.1579	15.2227	31.6942	63.4211	127.493	242.455	446.891	733.012		7.22	16.7082	27.6911	46.5011	71.445	110.824	161.005	217.38	288.121
	7.22	12.4813	24.6913	46.6767	94.5622	196.997	385.665	767.103		7.32	6.76888	10.593	20.9308	41.5872	83.8194	170.179	336.629	674.142		7.22	1.41847	4.92305	15.6549	49.5932	124.685	280.453	558.994	957.66		7.31999	8.27023	15.408	32.0667	64.1775	128.971	245.276	451.613	739.297		7.32	16.8614	27.9534	46.9337	72.1276	111.881	162.452	219.346	290.219
	7.31999	12.6597	25.0175	47.3058	95.8616	199.711	390.934	776.028		7.42001	6.84361	10.7076	21.1934	42.149	84.9414	172.436	340.822	681.418		7.32	1.44057	4.98811	15.8661	50.2269	126.332	283.984	565.24	965.839		7.42	8.36581	15.595	32.4353	64.9386	130.435	248.129	456.334	745.582		7.42	17.0388	28.1995	47.3513	72.805	112.904	163.854	221.291	292.362
	7.42	12.8277	25.3398	47.9429	97.1647	202.409	396.189	784.89		7.52	6.9077	10.8279	21.4697	42.701	86.0426	174.698	345.015	688.67		7.42	1.44316	5.04735	16.0705	50.8464	127.959	287.473	571.374	973.71		7.52	8.46201	15.7791	32.7796	65.6682	131.89	250.869	461.049	751.9		7.52	17.1988	28.4591	47.7828	73.4689	113.876	165.238	223.222	294.498
	7.52	12.9914	25.6559	48.566	98.4515	205.118	401.453	793.69		7.62	6.99295	10.9561	21.7428	43.2292	87.1392	176.938	349.19	695.866		7.52	1.45656	5.11153	16.2755	51.4597	129.574	291.014	577.559	981.618		7.62	8.57675	15.9427	33.1244	66.38	133.335	253.623	465.697	757.996		7.62	17.338	28.7115	48.1934	74.1451	114.836	166.658	225.143	296.591
	7.62	13.152	25.9597	49.179	99.7371	207.788	406.727	802.389		7.71999	7.08519	11.0816	22.0069	43.7808	88.2334	179.173	353.357	702.982		7.62	1.48341	5.18526	16.5011	52.0897	131.191	294.518	583.654	989.18		7.71999	8.67108	16.1112	33.4789	67.0963	134.791	256.357	470.121	763.9		7.72	17.4903	29.0006	48.6446	74.7975	115.825	168.057	227.004	298.682
	7.72	13.3109	26.2584	49.7894	101.032	210.493	411.932	811.037		7.82	7.15852	11.2233	22.2615	44.317	89.336	181.4	357.467	710.032		7.72	1.51759	5.24873	16.674	52.7376	132.809	297.969	589.714	996.73		7.81999	8.75693	16.2924	33.8304	67.8293	136.203	259.119	474.643	769.793		7.82	17.6754	29.2463	49.0801	75.4533	116.791	169.434	228.869	300.79
	7.81999	13.467	26.594	50.4354	102.3	213.173	417.102	819.685		7.92001	7.23611	11.3474	22.5445	44.8689	90.4394	183.656	361.615	717.08		7.82	1.52257	5.31779	16.8542	53.3789	134.4	301.42	595.789	1004.3		7.92	8.84885	16.4554	34.1648	68.5535	137.635	261.855	479.151	775.735		7.92	17.8223	29.485	49.5079	76.0885	117.768	170.831	230.695	302.814
	7.92	13.6424	26.9252	51.0686	103.583	215.83	422.295	828.075		8.02	7.31949	11.4823	22.808	45.3963	91.5247	185.888	365.719	724.042		7.92	1.54884	5.39131	17.032	54.0028	135.989	304.846	601.749	1011.79		8.02	8.95282	16.6293	34.5302	69.2751	139.063	264.581	483.657	781.659		8.02	17.9737	29.734	49.9268	76.7203	118.718	172.201	232.515	304.808
	8.02	13.7959	27.2408	51.7096	104.865	218.517	427.494	836.432		8.12	7.39818	11.6153	23.0832	45.9469	92.6206	188.111	369.772	731.043		8.02	1.56026	5.44765	17.2199	54.6142	137.588	308.278	607.722	1019.05		8.12	9.04453	16.7952	34.8953	70.0115	140.494	267.315	488.163	787.302		8.12	18.1304	29.9845	50.3257	77.3693	119.689	173.57	234.353	306.797
	8.12	13.9787	27.5585	52.3264	106.153	221.2	432.674	844.757		8.21999	7.50247	11.7567	23.3421	46.4793	93.7116	190.319	373.864	737.909		8.12	1.57982	5.51445	17.3927	55.2373	139.178	311.706	613.611	1026.27		8.21999	9.12762	16.9662	35.2573	70.7165	141.908	270.036	492.554	792.978		8.22	18.2711	30.2325	50.7164	77.9884	120.646	174.92	236.162	308.799
	8.22	14.1461	27.8656	52.9527	107.426	223.871	437.81	853.093		8.32	7.5867	11.8878	23.6158	47.0011	94.8033	192.567	377.915	744.69		8.22	1.58888	5.59505	17.5787	55.8596	140.761	315.115	619.412	1033.31		8.31999	9.22372	17.1306	35.6096	71.4379	143.31	272.759	496.961	798.563		8.32	18.4167	30.4681	51.1414	78.6048	121.614	176.195	237.911	310.749
	8.31999	14.3031	28.1679	53.5801	108.681	226.542	442.934	861.341		8.42001	7.65453	12.0005	23.8766	47.5435	95.8808	194.787	381.977	751.49		8.32	1.61476	5.65254	17.7814	56.5023	142.375	318.516	625.183	1040.38		8.42	9.31308	17.3001	35.9685	72.13	144.7	275.451	501.318	804.111		8.42	18.5552	30.7081	51.5377	79.2413	122.561	177.454	239.635	312.716
	8.42	14.48	28.4785	54.2125	109.959	229.211	448.055	869.524		8.52	7.72301	12.1397	24.1333	48.0768	96.9516	197.011	385.971	758.167		8.42	1.6382	5.73262	17.961	57.1257	143.939	321.899	630.952	1047.2		8.52	9.39276	17.4712	36.3197	72.8307	146.091	278.074	505.606	809.572		8.52	18.6846	30.9567	51.921	79.8727	123.431	178.707	241.32	314.687
	8.52	14.6379	28.7831	54.8433	111.237	231.858	453.227	877.565		8.62	7.80428	12.2792	24.3842	48.5995	98.0544	199.206	389.978	764.89		8.52	1.64943	5.78487	18.1505	57.7694	145.541	325.308	636.633	1053.97		8.62	9.48166	17.6585	36.6765	73.5198	147.496	280.693	509.946	815.032		8.62	18.8293	31.1716	52.2921	80.4568	124.306	180.007	243.083	316.608
	8.62	14.8023	29.0906	55.4777	112.514	234.534	458.346	885.637		8.71999	7.88597	12.4133	24.6491	49.1437	99.1748	201.423	394.017	771.534		8.62	1.66505	5.81966	18.3401	58.4007	147.115	328.66	642.319	1060.71		8.71999	9.57236	17.8406	37.011	74.2395	148.882	283.352	514.229	820.372		8.72	18.9683	31.4001	52.6441	81.0079	125.197	181.256	244.744	318.47
	8.72	14.9808	29.3922	56.1234	113.792	237.198	463.395	893.666		8.82	7.96019	12.5464	24.9092	49.6753	100.247	203.651	398	778.115		8.72	1.675	5.8788	18.5294	59.0059	148.688	332.023	647.94	1067.27		8.81999	9.65195	18.0315	37.3504	74.9416	150.252	285.962	518.508	825.663		8.82	19.0996	31.6216	53.0254	81.5884	126.045	182.496	246.397	320.282
	8.81999	15.1597	29.7011	56.7473	115.073	239.854	468.428	901.651		8.92001	8.03856	12.6697	25.1614	50.1951	101.325	205.839	401.999	784.615		8.82	1.68849	5.93135	18.6989	59.637	150.279	335.348	653.581	1073.79		8.92	9.74863	18.1946	37.6947	75.611	151.632	288.514	522.702	830.875		8.92	19.2178	31.861	53.2823	82.1559	126.908	183.714	248.063	322.102
	8.92	15.3218	29.9947	57.357	116.362	242.503	473.433	909.472		9.02	8.10326	12.7774	25.423	50.7282	102.412	208.033	405.936	791.039		8.92	1.70802	5.9919	18.8897	60.2424	151.849	338.646	659.112	1080.24		9.02	9.85809	18.3568	38.0468	76.3053	153.007	291.078	526.822	836.005		9.02	19.3487	32.0875	53.3819	82.7379	127.767	184.919	249.693	323.941
	9.02	15.4764	30.2968	57.9709	117.669	245.18	478.472	917.244		9.12	8.17032	12.8858	25.6627	51.2667	103.499	210.223	409.882	797.489		9.02	1.72816	6.05342	19.0855	60.8661	153.44	341.938	664.626	1086.61		9.12	9.94345	18.5301	38.388	76.989	154.376	293.66	530.915	841.144		9.12	19.4582	32.2907	54.2336	83.3064	128.636	186.168	251.351	325.76
	9.12	15.6363	30.6152	58.5836	118.946	247.836	483.492	924.995		9.21999	8.24486	12.9991	25.9263	51.7995	104.571	212.418	413.835	803.86		9.12	1.73878	6.12581	19.2805	61.4666	155.003	345.242	670.047	1092.9		9.21999	10.045	18.7113	38.7024	77.6697	155.714	296.222	534.968	846.195		9.22	19.5997	32.5123	54.6133	83.858	129.477	187.356	252.992	327.531
	9.22	15.8121	30.9216	59.2199	120.211	250.487	488.453	932.727		9.32	8.32498	13.13	26.1783	52.3116	105.643	214.627	417.778	810.221		9.22	1.75996	6.18251	19.4714	62.0772	156.561	348.538	675.456	1099.16		9.31999	10.1358	18.8553	39.0237	78.3459	157.074	298.786	538.983	851.207		9.32	19.7437	32.7306	54.9351	84.4279	130.349	188.519	254.594	329.283
	9.31999	15.9704	31.2227	59.8395	121.485	253.135	493.398	940.161		9.42001	8.40994	13.2462	26.4289	52.8517	106.728	216.808	421.651	816.525		9.32	1.78712	6.22334	19.6427	62.6727	158.129	351.795	680.863	1105.2		9.42	10.2081	19.0447	39.346	79.0128	158.404	301.33	542.996	856.133		9.42	19.8834	32.9659	55.2974	84.9816	131.192	189.7	256.169	331.072
	9.42	16.1423	31.5344	60.4567	122.784	255.765	498.385	947.571		9.52	8.48949	13.3843	26.6788	53.3761	107.8	218.96	425.502	822.788		9.42	1.79787	6.28682	19.8317	63.2874	159.671	355.059	686.223	1111.26		9.52	10.2975	19.2122	39.6658	79.6789	159.724	303.891	547.035	860.986		9.52	19.9947	33.1749	55.6197	85.5226	132.02	190.862	257.708	332.854
	9.52	16.3036	31.8339	61.0708	124.047	258.405	503.325	955		9.62	8.56859	13.5021	26.9297	53.8912	108.887	221.135	429.348	828.875		9.52	1.81114	6.34502	20.0079	63.9003	161.222	358.289	691.498	1117.18		9.62	10.3791	19.3645	39.9959	80.3463	161.067	306.419	550.982	865.83		9.62	20.1208	33.4026	55.984	86.1115	132.84	192.039	259.275	334.566
	9.62	16.4621	32.1451	61.6988	125.313	261.032	508.264	962.379		9.71999	8.63768	13.6204	27.1586	54.4134	109.956	223.288	433.181	834.934		9.62	1.83498	6.38997	20.194	64.5116	162.757	361.513	696.719	1123.07		9.71999	10.4596	19.5247	40.3162	80.9964	162.386	308.918	554.933	870.607		9.72	20.2383	33.6334	56.3243	86.6393	133.649	193.178	260.776	336.303
	9.72	16.6233	32.4364	62.3205	126.587	263.66	513.202	969.734		9.82	8.69225	13.7535	27.4014	54.9367	111.017	225.45	437.045	840.937		9.72	1.84923	6.45341	20.3897	65.0985	164.313	364.751	701.94	1128.76		9.81999	10.5494	19.679	40.6576	81.6452	163.704	311.46	558.861	875.39		9.82	20.3516	33.8522	56.6563	87.1705	134.477	194.311	262.297	337.995
	9.81999	16.7938	32.7519	62.9029	127.855	266.288	518.128	976.984		9.92001	8.77591	13.8914	27.6468	55.4403	112.086	227.602	440.884	846.948		9.82	1.85939	6.50459	20.573	65.7059	165.85	367.94	707.142	1134.47		9.92	10.6335	19.8392	40.9706	82.2995	165.003	313.992	562.771	880.056		9.92	20.4727	34.0358	56.9962	87.6998	135.27	195.442	263.826	339.644
	9.92	16.9625	33.0644	63.5269	129.116	268.901	523.064	984.188		10.02	8.83519	13.9898	27.8874	55.9527	113.146	229.745	444.667	852.86		9.92	1.89064	6.56514	20.7623	66.3079	167.372	371.129	712.261	1140.07		10.02	10.7101	19.9998	41.2971	82.9539	166.338	316.455	566.629	884.643		10.02	20.6075	34.2487	57.3399	88.235	136.065	196.575	265.308	341.278
	10.02	17.1246	33.3672	64.15	130.385	271.51	527.939	991.364		10.12	8.92552	14.129	28.1441	56.4723	114.212	231.886	448.449	858.795		10.02	1.90968	6.61739	20.9615	66.9066	168.891	374.278	717.427	1145.6		10.12	10.7935	20.1731	41.6033	83.5988	167.65	318.894	570.407	889.236		10.12	20.7248	34.448	57.6681	88.7527	136.854	197.682	266.789	342.926
	10.12	17.2673	33.6822	64.7634	131.628	274.111	532.752	998.3		10.22	9.00365	14.2676	28.3824	56.9981	115.273	234.033	452.229	864.621		10.12	1.92921	6.68343	21.1436	67.4968	170.414	377.428	722.444	1150.96		10.22	10.8717	20.3075	41.9373	84.2425	168.958	321.357	574.148	893.754		10.22	20.8663	34.6578	57.9815	89.2653	137.634	198.787	268.281	344.561
	10.22	17.4533	33.9804	65.3905	132.878	276.712	537.557	1005.26		10.32	9.07616	14.3987	28.6264	57.5413	116.334	236.174	456.01	870.444		10.22	1.95277	6.73701	21.3131	68.1008	171.944	380.573	727.47	1156.32		10.32	10.9552	20.4617	42.263	84.8795	170.264	323.753	577.913	898.3		10.32	20.9654	34.8488	58.3287	89.7941	138.403	199.903	269.749	346.149
	10.32	17.607	34.2897	65.9937	134.169	279.316	542.357	1012.22		10.42	9.14793	14.5408	28.8685	58.0717	117.396	238.287	459.781	876.183		10.32	1.95851	6.80489	21.4928	68.6976	173.453	383.731	732.489	1161.66		10.42	11.0235	20.6121	42.5833	85.5236	171.561	326.189	581.632	902.743		10.42	21.0766	35.0264	58.6587	90.2943	139.175	200.975	271.198	347.715
	10.42	17.7499	34.5946	66.6155	135.411	281.89	547.172	1019.14		10.52	9.22818	14.6742	29.119	58.5824	118.457	240.408	463.532	881.926		10.42	1.97813	6.86162	21.6921	69.286	174.979	386.893	737.487	1166.92		10.52	11.127	20.7722	42.9134	86.1642	172.874	328.605	585.382	907.165		10.52	21.1924	35.1852	58.978	90.8004	139.931	202.052	272.657	349.293
	10.52	17.9052	34.8951	67.2235	136.666	284.478	551.931	1025.94		10.62	9.29442	14.8061	29.3626	59.0873	119.533	242.532	467.267	887.58		10.52	1.99767	6.9124	21.8713	69.8677	176.483	390	742.398	1172.09		10.62	11.2179	20.9334	43.2346	86.8048	174.173	331.001	589.125	911.496		10.62	21.3095	35.38	59.2955	91.3077	140.686	203.11	274.1	350.86
	10.62	18.0549	35.1907	67.8417	137.935	287.057	556.712	1032.68		10.72	9.36473	14.9373	29.5986	59.6111	120.605	244.632	471.01	893.253		10.62	2.00734	6.95332	22.0372	70.4539	177.99	393.079	747.273	1177.14		10.72	11.3141	21.0823	43.5515	87.4344	175.442	333.389	592.799	915.733		10.72	21.4283	35.5499	59.6119	91.8077	141.438	204.167	275.503	352.42
	10.72	18.2216	35.4908	68.4364	139.183	289.644	561.48	1039.36		10.82	9.43626	15.0596	29.8873	60.1416	121.677	246.776	474.732	898.788		10.72	2.03224	7.02119	22.2184	71.0315	179.503	396.176	752.112	1182.14		10.82	11.3927	21.2469	43.8704	88.0797	176.725	335.766	596.489	919.992		10.82	21.5255	35.735	59.9063	92.2916	142.18	205.2	276.867	353.994
	10.82	18.3791	35.789	69.0354	140.441	292.192	566.264	1046.05		10.92	9.52635	15.177	30.1238	60.6517	122.745	248.898	478.441	904.37		10.82	2.04552	7.08293	22.4083	71.6343	180.99	399.255	756.931	1187.16		10.92	11.4806	21.407	44.177	88.7091	177.999	338.134	600.105	924.194		10.92	21.6485	35.9205	60.2032	92.778	142.895	206.227	278.25	355.545
	10.92	18.5406	36.0842	69.6555	141.698	294.749	570.975	1052.5		11.02	9.6035	15.3167	30.367	61.1796	123.801	251.025	482.151	909.805		10.92	2.05373	7.12862	22.5894	72.2346	182.476	402.359	761.76	1192.1		11.02	11.5724	21.5496	44.497	89.3302	179.29	340.493	603.749	928.438		11.02	21.7476	36.1075	60.5093	93.254	143.625	207.256	279.59	357.048
	11.02	18.6936	36.3951	70.26	142.947	297.32	575.692	1058.93		11.12	9.66995	15.4652	30.6206	61.6956	124.84	253.133	485.838	915.262		11.02	2.06691	7.18086	22.7545	72.8236	183.976	405.396	766.5	1197.01		11.12	11.6627	21.7278	44.8064	89.9787	180.558	342.843	607.339	932.66		11.12	21.8442	36.2862	60.8208	93.7412	144.364	208.276	280.969	358.551
	11.12	18.8459	36.69	70.8615	144.185	299.884	580.399	1065.3		11.22	9.7515	15.6014	30.8587	62.2264	125.91	255.261	489.514	920.695		11.12	2.08156	7.22871	22.9157	73.4031	185.465	408.403	771.171	1201.83		11.22	11.7497	21.868	45.1165	90.61	181.829	345.163	610.857	936.534		11.22	21.922	36.4636	61.1252	94.2097	145.098	209.299	282.315	360.025
	11.22	19.0119	37.0038	71.4651	145.423	302.436	585.106	1071.69		11.32	9.82782	15.7109	31.1108	62.7418	126.968	257.371	493.174	926.039		11.22	2.09239	7.27861	23.0989	74.0096	186.953	411.427	775.82	1206.53		11.32	11.8282	22.0379	45.4251	91.2478	183.085	347.513	614.344	940.558		11.32	22.0313	36.6334	61.4434	94.6881	145.807	210.309	283.655	361.489
	11.32	19.1828	37.302	72.0797	146.692	304.986	589.809	1077.99		11.42	9.895	15.8211	31.3655	63.2312	128.024	259.467	496.821	931.426		11.32	2.11388	7.31963	23.2867	74.6053	188.439	414.476	780.486	1211.15		11.42	11.9182	22.186	45.7357	91.8478	184.329	349.81	617.806	944.528		11.42	22.1285	36.8087	61.7105	95.1544	146.525	211.307	284.99	362.956
	11.42	19.3407	37.6015	72.6919	147.923	307.534	594.48	1084.14		11.52	9.95482	15.9571	31.607	63.7383	129.093	261.576	500.479	936.705		11.42	2.12355	7.368	23.4649	75.1889	189.925	417.474	785.088	1215.79		11.52	12.006	22.3445	46.0462	92.4768	185.583	352.113	621.315	948.572		11.52	22.2281	36.9982	61.9918	95.6235	147.232	212.295	286.33	364.411
	11.52	19.5093	37.9023	73.316	149.161	310.088	599.105	1090.29		11.62	10.0446	16.0758	31.8628	64.2457	130.15	263.674	504.107	941.953		11.52	2.14357	7.40987	23.6334	75.7737	191.406	420.492	789.692	1220.33		11.62	12.0782	22.4969	46.3352	93.1056	186.815	354.411	624.765	952.522		11.62	22.3228	37.1847	62.2642	96.0909	147.921	213.3	287.637	365.845
	11.62	19.6714	38.1994	73.9273	150.403	312.658	603.707	1096.43		11.72	10.1207	16.1839	32.103	64.7464	131.193	265.767	507.735	947.221		11.62	2.1382	7.44356	23.8297	76.3578	192.891	423.471	794.306	1224.87		11.72	12.1583	22.6453	46.638	93.7189	188.067	356.681	628.196	956.458		11.72	22.4145	37.3526	62.5473	96.5616	148.632	214.294	288.915	367.277
	11.72	19.8401	38.5032	74.5256	151.644	315.211	608.337	1102.5		11.82	10.188	16.3191	32.3675	65.2508	132.247	267.877	511.362	952.38		11.72	2.14894	7.50313	23.9957	76.9256	194.358	426.451	798.828	1229.38		11.82	12.2286	22.7898	46.927	94.3455	189.28	358.962	631.606	960.232		11.82	22.5167	37.5172	62.8315	97.0074	149.304	215.216	290.173	368.704
	11.82	20.0028	38.8111	75.1314	152.875	317.747	612.929	1108.5		11.92	10.2742	16.4483	32.5982	65.7491	133.286	269.968	514.948	957.472		11.82	2.17397	7.55	24.1666	77.492	195.821	429.406	803.244	1233.71		11.92	12.3008	22.9265	47.2176	94.9201	190.507	361.235	634.987	963.991		11.92	22.622	37.6749	63.1255	97.4796	149.987	216.153	291.446	370.097
	11.92	20.1506	39.1106	75.7268	154.103	320.295	617.506	1114.42		12.02	10.3442	16.5652	32.8538	66.2602	134.335	272.053	518.491	962.543		11.92	2.18117	7.59785	24.3272	78.0726	197.313	432.377	807.653	1238.02		12.02	12.3736	23.0716	47.5096	95.5489	191.742	363.513	638.349	967.695		12.02	22.7079	37.8373	63.4012	97.9135	150.663	217.118	292.71	371.518
	12.02	20.3114	39.4023	76.3173	155.342	322.831	622.095	1120.28		12.12	10.4204	16.6844	33.094	66.7645	135.391	274.121	522.024	967.553		12.02	2.19337	7.64912	24.4942	78.6223	198.778	435.38	812.093	1242.33		12.12	12.4518	23.22	47.7908	96.1628	192.972	365.758	641.711	971.388		12.12	22.794	37.9938	63.6671	98.3707	151.351	218.074	293.974	372.862
	12.12	20.48	39.6913	76.9055	156.571	325.368	626.668	1126.07		12.22	10.498	16.8108	33.3396	67.2542	136.449	276.179	525.551	972.584		12.12	2.21779	7.69698	24.6638	79.2112	200.244	438.365	816.475	1246.59		12.22	12.5313	23.368	48.1067	96.7604	194.19	367.967	645.028	975.12		12.22	22.8862	38.1367	63.9389	98.8129	152.004	219.025	295.199	374.188
	12.22	20.6402	39.987	77.5074	157.801	327.876	631.248	1131.8		12.32	10.5744	16.938	33.5856	67.7717	137.502	278.25	529.071	977.528		12.22	2.22951	7.74739	24.8414	79.7987	201.703	441.254	820.825	1250.87		12.32	12.607	23.5276	48.3953	97.34	195.407	370.165	648.334	978.772		12.32	23.0015	38.2931	64.2047	99.2384	152.678	219.951	296.443	375.546
	12.32	20.7796	40.2558	78.0941	159.029	330.415	635.745	1137.4		12.42	10.6393	17.0635	33.8188	68.2822	138.538	280.321	532.564	982.448		12.32	2.24855	7.81367	25.0323	80.367	203.14	444.16	825.209	1255.05		12.42	12.6891	23.6761	48.7078	97.9391	196.625	372.362	651.573	982.343		12.42	23.065	38.4659	64.4752	99.673	153.333	220.876	297.678	376.886
	12.42	20.9445	40.5497	78.6988	160.244	332.934	640.201	1143		12.52	10.717	17.2193	34.0782	68.7915	139.584	282.389	536.059	987.309		12.42	2.26759	7.86397	25.1998	80.9485	204.584	447.063	829.511	1259.17		12.52	12.7545	23.8333	48.99	98.5485	197.831	374.571	654.792	985.887		12.52	23.1573	38.609	64.7413	100.095	153.995	221.789	298.933	378.195
	12.52	21.077	40.8535	79.2954	161.471	335.444	644.709	1148.49		12.62	10.8042	17.3158	34.3333	69.3061	140.622	284.455	539.527	992.216		12.52	2.27882	7.91231	25.3752	81.516	206.027	449.961	833.79	1263.22		12.62	12.8149	23.9933	49.2829	99.1429	199.044	376.767	658.033	989.456		12.62	23.2505	38.7648	65.0064	100.509	154.649	222.712	300.165	379.504
	12.62	21.2359	41.1458	79.8902	162.698	337.971	649.213	1154		12.72	10.8515	17.4397	34.5818	69.8049	141.648	286.511	543.004	997.068		12.62	2.30186	7.94902	25.5476	82.0707	207.453	452.848	838.036	1267.2		12.72	12.8727	24.1386	49.5769	99.7427	200.239	378.95	661.198	992.963		12.72	23.3466	38.9152	65.2584	100.921	155.28	223.663	301.337	380.795
	12.72	21.4032	41.4264	80.4911	163.935	340.476	653.671	1159.39		12.82	10.9248	17.5579	34.8289	70.3411	142.688	288.546	546.453	1001.89		12.72	2.31416	8.02187	25.7022	82.6295	208.868	455.751	842.225	1271.19		12.82	12.9503	24.2869	49.8655	100.32	201.428	381.134	664.336	996.44		12.82	23.4707	39.0884	65.5234	101.329	155.916	224.551	302.512	382.076
	12.82	21.5451	41.7193	81.0823	165.158	342.994	658.135	1164.8		12.92	10.9851	17.669	35.0763	70.8389	143.723	290.575	549.919	1006.66		12.82	2.33986	8.08272	25.8907	83.1965	210.299	458.64	846.4	1275.08		12.92	13.0284	24.4451	50.1585	100.907	202.627	383.291	667.484	999.9		12.92	23.5591	39.2374	65.7896	101.763	156.583	225.458	303.659	383.364
	12.92	21.6975	42.0045	81.6854	166.39	345.501	662.606	1170.15		13.02	11.0407	17.793	35.3237	71.3453	144.771	292.601	553.369	1011.37		12.92	2.35646	8.14229	26.0593	83.7854	211.728	461.512	850.559	1278.98		13.02	13.1007	24.615	50.455	101.519	203.816	385.451	670.656	1003.28		13.02	23.65	39.3813	66.0308	102.168	157.197	226.35	304.824	384.619
	13.02	21.8479	42.286	82.2912	167.617	348	667.095	1175.43		13.12	11.0869	17.9172	35.5671	71.8313	145.794	294.632	556.822	1016.02		13.02	2.3672	8.19209	26.2227	84.3544	213.157	464.386	854.689	1282.83		13.12	13.1773	24.7737	50.7312	102.099	204.981	387.643	673.774	1006.66		13.12	23.7462	39.5377	66.2696	102.585	157.815	227.227	305.99	385.893
	13.12	21.995	42.5703	82.8817	168.848	350.491	671.536	1180.64		13.22	11.1623	18.0435	35.8125	72.3462	146.832	296.684	560.247	1020.65		13.12	2.3799	8.23799	26.4068	84.9299	214.576	467.144	858.801	1286.61		13.22	13.2369	24.9153	50.9939	102.695	206.146	389.78	676.865	1009.97		13.22	23.8363	39.688	66.5371	102.993	158.442	228.084	307.127	387.145
	13.22	22.15	42.8678	83.4742	170.073	353.003	675.957	1185.76		13.32	11.2292	18.1416	36.0415	72.8541	147.87	298.721	563.685	1025.21		13.22	2.39406	8.30293	26.5767	85.4832	215.986	469.938	862.856	1290.3		13.32	13.3195	25.0448	51.266	103.287	207.307	391.89	679.916	1013.25		13.32	23.9376	39.8502	66.7797	103.393	159.065	228.956	308.26	388.388
	13.32	22.2991	43.1658	84.0545	171.3	355.514	680.337	1190.89		13.42	11.2961	18.257	36.2862	73.3472	148.892	300.745	567.102	1029.79		13.32	2.41359	8.34554	26.7559	86.0394	217.395	472.725	866.812	1293.98		13.42	13.4098	25.1784	51.5558	103.876	208.477	394.012	683.01	1016.57		13.42	24.019	40.0176	67.0327	103.803	159.674	229.826	309.398	389.611
	13.42	22.4604	43.4661	84.6537	172.528	358	684.693	1195.9		13.52	11.3637	18.366	36.5276	73.821	149.904	302.746	570.52	1034.26		13.42	2.43227	8.38838	26.919	86.6018	218.835	475.515	870.756	1297.64		13.52	13.4522	25.3201	51.8089	104.467	209.632	396.134	686.061	1019.83		13.52	24.1181	40.1577	67.2802	104.205	160.275	230.678	310.509	390.834
	13.52	22.6259	43.7597	85.2411	173.746	360.487	689.044	1200.86		13.62	11.4338	18.4771	36.7657	74.3263	150.934	304.776	573.93	1038.72		13.52	2.44728	8.446	27.0715	87.1376	220.241	478.282	874.709	1301.22		13.62	13.5426	25.4612	52.0808	105.023	210.801	398.258	689.083	1023.04		13.62	24.2027	40.2931	67.5172	104.598	160.857	231.531	311.635	392.052
	13.62	22.8078	44.0562	85.8336	174.962	362.972	693.4	1205.79		13.72	11.5007	18.6124	37.0044	74.8272	151.971	306.786	577.366	1043.2		13.62	2.45518	8.50273	27.2393	87.6966	221.647	481.064	878.618	1304.84		13.72	13.6423	25.6078	52.368	105.603	211.961	400.356	692.088	1026.22		13.72	24.2735	40.4244	67.7676	105.01	161.469	232.366	312.746	393.265
	13.72	22.9488	44.3574	86.425	176.188	365.436	697.754	1210.71		13.82	11.5774	18.7183	37.2487	75.3199	152.986	308.81	580.636	1047.62		13.72	2.47462	8.55928	27.4147	88.2532	223.038	483.849	882.556	1308.37		13.82	13.7236	25.7516	52.6389	106.17	213.111	402.444	695.082	1029.35		13.82	24.3466	40.5675	68.0279	105.402	162.085	233.196	313.841	394.457
	13.82	23.1168	44.6614	87.0035	177.401	367.906	702.096	1215.64		13.92	11.6301	18.8199	37.4795	75.7847	154.02	310.823	583.953	1051.99		13.82	2.49416	8.61201	27.5665	88.8251	224.446	486.606	886.476	1311.87		13.92	13.773	25.8929	52.9031	106.733	214.254	404.525	698.044	1032.51		13.92	24.4389	40.711	68.2518	105.787	162.679	234.029	314.925	395.672
	13.92	23.2704	44.9589	87.5966	178.613	370.366	706.377	1220.42		14.02	11.7159	18.9393	37.7356	76.2826	155.052	312.861	587.279	1056.34		13.92	2.51271	8.63838	27.7155	89.3753	225.839	489.359	890.381	1315.28		14.02	13.8228	26.0227	53.1697	107.304	215.403	406.598	700.982	1035.58		14.02	24.5132	40.852	68.4858	106.178	163.287	234.863	316.027	396.82
	14.02	23.4312	45.2473	88.1851	179.823	372.824	710.689	1225.08		14.12	11.7893	19.0533	37.961	76.774	156.071	314.887	590.583	1060.64		14.02	2.52501	8.67216	27.8839	89.9325	227.235	492.11	894.269	1318.71		14.12	13.899	26.1575	53.4275	107.862	216.535	408.666	703.906	1038.66		14.12	24.605	40.9865	68.7222	106.563	163.873	235.695	317.099	397.995
	14.12	23.5966	45.5553	88.7661	181.018	375.281	714.966	1229.72		14.22	11.853	19.1677	38.2063	77.2595	157.105	316.898	593.89	1064.95		14.12	2.53908	8.73701	28.0416	90.4794	228.616	494.845	898.035	1322.06		14.22	13.9771	26.2962	53.7162	108.438	217.689	410.722	706.798	1041.71		14.22	24.6754	41.1271	68.9468	106.942	164.432	236.514	318.148	399.136
	14.22	23.7639	45.8437	89.3811	182.245	377.741	719.2	1234.34		14.32	11.9179	19.2698	38.449	77.7542	158.127	318.89	597.192	1069.17		14.22	2.55617	8.7928	28.211	91.0222	230.008	497.579	901.8	1325.37		14.32	14.0289	26.4378	54.0027	109.008	218.825	412.773	709.715	1044.74		14.32	24.7554	41.2579	69.1695	107.293	165.002	237.326	319.22	400.286
	14.32	23.9136	46.1445	89.9683	183.438	380.186	723.451	1238.95		14.42	11.9902	19.3948	38.7026	78.246	159.152	320.883	600.485	1073.43		14.32	2.58498	8.86494	28.3638	91.5667	231.406	500.303	905.592	1328.62		14.42	14.0885	26.5911	54.2693	109.578	219.96	414.813	712.589	1047.72		14.42	24.8285	41.4009	69.3925	107.665	165.574	238.129	320.272	401.424
	14.42	24.0718	46.4527	90.5367	184.641	382.625	727.643	1243.49		14.52	12.0672	19.5089	38.9381	78.7414	160.185	322.86	603.814	1077.63		14.42	2.59328	8.92403	28.523	92.1117	232.777	503.008	909.296	1331.93		14.52	14.1466	26.7328	54.552	110.151	221.084	416.843	715.413	1050.66		14.52	24.9044	41.5143	69.6371	108.049	166.149	238.934	321.307	402.533
	14.52	24.2242	46.7369	91.1203	185.846	385.054	731.807	1247.96		14.62	12.1203	19.6148	39.1807	79.2261	161.19	324.854	607.088	1081.77		14.52	2.62746	8.97383	28.6827	92.6638	234.154	505.724	913.051	1335.18		14.62	14.2169	26.864	54.8138	110.717	222.206	418.868	718.216	1053.57		14.62	25.004	41.653	69.8555	108.417	166.708	239.731	322.324	403.654
	14.62	24.3596	47.0247	91.6936	187.04	387.51	736.026	1252.45		14.72	12.193	19.75	39.4331	79.7285	162.213	326.847	610.34	1085.89		14.62	2.64064	9.03584	28.8464	93.2001	235.534	508.413	916.705	1338.37		14.72	14.2979	27.0036	55.0939	111.287	223.328	420.86	721.047	1056.43		14.72	25.0963	41.7882	70.0806	108.773	167.274	240.515	323.36	404.753
	14.72	24.5243	47.3248	92.2899	188.256	389.96	740.2	1256.84		14.82	12.259	19.8507	39.6689	80.2026	163.206	328.833	613.582	1090.03		14.72	2.66212	9.08858	29.0128	93.7512	236.917	511.085	920.361	1341.53		14.82	14.3814	27.1184	55.3592	111.846	224.458	422.858	723.879	1059.3		14.82	25.187	41.9278	70.2924	109.125	167.824	241.307	324.369	405.845
	14.82	24.6639	47.6048	92.8791	189.458	392.408	744.362	1261.16		14.92	12.3452	19.9783	39.9153	80.7103	164.232	330.81	616.81	1094.11		14.82	2.67189	9.13545	29.1803	94.3001	238.286	513.726	924.037	1344.75		14.92	14.4518	27.2688	55.6365	112.419	225.57	424.832	726.67	1062.15		14.92	25.2661	42.0772	70.5102	109.483	168.364	242.105	325.38	406.925
	14.92	24.8056	47.8932	93.4638	190.646	394.847	748.543	1265.48		15.02	12.428	20.1099	40.1579	81.2115	165.229	332.789	620.065	1098.14		14.92	2.68898	9.19356	29.3492	94.848	239.674	516.403	927.62	1347.86		15.02	14.5309	27.4065	55.909	112.979	226.69	426.816	729.391	1064.97		15.02	25.3172	42.2084	70.7505	109.833	168.903	242.888	326.37	408.002
	15.02	24.9709	48.189	94.0604	191.853	397.276	752.71	1269.73		15.12	12.5005	20.2332	40.3929	81.7059	166.239	334.745	623.268	1102.11		15.02	2.70753	9.27461	29.5235	95.3943	241.04	519.052	931.211	1350.94		15.12	14.6266	27.5452	56.1922	113.539	227.807	428.77	732.135	1067.8		15.12	25.4141	42.3365	70.9669	110.18	169.45	243.645	327.367	409.081
	15.12	25.1207	48.4772	94.6675	193.063	399.709	756.828	1273.88		15.22	12.5691	20.3487	40.6392	82.2041	167.249	336.713	626.476	1106.13		15.12	2.73146	9.34309	29.6812	95.9378	242.414	521.674	934.794	1354.03		15.22	14.7056	27.6828	56.4626	114.095	228.915	430.729	734.882	1070.52		15.22	25.476	42.459	71.1913	110.531	169.982	244.396	328.361	410.123
	15.22	25.2658	48.7421	95.2541	194.272	402.157	760.958	1278.03		15.32	12.6448	20.4576	40.8829	82.6919	168.264	338.676	629.669	1110.1		15.22	2.73878	9.39375	29.8414	96.4779	243.769	524.3	938.332	1356.98		15.32	14.7809	27.8089	56.7195	114.645	230.01	432.697	737.62	1073.3		15.32	25.5435	42.5773	71.4185	110.862	170.54	245.144	329.348	411.171
	15.32	25.4234	49.0417	95.8277	195.471	404.57	765.059	1282.13		15.42	12.6975	20.5806	41.1192	83.174	169.278	340.641	632.866	1114.05		15.32	2.75636	9.47188	30.009	97.0134	245.113	526.921	941.791	1359.92		15.42	14.8652	27.944	56.9836	115.189	231.118	434.643	740.317	1076.02		15.42	25.6182	42.7164	71.6495	111.232	171.081	245.906	330.331	412.225
	15.42	25.5921	49.3201	96.4277	196.666	406.989	769.112	1286.25		15.52	12.7701	20.6864	41.3636	83.6688	170.293	342.616	636.034	1118.03		15.42	2.75597	9.53008	30.176	97.5541	246.45	529.521	945.209	1362.88		15.52	14.9137	28.0511	57.241	115.727	232.202	436.568	743.02	1078.72		15.52	25.6964	42.8278	71.8604	111.564	171.613	246.646	331.3	413.283
	15.52	25.7397	49.5762	97.0287	197.873	409.403	773.211	1290.3		15.62	12.8217	20.8044	41.6028	84.1658	171.289	344.575	639.168	1121.95		15.52	2.77296	9.57832	30.3424	98.0824	247.807	532.116	948.632	1365.79		15.62	14.9908	28.179	57.517	116.251	233.288	438.497	745.658	1081.35		15.62	25.7637	42.9752	72.0567	111.901	172.131	247.393	332.268	414.312
	15.62	25.8981	49.8567	97.6208	199.057	411.811	777.252	1294.27		15.72	12.9053	20.9192	41.827	84.6517	172.284	346.526	642.314	1125.68		15.62	2.78078	9.63496	30.4786	98.6082	249.166	534.713	952.107	1368.71		15.72	15.067	28.3138	57.783	116.778	234.386	440.413	748.306	1083.98		15.72	25.8109	43.0927	72.2644	112.22	172.659	248.12	333.245	415.358
	15.72	26.0653	50.1617	98.2138	200.258	414.221	781.294	1298.17		15.82	12.9665	21.0196	42.0793	85.1329	173.285	348.472	645.461	1129.41		15.72	2.79787	9.67159	30.6402	99.1444	250.509	537.291	955.499	1371.59		15.82	15.1368	28.4441	58.0638	117.315	235.477	442.347	750.985	1086.64		15.82	25.8652	43.2251	72.4683	112.561	173.182	248.854	334.187	416.36
	15.82	26.191	50.4479	98.8082	201.453	416.636	785.324	1302		15.92	13.0322	21.136	42.321	85.62	174.29	350.413	648.581	1133.13		15.82	2.8091	9.72578	30.7984	99.6677	251.861	539.896	958.844	1374.46		15.92	15.192	28.5696	58.3299	117.865	236.562	444.261	753.629	1089.27		15.92	25.9428	43.3535	72.687	112.898	173.697	249.582	335.127	417.399
	15.92	26.3596	50.7304	99.3944	202.65	419.04	789.325	1305.82		16.02	13.095	21.2281	42.5342	86.0874	175.261	352.368	651.709	1136.84		15.92	2.82668	9.79219	30.9508	100.203	253.218	542.511	962.231	1377.22		16.02	15.2706	28.699	58.5882	118.401	237.64	446.163	756.211	1091.87		16.02	26.0064	43.4601	72.9224	113.234	174.214	250.308	336.059	418.418
	16.02	26.5324	51.0025	99.9683	203.856	421.441	793.32	1309.59		16.12	13.1682	21.3423	42.7676	86.5747	176.26	354.323	654.815	1140.49		16.02	2.83839	9.84297	31.0944	100.736	254.55	545.076	965.613	1379.95		16.12	15.3448	28.8123	58.8596	118.939	238.715	448.063	758.781	1094.5		16.12	26.0743	43.5768	73.1368	113.581	174.731	251.036	337.008	419.423
	16.12	26.6799	51.2897	100.559	205.054	423.824	797.311	1313.4		16.22	13.2322	21.4415	42.982	87.0567	177.261	356.273	657.908	1144.18		16.12	2.85118	9.88701	31.2574	101.249	255.875	547.596	968.927	1382.71		16.22	15.4088	28.9466	59.1053	119.474	239.798	449.965	761.316	1097.06		16.22	26.1342	43.7071	73.3374	113.908	175.25	251.734	337.925	420.408
	16.22	26.8401	51.5755	101.135	206.22	426.203	801.3	1317.06		16.32	13.2966	21.5489	43.2238	87.5118	178.254	358.167	661.01	1147.85		16.22	2.86378	9.95235	31.4167	101.793	257.228	550.109	972.244	1385.41		16.32	15.4684	29.0764	59.364	120.008	240.848	451.851	763.846	1099.57		16.32	26.1876	43.8385	73.5434	114.225	175.752	252.458	338.842	421.44
	16.32	27.0048	51.8762	101.712	207.408	428.594	805.282	1320.76		16.42	13.3563	21.6613	43.4479	88.0047	179.249	360.034	664.085	1151.45		16.32	2.87502	10.0101	31.5816	102.321	258.557	552.643	975.55	1388.13		16.42	15.5347	29.2111	59.6237	120.546	241.905	453.709	766.373	1102.06		16.42	26.2501	43.942	73.7579	114.538	176.237	253.17	339.776	422.434
	16.42	27.1435	52.1623	102.292	208.619	430.991	809.245	1324.38		16.52	13.4338	21.774	43.6797	88.479	180.231	362.016	667.149	1155.08		16.42	2.88918	10.0324	31.7481	102.845	259.913	555.164	978.813	1390.8		16.52	15.5938	29.323	59.8802	121.084	242.95	455.579	768.858	1104.5		16.52	26.309	44.069	73.9825	114.866	176.735	253.889	340.692	423.374
	16.52	27.2912	52.4309	102.879	209.806	433.397	813.222	1328		16.62	13.5049	21.8787	43.8958	88.9607	181.226	363.239	670.222	1158.64		16.52	2.90724	10.0817	31.8936	103.365	261.242	557.684	982.065	1393.43		16.62	15.6695	29.4554	60.1336	121.619	244.016	457.435	771.365	1106.96		16.62	26.3808	44.19	74.1836	115.176	177.244	254.567	341.594	424.346
	16.62	27.452	52.7285	103.458	210.994	435.774	817.14	1331.5		16.72	13.5663	21.9826	44.1267	89.424	182.228	365.772	673.285	1162.2		16.62	2.92189	10.1257	32.046	103.891	262.569	560.201	985.318	1396.05		16.72	15.7252	29.5833	60.3748	122.148	245.093	459.289	773.843	1109.37		16.72	26.435	44.2852	74.3784	115.482	177.742	255.244	342.478	425.299
	16.72	27.607	53.0045	104.035	212.19	438.154	821.049	1334.97		16.82	13.6374	22.0909	44.3576	89.9151	183.229	367.864	676.335	1165.72		16.72	2.94533	10.1706	32.2164	104.421	263.895	562.704	988.521	1398.61		16.82	15.7892	29.6961	60.6243	122.704	246.138	461.138	776.335	1111.76		16.82	26.5002	44.4109	74.5724	115.798	178.235	255.948	343.364	426.232
	16.82	27.7541	53.2766	104.623	213.39	440.547	824.933	1338.45		16.92	13.6929	22.2186	44.5735	90.4119	184.214	369.843	679.373	1169.19		16.82	2.96535	10.2297	32.3707	104.945	265.208	565.189	991.766	1401.19		16.92	15.8579	29.8156	60.8552	123.227	247.197	462.972	778.826	1114.18		16.92	26.5899	44.5303	74.7719	116.106	178.737	256.629	344.266	427.182
	16.92	27.9052	53.5716	105.211	214.578	442.957	828.777	1341.93		17.02	13.7543	22.3406	44.7971	90.9027	185.217	371.746	682.395	1172.61		16.92	2.97707	10.2805	32.5357	105.486	266.521	567.676	994.924	1403.72		17.02	15.9087	29.925	61.1052	123.756	248.228	464.808	781.275	1116.51		17.02	26.6548	44.6456	74.9693	116.421	179.212	257.314	345.157	428.105
	17.02	28.0634	53.8365	105.798	215.783	445.314	832.621	1345.42		17.12	13.82	22.4648	45.0405	91.3672	186.221	373.656	685.42	1176.06		17.02	2.99367	10.3283	32.6954	106.014	267.828	570.161	998.019	1406.26		17.12	15.9742	30.0413	61.3504	124.276	249.274	466.609	783.661	1118.87		17.12	26.7041	44.7652	75.1396	116.72	179.683	258.003	346.04	429.048
	17.12	28.2053	54.1217	106.371	216.956	447.687	836.473	1348.8		17.22	13.886	22.5796	45.2647	91.8335	187.206	375.566	688.426	1179.51		17.12	3.01271	10.3884	32.8536	106.483	269.15	572.641	1001.16	1408.71		17.22	16.0303	30.1579	61.5881	124.791	250.32	468.415	786.088	1121.22		17.22	26.7857	44.88	75.3306	117.003	180.161	258.677	346.909	429.97
	17.22	28.3514	54.3967	106.957	218.144	450.054	840.292	1352.05		17.32	13.9473	22.7034	45.4998	92.3069	188.199	377.49	691.434	1182.93		17.22	3.02248	10.4368	33.0108	106.561	270.457	575.108	1004.27	1411.2		17.32	16.0928	30.2595	61.84	125.329	251.349	470.221	788.5	1123.56		17.32	26.8593	44.9904	75.523	117.297	180.617	259.359	347.773	430.904
	17.32	28.4944	54.6809	107.543	219.347	452.408	844.103	1355.29		17.42	14.0009	22.8235	45.7214	92.7961	189.19	379.417	694.424	1186.27		17.32	3.04884	10.4733	33.168	107.536	271.766	577.556	1007.31	1413.63		17.42	16.1656	30.3831	62.0926	125.833	252.393	472.015	790.903	1125.84		17.42	26.935	45.086	75.7143	117.611	181.099	260.025	348.648	431.81
	17.42	28.6435	54.9589	108.128	220.523	454.768	847.904	1358.52		17.52	14.0724	22.938	45.943	93.2794	190.174	381.373	697.43	1189.59		17.42	3.05373	10.5173	33.3278	107.984	273.089	579.994	1010.36	1416.05		17.52	16.233	30.4993	62.3494	126.365	253.431	473.798	793.271	1128.11		17.52	27.0019	45.2154	75.9062	117.911	181.549	260.67	349.518	432.737
	17.52	28.7964	55.2428	108.705	221.702	457.123	851.717	1361.74		17.62	14.1262	23.0285	46.1553	93.7535	191.167	383.318	700.394	1192.9		17.52	3.07521	10.57	33.4585	108.545	274.383	582.442	1013.42	1418.45		17.62	16.3087	30.6336	62.6028	126.872	254.485	475.572	795.612	1130.36		17.62	27.0679	45.3263	76.0875	118.213	182.014	261.316	350.369	433.655
	17.62	28.9416	55.5442	109.27	222.896	459.48	855.52	1364.95		17.72	14.1762	23.1413	46.3772	94.2331	192.149	385.192	703.354	1196.15		17.62	3.09611	10.6202	33.6114	109.074	275.702	584.865	1016.43	1420.83		17.72	16.3678	30.7473	62.8474	127.402	255.509	477.349	797.97	1132.59		17.72	27.1177	45.4288	76.2623	118.505	182.481	261.985	351.21	434.552
	17.72	29.0927	55.8274	109.85	224.095	461.797	859.306	1368.17		17.82	14.2314	23.263	46.5926	94.7161	193.12	387.071	706.301	1199.4		17.72	3.10841	10.6735	33.7672	109.58	277.004	587.307	1019.39	1423.18		17.82	16.4229	30.8709	63.0901	127.899	256.521	479.115	800.32	1134.86		17.82	27.1807	45.5328	76.46	118.816	182.917	262.63	352.054	435.476
	17.82	29.2372	56.1061	110.426	225.271	464.146	863.038	1371.29		17.92	14.313	23.3875	46.8144	95.1922	194.085	388.908	709.245	1202.64		17.82	3.1255	10.7297	33.9171	110.095	278.3	589.691	1022.35	1425.52		17.92	16.4952	30.9939	63.3421	128.421	257.525	480.865	802.684	1137.06		17.92	27.2437	45.6251	76.6581	119.102	183.359	263.283	352.896	436.338
	17.92	29.3869	56.4179	111	226.447	466.481	866.755	1374.35		18.02	14.3791	23.481	47.0293	95.6642	195.092	390.623	712.198	1205.88		17.92	3.13283	10.778	34.0811	110.601	279.59	592.091	1025.32	1427.83		18.02	16.538	31.1031	63.5919	128.933	258.535	482.619	804.953	1139.25		18.02	27.2999	45.7125	76.8546	119.418	183.804	263.951	353.724	437.219
	18.02	29.5347	56.7066	111.591	227.639	468.784	870.477	1377.38		18.12	14.4498	23.6024	47.2602	96.1357	196.082	392.412	715.128	1209.13		18.02	3.14845	10.8444	34.2374	111.126	280.893	594.462	1028.27	1430.12		18.12	16.6227	31.219	63.8289	129.435	259.575	484.357	807.27	1141.44		18.12	27.3672	45.8268	77.0508	119.706	184.255	264.577	354.559	438.096
	18.12	29.6754	56.9895	112.183	228.819	471.112	874.162	1380.4		18.22	14.4813	23.7046	47.4834	96.6167	197.062	394.275	718.031	1212.32		18.12	3.16408	10.9089	34.3751	111.646	282.2	596.821	1031.23	1432.4		18.22	16.6632	31.3533	64.0725	129.923	260.595	486.094	809.553	1143.62		18.22	27.4459	45.9366	77.2291	119.993	184.731	265.214	355.378	438.96
	18.22	29.8228	57.2701	112.79	230.014	473.437	877.871	1383.41		18.32	14.5442	23.8062	47.7139	97.1109	198.036	396.138	720.963	1215.49		18.22	3.18068	10.947	34.5416	112.154	283.469	599.2	1034.21	1434.63		18.32	16.7252	31.4739	64.3103	130.435	261.611	487.817	811.849	1145.8		18.32	27.499	46.0347	77.4033	120.31	185.181	265.841	356.185	439.832
	18.32	29.9573	57.567	113.344	231.171	475.753	881.501	1386.39		18.42	14.6055	23.9085	47.9178	97.5921	198.998	397.99	723.852	1218.58		18.32	3.19679	10.9943	34.6739	112.665	284.762	601.543	1037.17	1436.89		18.42	16.7881	31.6052	64.5568	130.942	262.617	489.545	814.127	1147.92		18.42	27.546	46.1364	77.5811	120.615	185.632	266.474	356.99	440.67
	18.42	30.1155	57.8482	113.914	232.351	478.085	885.165	1389.32		18.52	14.6677	24.004	48.1496	98.068	199.982	399.853	726.693	1221.63		18.42	3.20216	11.0579	34.8214	113.172	286.039	603.898	1039.99	1439.12		18.52	16.8311	31.7185	64.8069	131.448	263.639	491.26	816.367	1150.01		18.52	27.6078	46.229	77.7519	120.885	186.055	267.087	357.789	441.526
	18.52	30.2561	58.1321	114.504	233.529	480.41	888.79	1392.18		18.62	14.7299	24.1247	48.3703	98.5446	200.96	401.706	729.576	1224.66		18.52	3.21877	11.1022	34.9698	113.667	287.315	606.222	1042.82	1441.31		18.62	16.8917	31.8299	65.0471	131.96	264.631	492.985	818.547	1152.06		18.62	27.6627	46.3234	77.9146	121.159	186.52	267.692	358.577	442.37
	18.62	30.4052	58.4088	115.091	234.697	482.707	892.425	1395.04		18.72	14.8103	24.2442	48.6148	99.0196	201.935	403.557	732.442	1227.72		18.62	3.24416	11.1804	35.1295	114.185	288.6	608.554	1045.65	1443.52		18.72	16.9453	31.9518	65.2922	132.45	265.614	494.703	820.743	1154.14		18.72	27.7286	46.4283	78.0723	121.444	186.953	268.319	359.381	443.206
	18.72	30.5569	58.69	115.664	235.88	485.039	896.007	1397.87		18.82	14.8754	24.3699	48.8342	99.5007	202.905	405.42	735.307	1230.72		18.72	3.25343	11.2189	35.2769	114.674	289.871	610.893	1048.43	1445.73		18.82	16.9999	32.065	65.5343	132.973	266.626	496.417	822.915	1156.18		18.82	27.8106	46.5201	78.2637	121.737	187.387	268.928	360.194	444.042
	18.82	30.7073	58.968	116.233	237.05	487.365	899.62	1400.64		18.92	14.9504	24.4741	49.0615	99.9858	203.882	407.263	738.168	1233.72		18.82	3.27199	11.2766	35.4322	115.193	291.147	613.216	1051.22	1447.8		18.92	17.0602	32.1663	65.7683	133.486	267.629	498.101	825.118	1158.25		18.92	27.8658	46.5972	78.4146	122.021	187.829	269.524	360.981	444.888
	18.92	30.8544	59.2717	116.823	238.217	489.679	903.205	1403.38		19.02	15.0134	24.5879	49.2964	100.441	204.849	409.099	741.004	1236.7		18.92	3.27882	11.3127	35.5645	115.706	292.403	615.522	1054	1449.88		19.02	17.1144	32.2928	66.01	133.968	268.633	499.794	827.322	1160.3		19.02	27.9317	46.6842	78.5746	122.321	188.27	270.124	361.776	445.723
	19.02	30.9924	59.541	117.397	239.394	491.961	906.786	1406.16		19.12	15.0905	24.7139	49.5294	100.915	205.819	410.927	743.831	1239.68		19.02	3.29982	11.3649	35.7085	116.201	293.678	617.801	1056.78	1451.95		19.12	17.1837	32.4226	66.2532	134.46	269.635	501.477	829.475	1162.31		19.12	27.9966	46.7999	78.7408	122.597	188.714	270.708	362.553	446.542
	19.12	31.1422	59.8248	117.951	240.553	494.263	910.35	1408.86		19.22	15.1511	24.8272	49.7427	101.39	206.784	412.778	746.642	1242.67		19.12	3.31291	11.3898	35.8526	116.707	294.931	620.124	1059.5	1454.02		19.22	17.2188	32.5379	66.4856	134.977	270.606	503.169	831.616	1164.3		19.22	28.0322	46.8863	78.8974	122.88	189.14	271.312	363.327	447.359
	19.22	31.2873	60.1008	118.521	241.726	496.568	913.894	1411.51		19.32	15.2038	24.9346	49.9614	101.858	207.756	414.604	749.464	1245.59		19.22	3.32619	11.444	35.9991	117.208	296.175	622.429	1062.18	1456.06		19.32	17.2789	32.6546	66.7137	135.486	271.586	504.843	833.768	1166.3		19.32	28.0694	46.9801	79.0714	123.168	189.554	271.91	364.115	448.173
	19.32	31.44	60.3893	119.077	242.885	498.867	917.45	1414.19		19.42	15.2746	25.0464	50.1827	102.329	208.744	416.431	752.261	1248.52		19.32	3.334	11.4909	36.1392	117.704	297.44	624.722	1064.87	1458.1		19.42	17.3404	32.7711	66.9471	135.949	272.57	506.51	835.91	1168.3		19.42	28.1337	47.0656	79.2369	123.421	189.95	272.503	364.876	448.979
	19.42	31.5764	60.6575	119.645	244.071	501.156	921.001	1416.77		19.52	15.3393	25.1541	50.4114	102.804	209.74	418.275	755.067	1251.45		19.42	3.34914	11.5432	36.2701	118.227	298.674	626.995	1067.57	1460.13		19.52	17.3851	32.903	67.1734	136.44	273.553	508.166	838.063	1170.24		19.52	28.191	47.1505	79.3824	123.707	190.375	273.109	365.635	449.771
	19.52	31.7274	60.9377	120.224	245.238	503.427	924.488	1419.37		19.62	15.4044	25.2758	50.6347	103.258	210.715	420.109	757.854	1254.32		19.52	3.36476	11.5998	36.4189	118.725	299.944	629.266	1070.26	1462.16		19.62	17.4534	33.0322	67.4116	136.936	274.532	509.808	840.183	1172.17		19.62	28.2447	47.255	79.5298	123.972	190.8	273.706	366.382	450.555
	19.62	31.8772	61.218	120.797	246.392	505.705	928.009	1421.95		19.72	15.4653	25.3914	50.8691	103.733	211.688	421.93	760.628	1257.15		19.62	3.3925	11.651	36.5568	119.233	301.209	631.544	1072.93	1464.14		19.72	17.4898	33.1565	67.6258	137.432	275.508	511.448	842.305	1174.1		19.72	28.2857	47.3468	79.7095	124.259	191.212	274.304	367.149	451.346
	19.72	32.0263	61.5025	121.372	247.55	507.974	931.478	1424.53		19.82	15.5044	25.516	51.1019	104.21	212.645	423.768	763.392	1259.96		19.72	3.40184	11.699	36.7035	119.733	302.439	633.799	1075.57	1466.16		19.82	17.5489	33.2547	67.8548	137.908	276.507	513.081	844.386	1176.04		19.82	28.3389	47.4332	79.8721	124.518	191.628	274.869	367.884	452.132
	19.82	32.174	61.7675	121.942	248.706	510.227	934.903	1427.04		19.92	15.5734	25.5952	51.3135	104.683	213.638	425.579	766.152	1262.78		19.82	3.43098	11.7559	36.8468	120.249	303.687	636.037	1078.22	1468.04		19.92	17.6104	33.3709	68.0784	138.385	277.469	514.7	846.428	1177.99		19.92	28.3853	47.5167	80.0377	124.775	192.032	275.456	368.61	452.911
	19.92	32.3101	62.0605	122.515	249.852	512.489	938.307	1429.56		20.02	15.6272	25.7095	51.5372	105.151	214.604	427.401	768.897	1265.53		19.92	3.43761	11.7996	36.9678	120.755	304.929	638.267	1080.87	1469.97		20.02	17.6725	33.4778	68.3201	138.859	278.438	516.324	848.521	1179.88		20.02	28.4322	47.6241	80.2056	125.04	192.45	276.03	369.354	453.675
	20.02	32.4703	62.3209	123.087	251.041	514.769	941.742	1432.07		20.12	15.6681	25.8208	51.7793	105.625	215.57	429.215	771.659	1268.27		20.02	3.46291	11.8503	37.1153	121.263	306.159	640.511	1083.44	1471.89		20.12	17.7091	33.5789	68.5481	139.331	279.388	517.955	850.581	1181.71		20.12	28.4737	47.7242	80.3565	125.283	192.839	276.593	370.087	454.462
	20.12	32.6213	62.6126	123.676	252.183	517.019	945.151	1434.45		20.22	15.7341	25.9239	52.0051	106.09	216.533	431.027	774.385	1270.97		20.12	3.47951	11.8962	37.2496	121.77	307.418	642.738	1086.01	1473.79		20.22	17.767	33.6935	68.7818	139.791	280.346	519.564	852.604	1183.55		20.22	28.5181	47.8077	80.5123	125.546	193.233	277.175	370.803	455.251
	20.22	32.7724	62.8726	124.27	253.336	519.272	948.554	1436.85		20.32	15.7865	26.0294	52.2281	106.563	217.498	432.835	777.118	1273.71		20.22	3.4966	11.9523	37.3966	122.255	308.661	644.943	1088.56	1475.69		20.32	17.8053	33.804	69.0115	140.253	281.302	521.17	854.584	1185.4		20.32	28.5767	47.8917	80.6724	125.818	193.647	277.749	371.532	455.995
	20.32	32.9175	63.1471	124.851	254.516	521.535	951.945	1439.23		20.42	15.8523	26.1338	52.4712	107.028	218.466	434.647	779.853	1276.42		20.32	3.51271	11.9958	37.5406	122.75	309.91	647.137	1091.11	1477.55		20.42	17.8687	33.9162	69.2272	140.743	282.248	522.769	856.577	1187.22		20.42	28.6147	47.9942	80.8452	126.061	194.062	278.314	372.238	456.741
	20.42	33.0862	63.4381	125.442	255.679	523.759	955.325	1441.62		20.52	15.9263	26.2312	52.6878	107.501	219.416	436.442	782.564	1279.09		20.42	3.51613	12.0324	37.6837	123.236	311.142	649.324	1093.66	1479.43		20.52	17.9122	34.0301	69.4505	141.25	283.208	524.376	858.571	1189.04		20.52	28.6705	48.0616	80.983	126.329	194.477	278.853	372.956	457.497
	20.52	33.2444	63.7018	126.041	256.826	526.023	958.712	1443.99		20.62	16.0014	26.3552	52.9231	107.959	220.375	438.238	785.263	1281.71		20.52	3.52834	12.0759	37.8286	123.74	312.396	651.516	1096.14	1481.32		20.62	17.9674	34.1145	69.7049	141.727	284.158	525.978	860.56	1190.84		20.62	28.7167	48.1486	81.1402	126.584	194.875	279.416	373.66	458.248
	20.62	33.4022	63.9745	126.605	257.986	528.282	962.069	1446.41		20.72	16.0464	26.4588	53.1478	108.431	221.325	440.031	787.957	1284.37		20.62	3.53654	12.1192	37.9606	124.244	313.631	653.692	1098.65	1483.12		20.72	18.0234	34.2112	69.9324	142.206	285.11	527.591	862.561	1192.64		20.72	28.7739	48.2217	81.3032	126.849	195.278	279.972	374.368	458.987
	20.72	33.5543	64.2506	127.183	259.149	530.511	965.424	1448.65		20.82	16.1216	26.5555	53.3753	108.899	222.274	441.827	790.654	1286.99		20.72	3.54747	12.1458	38.1001	124.736	314.843	655.844	1101.16	1484.91		20.82	18.0619	34.3165	70.1666	142.689	286.049	529.176	864.522	1194.41		20.82	28.813	48.3136	81.4439	127.101	195.669	280.534	375.065	459.712
	20.82	33.6994	64.5279	127.758	260.324	532.746	968.733	1450.9		20.92	16.1872	26.6622	53.6008	109.363	223.238	443.613	793.358	1289.63		20.82	3.56584	12.2013	38.2407	125.225	316.082	657.996	1103.58	1486.69		20.92	18.1241	34.4236	70.4007	143.16	286.996	530.756	866.494	1196.18		20.92	28.8585	48.4059	81.601	127.343	196.064	281.076	375.771	460.449
	20.92	33.8381	64.7962	128.315	261.48	534.983	972.016	1453.16		21.02	16.241	26.7839	53.8208	109.825	224.14	445.388	796.019	1292.21		20.92	3.57561	12.2208	38.3844	125.725	317.325	660.174	1106	1488.49		21.02	18.1802	34.5344	70.6149	143.644	287.947	532.348	868.453	1197.94		21.02	28.9025	48.4714	81.7365	127.559	196.457	281.612	376.465	461.184
	21.02	33.9931	65.0653	128.881	262.627	537.215	975.285	1455.36		21.12	16.3149	26.8973	54.0491	110.284	225.088	447.18	798.657	1294.75		21.02	3.59044	12.2669	38.5426	126.201	318.554	662.326	1108.43	1490.25		21.12	18.2428	34.636	70.8474	144.165	288.9	533.92	870.392	1199.69		21.12	28.9483	48.5485	81.8839	127.816	196.836	282.15	377.142	461.889
	21.12	34.1435	65.3458	129.45	263.768	539.444	978.517	1457.59		21.22	16.3921	27.0037	54.2513	110.767	226.042	448.937	801.301	1297.28		21.12	3.60793	12.3059	38.6967	126.708	319.796	664.456	1110.86	1492.01		21.22	18.3033	34.7278	71.0701	144.678	289.831	535.486	872.349	1201.43		21.22	28.9922	48.6416	82.0352	128.079	197.227	282.688	377.815	462.588
	21.22	34.2849	65.6256	130.011	264.938	541.677	981.786	1459.81		21.32	16.4562	27.1089	54.46	111.23	226.978	450.704	803.928	1299.84		21.22	3.62141	12.3604	38.8492	127.191	321.005	666.591	1113.27	1493.81		21.32	18.3599	34.8375	71.2946	145.132	290.769	537.047	874.289	1203.14		21.32	29.0478	48.7202	82.1924	128.296	197.628	283.22	378.503	463.29
	21.32	34.4299	65.8958	130.562	266.101	543.904	985.018	1461.99		21.42	16.5224	27.2161	54.684	111.689	227.944	452.489	806.56	1302.37		21.32	3.6255	12.423	38.9929	127.676	322.194	668.711	1115.66	1495.56		21.42	18.4312	34.9474	71.528	145.588	291.699	538.603	876.209	1204.85		21.42	29.0826	48.796	82.3267	128.538	198.009	283.751	379.177	463.995
	21.42	34.5751	66.1783	131.132	267.24	546.128	988.236	1464.14		21.52	16.5803	27.3306	54.9004	112.165	228.899	454.254	809.167	1304.86		21.42	3.65041	12.4577	39.1158	128.179	323.425	670.819	1118.06	1497.28		21.52	18.4806	35.0398	71.7669	146.058	292.62	540.145	878.12	1206.55		21.52	29.1187	48.881	82.4742	128.787	198.369	284.279	379.855	464.729
	21.52	34.719	66.4739	131.703	268.38	548.352	991.448	1466.22		21.62	16.6472	27.4502	55.106	112.624	229.878	456.036	811.763	1307.3		21.52	3.65187	12.51	39.2628	128.665	324.627	672.93	1120.46	1498.98		21.62	18.542	35.1497	71.9763	146.508	293.54	541.687	880.021	1208.24		21.62	29.1646	48.9796	82.6295	129.025	198.743	284.817	380.542	465.433
	21.62	34.8466	66.7623	132.268	269.539	550.558	994.648	1468.32		21.72	16.6938	27.5535	55.3303	113.087	230.842	457.805	814.351	1309.76		21.62	3.66994	12.5648	39.4078	129.159	325.834	675.018	1122.84	1500.69		21.72	18.6021	35.2668	72.2048	146.971	294.466	543.217	881.929	1209.92		21.72	29.2114	49.0709	82.7758	129.256	199.108	285.36	381.207	466.138
	21.72	34.9979	67.0621	132.824	270.7	552.753	997.827	1470.37		21.82	16.7689	27.6641	55.5406	113.543	231.799	459.574	816.938	1312.25		21.72	3.69386	12.6008	39.5654	129.638	327.033	677.117	1125.18	1502.37		21.82	18.6504	35.3776	72.4175	147.469	295.378	544.743	883.798	1211.58		21.82	29.25	49.1724	82.9238	129.493	199.467	285.879	381.893	466.828
	21.82	35.1207	67.3385	133.392	271.844	554.968	1000.99	1472.45		21.92	16.8262	27.789	55.7572	114.002	232.765	461.332	819.512	1314.71		21.82	3.7011	12.6588	39.7061	130.122	328.26	679.241	1127.49	1504.03		21.92	18.71	35.4958	72.6564	147.94	296.295	546.255	885.678	1213.24		21.92	29.2921	49.2535	83.044	129.729	199.859	286.39	382.548	467.527
	21.92	35.26	67.6106	133.953	272.99	557.18	1004.17	1474.51		22.02	16.8887	27.8948	55.9822	114.475	233.752	463.109	822.059	1317.09		21.92	3.71327	12.696	39.853	130.603	329.458	681.294	1129.79	1505.63		22.02	18.7563	35.5851	72.863	148.407	297.185	547.781	887.535	1214.89		22.02	29.3271	49.3159	83.1611	129.964	200.222	286.896	383.21	468.221
	22.02	35.4208	67.9127	134.528	274.144	559.384	1007.32	1476.51		22.12	16.9558	27.9971	56.2056	114.94	234.725	464.881	824.611	1319.49		22.02	3.73088	12.7452	40.0045	131.072	330.657	683.377	1132.11	1507.23		22.12	18.8233	35.701	73.1116	148.856	298.09	549.269	889.383	1216.5		22.12	29.3692	49.3815	83.3028	130.235	200.596	287.407	383.865	468.908
	22.12	35.5432	68.1692	135.092	275.279	561.588	1010.48	1478.53		22.22	17.0007	28.1045	56.4243	115.407	235.643	466.628	827.181	1321.9		22.12	3.74171	12.8166	40.1514	131.552	331.866	685.44	1134.39	1508.86		22.22	18.8863	35.8304	73.3504	149.329	298.981	550.768	891.243	1218.12		22.22	29.4053	49.4547	83.4483	130.445	200.98	287.923	384.538	469.59
	22.22	35.6767	68.455	135.665	276.43	563.786	1013.63	1480.53		22.32	17.0581	28.2205	56.6673	115.873	236.576	468.392	829.717	1324.31		22.22	3.74806	12.864	40.2857	132.018	333.056	687.507	1136.69	1510.46		22.32	18.9454	35.9363	73.5657	149.793	299.888	552.266	893.048	1219.72		22.32	29.4404	49.5406	83.5927	130.683	201.345	288.435	385.183	470.291
	22.32	35.8238	68.7412	136.23	277.567	565.988	1016.73	1482.5		22.42	17.126	28.3274	56.8875	116.343	237.528	470.153	832.261	1326.65		22.32	3.7632	12.8967	40.4322	132.505	334.27	689.573	1138.99	1512.06		22.42	18.9984	36.0456	73.7766	150.268	300.807	553.761	894.839	1221.3		22.42	29.4839	49.6193	83.7203	130.914	201.693	288.938	385.83	470.973
	22.42	35.9619	69.0318	136.796	278.705	568.173	1019.82	1484.42		22.52	17.1933	28.4377	57.1185	116.801	238.477	471.89	834.782	1328.97		22.42	3.76906	12.9455	40.5714	132.999	335.463	691.641	1141.27	1513.65		22.52	19.0405	36.1369	73.9753	150.717	301.717	555.241	896.647	1222.88		22.52	29.5307	49.7109	83.8823	131.136	202.066	289.449	386.484	471.64
	22.52	36.1057	69.3033	137.371	279.867	570.355	1022.88	1486.39		22.62	17.2473	28.5386	57.337	117.263	239.417	473.632	837.308	1331.29		22.52	3.78127	12.9948	40.7178	133.468	336.643	693.685	1143.46	1515.22		22.62	19.0943	36.2591	74.201	151.177	302.62	556.712	898.464	1224.44		22.62	29.5938	49.7838	84.0157	131.358	202.418	289.952	387.127	472.298
	22.62	36.2346	69.5618	137.932	280.999	572.541	1025.93	1488.28		22.72	17.322	28.6348	57.5621	117.719	240.363	475.369	839.84	1333.6		22.62	3.79689	13.0515	40.855	133.958	337.831	695.718	1145.71	1516.81		22.72	19.1347	36.36	74.4093	151.643	303.512	558.187	900.263	1226		22.72	29.6304	49.8634	84.1636	131.596	202.777	290.451	387.752	472.961
	22.72	36.3935	69.8235	138.509	282.146	574.721	1028.96	1490.22		22.82	17.3957	28.7398	57.7764	118.173	241.286	477.111	842.342	1335.9		22.72	3.81291	13.0987	41.0006	134.435	339.02	697.783	1147.9	1518.37		22.82	19.1852	36.471	74.6043	152.09	304.422	559.659	902.044	1227.54		22.82	29.6621	49.9361	84.3066	131.827	203.139	290.961	388.377	473.633
	22.82	36.5415	70.1035	139.071	283.281	576.903	1031.98	1492.07		22.92	17.4753	28.8483	57.9966	118.642	242.225	478.84	844.804	1338.16		22.82	3.82961	13.1525	41.148	134.934	340.213	699.819	1150.08	1519.95		22.92	19.2364	36.5656	74.8352	152.515	305.307	561.129	903.827	1229.07		22.92	29.7125	50.0021	84.4566	132.049	203.51	291.443	388.994	474.286
	22.92	36.6929	70.3707	139.642	284.421	579.071	1035	1493.97		23.02	17.551	28.9458	58.2321	119.098	243.162	480.569	847.274	1340.38		22.92	3.84425	13.2121	41.2843	135.406	341.382	701.865	1152.24	1521.53		23.02	19.2872	36.6629	75.0423	152.977	306.204	562.593	905.593	1230.61		23.02	29.7442	50.0768	84.6075	132.272	203.85	291.944	389.62	474.884
	23.02	36.8297	70.664	140.226	285.58	581.233	1038	1495.78		23.12	17.6183	29.0503	58.4502	119.544	244.111	482.292	849.779	1342.65		23.02	3.86134	13.2663	41.4356	135.9	342.569	703.899	1154.39	1523.1		23.12	19.3507	36.781	75.26	153.434	307.101	564.068	907.332	1232.12		23.12	29.7921	50.1715	84.7667	132.509	204.189	292.443	390.255	475.54
	23.12	36.9839	70.927	140.792	286.716	583.396	1041	1497.62		23.22	17.664	29.1546	58.6717	119.991	245.054	483.998	852.254	1344.87		23.12	3.86427	13.3396	41.5631	136.393	343.75	705.893	1156.56	1524.58		23.22	19.4135	36.8829	75.4615	153.89	307.994	565.524	909.125	1233.64		23.22	29.8271	50.2394	84.9107	132.724	204.534	292.915	390.862	476.187
	23.22	37.1474	71.2057	141.354	287.859	585.544	1044.01	1499.47		23.32	17.7391	29.2417	58.8916	120.456	245.999	485.747	854.727	1347.07		23.22	3.88039	13.385	41.7066	136.87	344.926	707.903	1158.7	1526.04		23.32	19.464	36.9724	75.6487	154.335	308.873	566.979	910.904	1235.14		23.32	29.8726	50.3341	85.0351	132.949	204.879	293.402	391.469	476.835
	23.32	37.2873	71.4921	141.914	289.001	587.702	1046.98	1501.27		23.42	17.8074	29.3291	59.108	120.909	246.948	487.463	857.167	1349.27		23.32	3.89308	13.4309	41.8453	137.344	346.099	709.892	1160.88	1527.5		23.42	19.5263	37.0716	75.8631	154.773	309.763	568.418	912.613	1236.62		23.42	29.9058	50.3966	85.148	133.172	205.221	293.895	392.09	477.448
	23.42	37.4429	71.7454	142.49	290.157	589.852	1049.96	1503.03		23.52	17.8803	29.4451	59.3231	121.359	247.884	489.168	859.611	1351.48		23.42	3.90089	13.4973	42.0011	137.83	347.286	711.882	1163.01	1528.98		23.52	19.5575	37.1754	76.0821	155.225	310.642	569.859	914.305	1238.11		23.52	29.9502	50.482	85.2861	133.394	205.564	294.369	392.702	478.071
	23.52	37.5751	72.0132	143.061	291.297	592.003	1052.9	1504.82		23.62	17.9404	29.556	59.5516	121.835	248.821	490.878	862.06	1353.62		23.52	3.91994	13.5437	42.1519	138.308	348.466	713.878	1165.13	1530.46		23.62	19.6134	37.2801	76.2786	155.683	311.503	571.309	916.023	1239.58		23.62	29.9859	50.5333	85.398	133.611	205.891	294.844	393.301	478.696
	23.62	37.7203	72.2877	143.607	292.436	594.148	1055.79	1506.55		23.72	17.998	29.6585	59.7693	122.276	249.765	492.568	864.5	1355.78		23.62	3.938	13.5949	42.2818	138.787	349.652	715.855	1167.24	1531.9		23.72	19.6587	37.3762	76.486	156.123	312.394	572.738	917.716	1241.06		23.72	30.0316	50.5927	85.516	133.829	206.249	295.329	393.917	479.329
	23.72	37.8596	72.5761	144.147	293.583	596.288	1058.73	1508.3		23.82	18.0488	29.764	59.9803	122.736	250.682	494.256	866.95	1357.89		23.72	3.93898	13.6447	42.4283	139.255	350.809	717.827	1169.31	1533.32		23.82	19.7104	37.467	76.7155	156.577	313.28	574.162	919.42	1242.51		23.82	30.0777	50.6685	85.6519	134.043	206.596	295.795	394.531	479.941
	23.82	38.0172	72.8515	144.705	294.737	598.418	1061.63	1510		23.92	18.1098	29.8621	60.2093	123.214	251.618	495.956	869.37	1360.03		23.82	3.94679	13.7033	42.5566	139.718	351.981	719.776	1171.39	1534.76		23.92	19.7672	37.5511	76.9305	157.031	314.164	575.594	921.102	1243.92		23.92	30.1158	50.7472	85.7783	134.253	206.934	296.276	395.139	480.58
	23.92	38.1226	73.1374	145.269	295.864	600.549	1064.52	1511.73		24.02	18.1728	29.9583	60.4262	123.679	252.526	497.659	871.763	1362.14		23.92	3.96379	13.7672	42.691	140.201	353.129	721.723	1173.46	1536.19		24.02	19.8351	37.6424	77.1194	157.484	315.053	577.012	922.775	1245.35		24.02	30.1475	50.8024	85.8839	134.457	207.277	296.746	395.744	481.211
	24.02	38.2695	73.4205	145.826	297.011	602.687	1067.4	1513.38		24.12	18.2292	30.0729	60.6392	124.167	253.45	499.356	874.151	1364.23		24.02	3.97511	13.7902	42.8341	140.678	354.292	723.658	1175.54	1537.6		24.12	19.8736	37.7415	77.3318	157.923	315.923	578.439	924.445	1246.77		24.12	30.1919	50.8643	86.0005	134.651	207.622	297.214	396.339	481.822
	24.12	38.4065	73.6838	146.385	298.13	604.81	1070.28	1515.04		24.22	18.2864	30.1675	60.8565	124.632	254.386	501.062	876.535	1366.33		24.12	3.98927	13.8376	42.9801	141.16	355.437	725.61	1177.61	1539.03		24.22	19.915	37.8317	77.5314	158.362	316.795	579.847	926.104	1248.16		24.22	30.2172	50.9186	86.129	134.854	207.963	297.698	396.922	482.433
	24.22	38.5334	73.9674	146.928	299.257	606.917	1073.16	1516.7		24.32	18.3676	30.2781	61.0764	125.1	255.317	502.774	878.905	1368.41		24.22	4.0006	13.8665	43.1318	141.637	356.585	727.55	1179.65	1540.42		24.32	19.9658	37.9352	77.7424	158.812	317.666	581.27	927.766	1249.58		24.32	30.2614	50.9944	86.2458	135.067	208.299	298.17	397.508	483.014
	24.32	38.6682	74.2402	147.494	300.382	609.04	1076.04	1518.35		24.42	18.4311	30.3748	61.2942	125.558	256.261	504.453	881.281	1370.47		24.32	4.02727	13.9319	43.2652	142.116	357.745	729.484	1181.67	1541.82		24.42	20.0244	38.0388	77.9592	159.255	318.541	582.69	929.43	1250.98		24.42	30.3023	51.0743	86.3668	135.279	208.637	298.643	398.095	483.63
	24.42	38.8004	74.4986	148.038	301.514	611.15	1078.86	1519.99		24.52	18.4853	30.4954	61.5141	126.021	257.186	506.112	883.654	1372.52		24.42	4.03957	13.9855	43.4102	142.59	358.888	731.402	1183.65	1543.2		24.52	20.0688	38.1281	78.1485	159.712	319.402	584.096	931.068	1252.36		24.52	30.3297	51.129	86.5038	135.479	208.957	299.098	398.676	484.25
	24.52	38.9377	74.8007	148.594	302.63	613.29	1081.63	1521.58		24.62	18.5412	30.5942	61.7207	126.479	258.121	507.797	886.014	1374.59		24.52	4.05373	14.0095	43.5416	143.057	360.021	733.334	1185.66	1544.57		24.62	20.1114	38.2273	78.3489	160.159	320.249	585.474	932.691	1253.75		24.62	30.3648	51.1837	86.6168	135.699	209.299	299.561	399.277	484.852
	24.62	39.0933	75.0618	149.169	303.776	615.4	1084.4	1523.21		24.72	18.5993	30.711	61.9195	126.933	259.049	509.462	888.356	1376.63		24.62	4.05812	14.0451	43.6588	143.528	361.159	735.229	1187.62	1545.93		24.72	20.1681	38.3074	78.5559	160.6	321.116	586.835	934.309	1255.11		24.72	30.4097	51.2814	86.7437	135.917	209.639	300.041	399.853	485.451
	24.72	39.2411	75.3372	149.745	304.904	617.506	1087.17	1524.81		24.82	18.6577	30.8182	62.1458	127.402	259.976	511.142	890.698	1378.65		24.72	4.06789	14.0998	43.7867	143.985	362.301	737.135	1189.61	1547.29		24.82	20.2174	38.3958	78.7576	161.045	321.97	588.234	935.925	1256.52		24.82	30.4431	51.3437	86.8802	136.121	209.972	300.494	400.41	486.05
	24.82	39.3759	75.5959	150.325	306.018	619.634	1089.94	1526.43		24.92	18.7167	30.9205	62.3591	127.866	260.897	512.803	893.04	1380.63		24.82	4.0923	14.1477	43.923	144.443	363.439	739.013	1191.59	1548.63		24.92	20.2524	38.4992	78.9509	161.489	322.822	589.615	937.523	1257.87		24.92	30.4766	51.3756	87.0079	136.313	210.291	300.944	400.99	486.64
	24.92	39.5256	75.8671	150.892	307.13	621.749	1092.68	1527.98		25.02	18.7851	31.0334	62.5681	128.332	261.822	514.451	895.358	1382.58		24.92	4.10988	14.1945	44.064	144.912	364.597	740.921	1193.56	1549.97		25.02	20.2818	38.6087	79.1404	161.94	323.673	590.978	939.119	1259.19		25.02	30.5014	51.4516	87.1264	136.518	210.607	301.391	401.564	487.213
	25.02	39.691	76.1295	151.455	308.272	623.857	1095.42	1529.56		25.12	18.8401	31.1451	62.7813	128.768	262.762	516.11	897.661	1384.51		25.02	4.1216	14.2375	44.2008	145.381	365.749	742.832	1195.5	1551.3		25.12	20.3472	38.715	79.3561	162.372	324.537	592.334	940.7	1260.51		25.12	30.5411	51.5221	87.254	136.719	210.909	301.829	402.133	487.795
	25.12	39.8319	76.3782	152.03	309.392	625.957	1098.14	1531.11		25.22	18.9082	31.2523	62.9998	129.217	263.68	517.763	899.969	1386.46		25.12	4.13527	14.302	44.3292	145.844	366.904	744.726	1197.48	1552.6		25.22	20.3807	38.8091	79.5475	162.826	325.379	593.682	942.301	1261.84		25.22	30.5727	51.5674	87.3778	136.921	211.221	302.282	402.708	488.373
	25.22	39.9755	76.6445	152.604	310.522	628.054	1100.85	1532.65		25.32	18.9531	31.3671	63.2048	129.67	264.605	519.422	902.264	1388.4		25.22	4.1465	14.3444	44.4527	146.288	368.046	746.591	1199.44	1553.9		25.32	20.4215	38.9085	79.739	163.252	326.229	595.046	943.869	1263.16		25.32	30.6031	51.6232	87.4957	137.108	211.539	302.711	403.267	488.952
	25.32	40.1226	76.9127	153.173	311.657	630.163	1103.6	1534.14		25.42	19.0017	31.4747	63.4019	130.119	265.525	521.068	904.541	1390.33		25.32	4.15871	14.4133	44.5753	146.759	369.194	748.478	1201.34	1555.2		25.42	20.4776	39.0056	79.9436	163.679	327.094	596.376	945.434	1264.48		25.42	30.6304	51.7032	87.605	137.287	211.848	303.16	403.845	489.535
	25.42	40.2795	77.1946	153.719	312.765	632.262	1106.3	1535.67		25.52	19.0718	31.5818	63.6318	130.586	266.439	522.716	906.821	1392.23		25.42	4.1758	14.4499	44.69	147.234	370.329	750.345	1203.24	1556.47		25.52	20.521	39.0998	80.1393	164.116	327.949	597.709	946.981	1265.78		25.52	30.6694	51.7793	87.7534	137.475	212.166	303.598	404.416	490.108
	25.52	40.4247	77.4592	154.29	313.898	634.349	1109.02	1537.19		25.62	19.1348	31.6995	63.8357	131.043	267.349	524.381	909.096	1394.12		25.52	4.19484	14.4823	44.8165	147.686	371.453	752.227	1205.13	1557.74		25.62	20.566	39.2132	80.3426	164.56	328.805	599.055	948.534	1267.07		25.62	30.7128	51.8361	87.8765	137.674	212.478	304.024	404.976	490.663
	25.62	40.5862	77.7304	154.856	315.019	636.44	1111.72	1538.66		25.72	19.2036	31.8055	64.0628	131.499	268.253	526.018	911.365	1396.03		25.62	4.20216	14.5485	44.9254	148.135	372.582	754.084	1207.01	1559		25.72	20.607	39.303	80.5457	164.986	329.674	600.397	950.075	1268.36		25.72	30.7461	51.9165	87.9902	137.864	212.772	304.465	405.531	491.217
	25.72	40.7203	78.0007	155.418	316.126	638.521	1114.39	1540.1		25.82	19.2783	31.8938	64.2801	131.946	269.169	527.679	913.632	1397.94		25.72	4.21925	14.6145	45.0601	148.601	373.728	755.953	1208.85	1560.29		25.82	20.669	39.4178	80.7679	165.413	330.517	601.739	951.609	1269.66		25.82	30.773	51.963	88.0933	138.068	213.09	304.891	406.078	491.794
	25.82	40.8714	78.2701	155.971	317.273	640.612	1116.99	1541.56		25.92	19.3447	31.9974	64.4891	132.38	270.079	529.331	915.906	1399.78		25.82	4.22511	14.6613	45.1899	149.066	374.853	757.795	1210.69	1561.53		25.92	20.7169	39.5144	80.9837	165.839	331.354	603.063	953.163	1270.93		25.92	30.8018	52.0348	88.1768	138.252	213.378	305.314	406.638	492.353
	25.92	41.0139	78.5351	156.529	318.406	642.684	1119.58	1543		26.02	19.3925	32.094	64.7006	132.838	270.99	530.975	918.135	1401.6		25.92	4.23772	14.7032	45.3277	149.528	375.975	759.639	1212.53	1562.77		26.02	20.7612	39.6096	81.1804	166.274	332.182	604.39	954.68	1272.2		26.02	30.8262	52.1041	88.2872	138.442	213.682	305.764	407.18	492.899
	26.02	41.1558	78.8229	157.091	319.537	644.751	1122.17	1544.43		26.12	19.4459	32.2083	64.907	133.292	271.9	532.624	920.385	1403.44		26.02	4.24501	14.7395	45.4561	149.994	377.089	761.465	1214.35	1564.01		26.12	20.8082	39.6975	81.4051	166.699	333.037	605.706	956.196	1273.48		26.12	30.852	52.1612	88.4051	138.658	213.989	306.181	407.715	493.473
	26.12	41.2909	79.0956	157.651	320.646	646.813	1124.76	1545.85		26.22	19.4926	32.325	65.1155	133.739	272.826	534.268	922.618	1405.28		26.12	4.26369	14.7878	45.5865	150.452	378.202	763.292	1216.19	1565.23		26.22	20.8751	39.8015	81.6106	167.107	333.882	607.03	957.724	1274.74		26.22	30.893	52.2061	88.52	138.853	214.313	306.616	408.237	494.021
	26.22	41.4234	79.3772	158.212	321.758	648.874	1127.35	1547.25		26.32	19.5583	32.4043	65.3296	134.197	273.742	535.908	924.856	1407.1		26.22	4.28273	14.8166	45.7296	150.912	379.323	765.114	1218.03	1566.46		26.32	20.9298	39.8992	81.8177	167.539	334.717	608.337	959.219	1275.99		26.32	30.9083	52.2979	88.6212	139.036	214.614	307.036	408.772	494.58
	26.32	41.5647	79.6536	158.762	322.878	650.944	1129.94	1548.65		26.42	19.6232	32.52	65.5469	134.651	274.649	537.521	927.087	1408.91		26.32	4.29884	14.864	45.8599	151.366	380.432	766.946	1219.84	1567.69		26.42	20.9723	39.9807	82.0086	167.979	335.551	609.644	960.71	1277.23		26.42	30.9439	52.3839	88.7369	139.251	214.931	307.442	409.305	495.124
	26.42	41.7138	79.9342	159.311	323.998	652.997	1132.5	1550.07		26.52	19.6738	32.6155	65.7729	135.11	275.576	539.131	929.305	1410.71		26.42	4.30617	14.9104	45.9937	151.815	381.534	768.747	1221.66	1568.91		26.52	21.0103	40.0793	82.2106	168.392	336.366	610.964	962.201	1278.47		26.52	30.9761	52.4181	88.8297	139.445	215.244	307.857	409.832	495.663
	26.52	41.8557	80.1946	159.883	325.12	655.051	1135.08	1551.47		26.62	19.7488	32.7237	65.9615	135.556	276.491	540.768	931.503	1412.5		26.52	4.32082	14.9465	46.1275	152.269	382.638	770.54	1223.46	1570.12		26.62	21.0453	40.1515	82.4098	168.819	337.171	612.265	963.691	1279.69		26.62	31.0098	52.4635	88.9434	139.647	215.534	308.278	410.344	496.215
	26.62	41.9755	80.4759	160.472	326.238	657.098	1137.65	1552.85		26.72	19.7961	32.8199	66.1846	136.003	277.396	542.4	933.716	1414.3		26.62	4.32375	14.9982	46.2862	152.723	383.75	772.325	1225.26	1571.3		26.72	21.1085	40.2381	82.6155	169.241	337.976	613.548	965.166	1280.91		26.72	31.0416	52.5245	89.0572	139.831	215.841	308.712	410.85	496.75
	26.72	42.1142	80.7422	161.02	327.357	659.131	1140.22	1554.18		26.82	19.8596	32.924	66.3829	136.467	278.325	544.02	935.894	1416.07		26.72	4.34377	15.03	46.4156	153.195	384.85	774.126	1227.05	1572.47		26.82	21.1446	40.3406	82.8138	169.65	338.784	614.852	966.622	1282.11		26.82	31.0776	52.5625	89.1616	140.025	216.137	309.129	411.365	497.285
	26.82	42.2516	81.0208	161.577	328.454	661.149	1142.73	1555.5		26.92	19.928	33.0318	66.5977	136.932	279.232	545.635	938.081	1417.82		26.82	4.34779	15.0852	46.549	153.66	385.966	775.912	1228.82	1573.65		26.92	21.1798	40.407	83.0052	170.074	339.61	616.12	968.077	1283.31		26.92	31.1113	52.6349	89.2753	140.209	216.42	309.539	411.885	497.818
	26.92	42.4091	81.3001	162.134	329.572	663.199	1145.21	1556.84		27.02	19.9839	33.1443	66.806	137.379	280.144	547.257	940.237	1419.54		26.92	4.355	15.1232	46.672	154.136	387.055	777.698	1230.6	1574.84		27.02	21.2275	40.4977	83.1955	170.498	340.447	617.402	969.539	1284.52		27.02	31.1451	52.6945	89.3873	140.411	216.72	309.964	412.399	498.347
	27.02	42.5517	81.5781	162.694	330.684	665.233	1147.68	1558.18		27.12	20.0466	33.248	67.021	137.814	281.051	548.874	942.42	1421.29		27.02	4.36818	15.154	46.8053	154.58	388.166	779.481	1232.38	1576.02		27.12	21.2628	40.5994	83.3596	170.905	341.267	618.692	970.988	1285.71		27.12	31.1845	52.7554	89.497	140.601	217.011	310.38	412.915	498.874
	27.12	42.6949	81.8388	163.242	331.799	667.27	1150.18	1559.49		27.22	20.1083	33.3391	67.2367	138.282	281.96	550.483	944.591	1423.01		27.12	4.38234	15.2111	46.9302	155.044	389.282	781.274	1234.1	1577.17		27.22	21.3087	40.6785	83.529	171.31	342.067	619.977	972.421	1286.87		27.22	31.2148	52.8169	89.6113	140.764	217.313	310.807	413.432	499.402
	27.22	42.8384	82.0982	163.786	332.9	669.31	1152.65	1560.8		27.32	20.1736	33.4259	67.4547	138.73	282.855	552.089	946.756	1424.71		27.22	4.39397	15.2615	47.0738	155.498	390.383	783.036	1235.85	1578.32		27.32	21.3604	40.7596	83.719	171.746	342.879	621.243	973.848	1288.07		27.32	31.2403	52.8932	89.7149	140.948	217.618	311.217	413.944	499.935
	27.32	42.9748	82.3782	164.316	334.021	671.35	1155.11	1562.1		27.42	20.2248	33.5454	67.6641	139.192	283.756	553.688	948.897	1426.43		27.32	4.39894	15.3039	47.2003	155.97	391.478	784.802	1237.56	1579.46		27.42	21.3927	40.8445	83.9114	172.169	343.682	622.516	975.282	1289.24		27.42	31.2774	52.9264	89.8282	141.153	217.912	311.625	414.461	500.463
	27.42	43.1102	82.6334	164.884	335.154	673.363	1157.52	1563.4		27.52	20.2795	33.6236	67.8809	139.643	284.672	555.305	951.03	1428.12		27.42	4.41798	15.3542	47.3331	156.417	392.618	786.558	1239.24	1580.6		27.52	21.4391	40.9456	84.0965	172.572	344.479	623.769	976.698	1290.38		27.52	31.3077	52.9801	89.9522	141.343	218.214	312.066	414.98	500.973
	27.52	43.2522	82.9094	165.451	336.257	675.39	1159.93	1564.68		27.62	20.3452	33.7478	68.0774	140.111	285.579	556.923	953.168	1429.8		27.52	4.42775	15.3933	47.4664	156.868	393.577	788.298	1240.94	1581.72		27.62	21.4752	41.0364	84.2849	173	345.282	625.032	978.105	1291.53		27.62	31.3389	53.0211	90.0616	141.525	218.506	312.458	415.474	501.507
	27.62	43.3876	83.1887	166.005	337.354	677.418	1162.35	1565.98		27.72	20.393	33.8445	68.303	140.559	286.483	558.495	955.282	1431.46		27.62	4.44386	15.4406	47.5811	157.316	394.441	790.049	1242.63	1582.84		27.72	21.5143	41.1419	84.4822	173.415	346.081	626.269	979.504	1292.69		27.72	31.3756	53.0852	90.1491	141.714	218.811	312.872	415.979	502.026
	27.72	43.5399	83.4563	166.548	338.48	679.426	1164.76	1567.26		27.82	20.4322	33.9368	68.5258	141.018	287.384	560.081	957.386	1433.09		27.72	4.46486	15.5007	47.7144	157.767	395.983	791.796	1244.28	1583.97		27.82	21.5616	41.2361	84.6585	173.823	346.908	627.529	980.908	1293.82		27.82	31.4097	53.1427	90.275	141.901	219.09	313.262	416.494	502.522
	27.82	43.6845	83.719	167.122	339.59	681.449	1167.17	1568.54		27.92	20.4895	34.0328	68.7413	141.464	288.263	561.665	959.48	1434.75		27.82	4.47121	15.5402	47.8531	158.232	397.112	793.515	1245.93	1585.08		27.92	21.606	41.3255	84.8455	174.241	347.714	628.766	982.295	1294.95		27.92	31.4354	53.1973	90.3784	142.084	219.375	313.666	417	503.018
	27.92	43.8186	83.9889	167.655	340.691	683.488	1169.54	1569.78		28.02	20.5402	34.1343	68.9697	141.896	289.173	563.265	961.591	1436.41		27.92	4.48097	15.5852	47.9722	158.681	398.167	795.263	1247.6	1586.19		28.02	21.6476	41.4158	85.0452	174.674	348.535	630.021	983.695	1296.08		28.02	31.4669	53.2545	90.4883	142.253	219.682	314.055	417.498	503.535
	28.02	43.9494	84.2512	168.197	341.792	685.48	1171.92	1571.01		28.12	20.5928	34.2392	69.1766	142.331	290.077	564.843	963.687	1438.05		28.02	4.4966	15.6047	48.1085	159.127	399.226	796.988	1249.25	1587.27		28.12	21.7008	41.5003	85.239	175.096	349.311	631.24	985.073	1297.21		28.12	31.4922	53.3154	90.6055	142.44	219.981	314.452	417.979	504.04
	28.12	44.0829	84.5357	168.757	342.904	687.474	1174.28	1572.24		28.22	20.6445	34.346	69.3963	142.791	290.984	566.43	965.776	1439.67		28.12	4.51369	15.6491	48.2262	159.575	400.323	798.718	1250.9	1588.35		28.22	21.7496	41.5882	85.4383	175.5	350.116	632.446	986.458	1298.32		28.22	31.5201	53.3898	90.7119	142.616	220.255	314.831	418.475	504.54
	28.22	44.2248	84.8216	169.303	343.997	689.472	1176.63	1573.45		28.32	20.7065	34.4393	69.5989	143.222	291.873	568.005	967.848	1441.32		28.22	4.52003	15.6984	48.3638	160.043	401.388	800.41	1252.53	1589.44		28.32	21.8013	41.6769	85.6462	175.92	350.907	633.674	987.828	1299.44		28.32	31.5376	53.4209	90.8403	142.823	220.524	315.216	418.971	505.042
	28.32	44.3521	85.0995	169.868	345.125	691.458	1178.97	1574.66		28.42	20.7534	34.5545	69.8056	143.67	292.777	569.578	969.904	1442.93		28.32	4.53859	15.7463	48.4635	160.501	402.475	802.11	1254.18	1590.51		28.42	21.8521	41.7727	85.8533	176.336	351.704	634.912	989.203	1300.54		28.42	31.5645	53.4635	90.9376	142.999	220.811	315.604	419.459	505.542
	28.42	44.4898	85.3639	170.416	346.219	693.457	1181.32	1575.86		28.52	20.807	34.653	70.0295	144.114	293.67	571.145	971.97	1444.49		28.42	4.54872	15.7932	48.6042	160.96	403.559	803.821	1255.8	1591.57		28.52	21.8965	41.8718	86.0637	176.743	352.505	636.127	990.558	1301.64		28.52	31.5899	53.5123	91.0333	143.188	221.096	315.977	419.953	506.039
	28.52	44.633	85.6415	170.981	347.29	695.443	1183.6	1577.07		28.62	20.863	34.7754	70.2222	144.559	294.556	572.699	974.008	1446.07		28.52	4.56996	15.846	48.7374	161.411	404.628	805.507	1257.41	1592.62		28.62	21.9404	41.9489	86.2697	177.147	353.299	637.341	991.92	1302.75		28.62	31.6153	53.5885	91.1368	143.374	221.381	316.356	420.43	506.536
	28.62	44.7685	85.9238	171.526	348.393	697.434	1185.89	1578.23		28.72	20.9177	34.8711	70.4312	144.986	295.453	574.264	976.059	1447.63		28.62	4.58205	15.8796	48.8717	161.884	405.722	807.194	1259.04	1593.7		28.72	21.9801	42.0413	86.4773	177.56	354.098	638.545	993.27	1303.83		28.72	31.641	53.6513	91.2465	143.532	221.649	316.751	420.917	507.029
	28.72	44.9058	86.1894	172.091	349.507	699.407	1188.18	1579.41		28.82	20.9634	34.9871	70.6409	145.427	296.335	575.83	978.104	1449.19		28.72	4.59914	15.9357	48.9991	162.329	406.809	808.882	1260.65	1594.75		28.82	22.0099	42.1492	86.6809	177.97	354.88	639.764	994.589	1304.91		28.82	31.6592	53.7047	91.3467	143.711	221.919	317.123	421.396	507.496
	28.82	45.0582	86.4426	172.648	350.592	701.383	1190.46	1580.57		28.92	21.048	35.0894	70.8389	145.863	297.23	577.402	980.158	1450.75		28.82	4.6133	15.9792	49.1207	162.775	407.88	810.558	1262.25	1595.77		28.92	22.0504	42.2366	86.8953	178.379	355.659	640.986	995.93	1305.99		28.92	31.6845	53.7648	91.4459	143.892	222.202	317.515	421.87	507.986
	28.92	45.1923	86.7122	173.19	351.687	703.354	1192.74	1581.72		29.02	21.1012	35.205	71.0542	146.297	298.123	578.968	982.205	1452.27		28.92	4.63173	16.0266	49.2467	163.222	408.937	812.228	1263.84	1596.81		29.02	22.0929	42.3123	87.0823	178.789	356.433	642.194	997.262	1307.05		29.02	31.7232	53.8116	91.5552	144.058	222.489	317.88	422.344	508.493
	29.02	45.331	86.9934	173.737	352.803	705.332	1195.02	1582.88		29.12	21.1631	35.3001	71.2563	146.741	299.009	580.519	984.236	1453.81		29.02	4.64174	16.0881	49.3761	163.663	410.01	813.895	1265.41	1597.83		29.12	22.1334	42.3938	87.2787	179.185	357.212	643.387	998.593	1308.1		29.12	31.7501	53.8619	91.6739	144.227	222.778	318.239	422.834	508.976
	29.12	45.4833	87.2727	174.298	353.906	707.285	1197.26	1584.02		29.22	21.2129	35.4238	71.4627	147.2	299.904	582.078	986.257	1455.32		29.12	4.65236	16.1374	49.5152	164.095	411.052	815.574	1266.98	1598.84		29.22	22.1803	42.4993	87.4783	179.592	358.001	644.607	999.921	1309.17		29.22	31.7765	53.906	91.7785	144.404	223.052	318.627	423.31	509.462
	29.22	45.6122	87.5436	174.831	354.996	709.261	1199.47	1585.16		29.32	21.2812	35.5413	71.6717	147.674	300.803	583.615	988.272	1456.83		29.22	4.66847	16.2043	49.6573	164.56	412.128	817.232	1268.53	1599.85		29.32	22.2291	42.595	87.6853	180.012	358.788	645.797	1001.21	1310.21		29.32	31.7906	53.9611	91.8726	144.565	223.336	319.008	423.783	509.928
	29.32	45.7522	87.8098	175.398	356.093	711.18	1201.71	1586.29		29.42	21.3349	35.6341	71.8953	148.118	301.704	585.15	990.265	1458.35		29.32	4.67384	16.2429	49.7877	165.005	413.19	818.884	1270.1	1600.88		29.42	22.2667	42.6736	87.9007	180.438	359.564	646.994	1002.52	1311.25		29.42	31.8184	54.0201	91.9711	144.735	223.616	319.389	424.254	510.403
	29.42	45.8915	88.0888	175.954	357.182	713.149	1203.92	1587.43		29.52	21.3896	35.7239	72.1023	148.568	302.594	586.698	992.275	1459.86		29.42	4.69289	16.299	49.9307	165.454	414.25	820.522	1271.64	1601.89		29.52	22.315	42.7552	88.0896	180.835	360.343	648.18	1003.83	1312.29		29.52	31.8569	54.0668	92.0483	144.902	223.881	319.746	424.711	510.868
	29.52	46.0376	88.3548	176.515	358.293	715.084	1206.15	1588.55		29.62	21.4385	35.8392	72.3074	149.005	303.489	588.243	994.269	1461.37		29.52	4.69728	16.3347	50.0382	165.878	415.288	822.159	1273.15	1602.87		29.62	22.3556	42.8426	88.2903	181.253	361.126	649.371	1005.12	1313.32		29.62	31.8951	54.1456	92.149	145.06	224.141	320.136	425.178	511.345
	29.62	46.1942	88.6262	177.054	359.398	717.02	1208.37	1589.65		29.72	21.4851	35.9541	72.5158	149.458	304.384	589.79	996.265	1462.86		29.62	4.71486	16.3815	50.17	166.325	416.374	823.788	1274.69	1603.88		29.72	22.4003	42.94	88.4776	181.652	361.909	650.559	1006.41	1314.35		29.72	31.9249	54.1871	92.2491	145.213	224.421	320.515	425.65	511.807
	29.72	46.327	88.8925	177.595	360.49	718.972	1210.56	1590.76		29.82	21.5483	36.0525	72.7298	149.894	305.283	591.306	998.25	1464.32		29.72	4.7256	16.4235	50.2868	166.776	417.445	825.447	1276.2	1604.87		29.82	22.4469	43.0237	88.6707	182.051	362.672	651.735	1007.69	1315.38		29.82	31.9521	54.2452	92.3365	145.4	224.71	320.882	426.098	512.267
	29.82	46.4722	89.1588	178.15	361.585	720.9	1212.71	1591.87		29.92	21.6174	36.1587	72.9473	150.352	306.199	592.83	1000.21	1465.79		29.82	4.74318	16.4704	50.4118	167.225	418.492	827.075	1277.71	1605.84		29.92	22.5024	43.1027	88.8493	182.455	363.445	652.897	1008.99	1316.4		29.92	31.9808	54.2997	92.4203	145.556	224.987	321.259	426.553	512.739
	29.92	46.6174	89.4283	178.703	362.681	722.836	1214.82	1592.97		30.02	21.6589	36.251	73.1313	150.788	307.083	594.346	1002.17	1467.23		29.92	4.75841	16.5048	50.5303	167.669	419.544	828.701	1279.22	1606.82		30.02	22.5406	43.1682	89.0359	182.862	364.219	654.058	1010.25	1317.42		30.02	32.004	54.3365	92.5079	145.712	225.252	321.631	427.008	513.216
	30.02	46.7561	89.7073	179.256	363.773	724.742	1216.97	1594.07		30.12	21.7167	36.3479	73.3357	151.24	307.979	595.881	1004.14	1468.67		30.02	4.76759	16.5534	50.6495	168.116	420.616	830.318	1280.72	1607.79		30.12	22.5772	43.2576	89.2249	183.261	364.998	655.227	1011.52	1318.43		30.12	32.0303	54.3824	92.5928	145.896	225.517	321.99	427.464	513.67
	30.12	46.8889	89.9778	179.815	364.861	726.68	1219.11	1595.14		30.22	21.7622	36.4438	73.553	151.679	308.864	597.409	1006.09	1470.11		30.12	4.78712	16.6042	50.7681	168.577	421.673	831.933	1282.22	1608.78		30.22	22.6251	43.3465	89.4329	183.655	365.764	656.403	1012.77	1319.44		30.22	32.0556	54.437	92.6787	146.072	225.773	322.375	427.909	514.122
	30.22	47.038	90.2454	180.366	365.941	728.613	1221.24	1596.21		30.32	21.8147	36.5162	73.7559	152.129	309.735	598.934	1008.03	1471.56		30.22	4.79445	16.6604	50.8844	169.018	422.754	833.526	1283.7	1609.75		30.32	22.6593	43.4256	89.6034	184.067	366.519	657.56	1014.02	1320.44		30.32	32.0782	54.4811	92.7618	146.237	226.045	322.739	428.374	514.583
	30.32	47.1864	90.5208	180.925	367.039	730.543	1223.39	1597.26		30.42	21.8518	36.6021	73.9509	152.545	310.61	600.455	1009.97	1472.98		30.32	4.8091	16.6867	51.0108	169.458	423.806	835.13	1285.18	1610.73		30.42	22.7154	43.5052	89.783	184.446	367.286	658.713	1015.27	1321.44		30.42	32.1074	54.5275	92.8691	146.412	226.322	323.107	428.822	515.034
	30.42	47.331	90.7864	181.489	368.135	732.477	1225.47	1598.31		30.52	21.9172	36.7065	74.1553	152.972	311.477	601.992	1011.9	1474.38		30.42	4.81642	16.7429	51.1202	169.89	424.856	836.738	1286.65	1611.68		30.52	22.7569	43.6072	89.9612	184.827	368.056	659.861	1016.51	1322.44		30.52	32.1431	54.5737	92.9654	146.579	226.589	323.472	429.276	515.491
	30.52	47.4657	91.0488	182.022	369.219	734.39	1227.57	1599.33		30.62	21.9733	36.8134	74.3735	153.407	312.372	603.508	1013.83	1475.78		30.52	4.83791	16.7819	51.2408	170.345	425.915	838.331	1288.13	1612.63		30.62	22.7944	43.7014	90.1472	185.226	368.813	661.012	1017.72	1323.42		30.62	32.1685	54.6281	93.0806	146.743	226.853	323.845	429.721	515.949
	30.62	47.6109	91.3256	182.574	370.299	736.316	1229.69	1600.37		30.72	22.0553	36.8978	74.575	153.843	313.247	605.013	1015.75	1477.18		30.62	4.84523	16.8225	51.3795	170.786	426.975	839.915	1289.58	1613.58		30.72	22.836	43.7762	90.3001	185.615	369.554	662.159	1018.94	1324.4		30.72	32.2027	54.6564	93.1656	146.92	227.119	324.195	430.148	516.403
	30.72	47.7256	91.6035	183.122	371.381	738.233	1231.76	1601.42		30.82	22.1039	36.9871	74.7756	154.278	314.127	606.522	1017.67	1478.57		30.72	4.86476	16.8713	51.4937	171.237	428.031	841.508	1291.06	1614.53		30.82	22.8702	43.8592	90.4768	185.994	370.299	663.279	1020.14	1325.38		30.82	32.2329	54.7139	93.2661	147.069	227.38	324.571	430.596	516.865
	30.82	47.855	91.87	183.691	372.466	740.131	1233.8	1602.45		30.92	22.1701	37.0942	74.9922	154.727	315	608.039	1019.56	1479.96		30.82	4.86769	16.9133	51.6221	171.668	429.056	843.08	1292.5	1615.46		30.92	22.9112	43.9607	90.6448	186.372	371.041	664.416	1021.36	1326.33		30.92	32.2662	54.7472	93.3599	147.222	227.624	324.925	431.04	517.34
	30.92	47.9892	92.1523	184.237	373.553	742.042	1235.84	1603.49		31.02	22.2328	37.1843	75.1956	155.157	315.866	609.559	1021.44	1481.33		30.92	4.87697	16.9655	51.753	172.118	430.106	844.651	1293.94	1616.39		31.02	22.9355	44.0358	90.8019	186.761	371.815	665.555	1022.57	1327.29		31.02	32.2768	54.7887	93.4405	147.382	227.865	325.255	431.482	517.743
	31.02	48.1223	92.4218	184.8	374.647	743.934	1237.91	1604.54		31.12	22.2881	37.2806	75.4109	155.597	316.741	611.056	1023.33	1482.69		31.02	4.89845	17.0144	51.8892	172.579	431.125	846.23	1295.37	1617.31		31.12	22.9858	44.1271	90.971	187.145	372.567	666.671	1023.78	1328.26		31.12	32.3047	54.8345	93.5234	147.558	228.129	325.61	431.917	518.171
	31.12	48.2515	92.6835	185.359	375.727	745.864	1239.93	1605.55		31.22	22.3439	37.3813	75.6285	156.055	317.627	612.545	1025.2	1484.07		31.12	4.90578	17.0529	52.0216	173.018	432.153	847.797	1296.81	1618.24		31.22	23.0123	44.2122	91.117	187.533	373.312	667.801	1025	1329.2		31.22	32.3394	54.8911	93.6148	147.715	228.396	325.971	432.367	518.612
	31.22	48.3824	92.9492	185.91	376.813	747.76	1241.95	1606.54		31.32	22.3948	37.4869	75.836	156.502	318.504	614.043	1027.07	1485.43		31.22	4.91505	17.0817	52.1633	173.467	433.193	849.358	1298.23	1619.17		31.32	23.0616	44.281	91.2952	187.932	374.051	668.917	1026.2	1330.13		31.32	32.3658	54.9366	93.6962	147.862	228.651	326.347	432.819	519.047
	31.32	48.5172	93.205	186.468	377.903	749.645	1243.95	1607.56		31.42	22.4602	37.605	76.0499	156.935	319.372	615.546	1028.94	1486.75		31.32	4.92043	17.1281	52.276	173.91	434.228	850.923	1299.63	1620.09		31.42	23.087	44.3556	91.4729	188.308	374.808	670.035	1027.39	1331.06		31.42	32.4043	54.9868	93.7988	148.022	228.91	326.705	433.238	519.482
	31.42	48.6656	93.4843	187.011	378.979	751.536	1245.94	1608.57		31.52	22.5295	37.7134	76.2598	157.374	320.26	617.047	1030.81	1488.1		31.42	4.93312	17.1701	52.4058	174.344	435.252	852.466	1301.04	1620.97		31.52	23.1236	44.4134	91.6287	188.706	375.554	671.172	1028.59	1332		31.52	32.4312	55.0255	93.8882	148.178	229.148	327.07	433.685	519.914
	31.52	48.816	93.7395	187.552	380.069	753.408	1247.95	1609.57		31.62	22.5845	37.8071	76.4671	157.794	321.137	618.533	1032.65	1489.45		31.52	4.94191	17.2121	52.5367	174.804	436.28	854.005	1302.43	1621.87		31.62	23.1656	44.4671	91.8035	189.12	376.295	672.297	1029.8	1332.92		31.62	32.4565	55.0778	93.96	148.332	229.402	327.416	434.12	520.329
	31.62	48.9481	94.0002	188.106	381.148	755.291	1249.93	1610.55		31.72	22.655	37.9092	76.6841	158.251	322.016	620.032	1034.51	1490.78		31.62	4.96144	17.2684	52.6832	175.244	437.32	855.556	1303.82	1622.78		31.72	23.1924	44.5329	91.9885	189.486	377.054	673.399	1030.99	1333.83		31.72	32.4912	55.1226	94.0439	148.478	229.65	327.773	434.568	520.752
	31.72	49.0705	94.2753	188.666	382.216	757.176	1251.91	1611.53		31.82	22.7156	38.0088	76.897	158.702	322.889	621.515	1036.35	1492.11		31.72	4.97121	17.3254	52.796	175.683	438.337	857.103	1305.2	1623.67		31.82	23.2306	44.618	92.1536	189.872	377.798	674.488	1032.2	1334.75		31.82	32.5147	55.1539	94.1163	148.63	229.888	328.115	435.009	521.176
	31.82	49.2339	94.5188	189.211	383.309	759.049	1253.9	1612.52		31.92	22.7737	38.104	77.1149	159.141	323.752	623.01	1038.17	1493.44		31.82	4.98244	17.3698	52.9083	176.12	439.352	858.644	1306.59	1624.55		31.92	23.2862	44.6971	92.3264	190.27	378.539	675.614	1033.4	1335.66		31.92	32.5395	55.1908	94.2039	148.796	230.118	328.46	435.434	521.595
	31.92	49.37	94.7838	189.757	384.381	760.925	1255.82	1613.47		32.02	22.8305	38.1843	77.3322	159.567	324.633	624.489	1040	1494.75		31.92	4.99513	17.4196	53.0318	176.559	440.363	860.178	1307.96	1625.43		32.02	23.3139	44.7693	92.51	190.655	379.281	676.723	1034.54	1336.56		32.02	32.5616	55.234	94.3057	148.947	230.369	328.792	435.866	522.033
	32.02	49.5061	95.0364	190.293	385.458	762.795	1257.78	1614.44		32.12	22.8774	38.2996	77.5354	160.005	325.489	625.956	1041.83	1496.07		32.02	5.01515	17.4514	53.1694	176.987	441.387	861.71	1309.34	1626.32		32.12	23.3638	44.843	92.6989	191.052	380.013	677.815	1035.71	1337.49		32.12	32.5875	55.2794	94.3922	149.092	230.633	329.146	436.283	522.449
	32.12	49.6435	95.3209	190.833	386.537	764.652	1259.7	1615.4		32.22	22.9333	38.4063	77.7339	160.439	326.367	627.432	1043.63	1497.36		32.12	5.02385	17.5011	53.2965	177.396	442.434	863.228	1310.7	1627.17		32.22	23.4049	44.9524	92.8728	191.461	380.751	678.935	1036.87	1338.4		32.22	32.6202	55.3336	94.4952	149.238	230.867	329.47	436.695	522.868
	32.22	49.7541	95.5683	191.358	387.617	766.507	1261.6	1616.35		32.32	22.9897	38.5056	77.9543	160.881	327.222	628.921	1045.42	1498.66		32.22	5.04347	17.5383	53.4146	177.844	443.451	864.775	1312.06	1628.03		32.32	23.4482	45.0566	93.0685	191.854	381.468	680.017	1038.02	1339.32		32.32	32.641	55.3951	94.5863	149.389	231.108	329.821	437.137	523.268
	32.32	49.9058	95.8554	191.894	388.69	768.366	1263.52	1617.29		32.42	23.0508	38.6019	78.1717	161.328	328.082	630.397	1047.24	1499.93		32.32	5.05031	17.5959	53.5333	178.27	444.469	866.296	1313.42	1628.89		32.42	23.4791	45.1575	93.2361	192.226	382.206	681.102	1039.17	1340.2		32.42	32.6621	55.4302	94.666	149.528	231.337	330.139	437.543	523.69
	32.42	50.0344	96.133	192.441	389.758	770.212	1265.41	1618.23		32.52	23.1122	38.6848	78.3636	161.749	328.936	631.86	1049.03	1501.22		32.42	5.05995	17.6345	53.6473	178.698	445.467	867.811	1314.76	1629.72		32.52	23.5079	45.2644	93.4036	192.608	382.923	682.183	1040.32	1341.1		32.52	32.6871	55.4888	94.7535	149.674	231.584	330.479	437.965	524.076
	32.52	50.1623	96.388	192.99	390.826	772.059	1267.3	1619.16		32.62	23.1899	38.7723	78.5804	162.177	329.792	633.329	1050.8	1502.49		32.52	5.07433	17.6805	53.7652	179.134	446.493	869.315	1316.1	1630.58		32.62	23.5504	45.3596	93.5789	192.994	383.649	683.261	1041.45	1341.98		32.62	32.7148	55.5474	94.8457	149.819	231.84	330.815	438.379	524.477
	32.62	50.288	96.6594	193.536	391.893	773.92	1269.19	1620.09		32.72	23.2707	38.8746	78.792	162.638	330.663	634.79	1052.6	1503.74		32.62	5.08449	17.7391	53.8951	179.553	447.521	870.818	1317.44	1631.44		32.72	23.5909	45.4666	93.7561	193.361	384.389	684.325	1042.57	1342.86		32.72	32.7374	55.5914	94.9346	149.955	232.076	331.138	438.773	524.896
	32.72	50.4169	96.94	194.085	392.965	775.759	1271.06	1621		32.82	23.3149	38.9695	79.0061	163.073	331.526	636.233	1054.37	1504.98		32.72	5.10109	17.7756	54.0103	179.971	448.531	872.325	1318.76	1632.3		32.82	23.6275	45.5579	93.9178	193.766	385.097	685.404	1043.69	1343.73		32.82	32.7662	55.6398	95.0396	150.105	232.323	331.487	439.173	525.313
	32.82	50.5588	97.2018	194.625	394.05	777.593	1272.91	1621.91		32.92	23.3681	39.052	79.2078	163.486	332.39	637.706	1056.14	1506.22		32.82	5.1089	17.8225	54.1524	180.419	449.555	873.819	1320.08	1633.16		32.92	23.6695	45.6565	94.0867	194.147	385.821	686.482	1044.82	1344.62		32.92	32.788	55.6925	95.124	150.255	232.565	331.798	439.602	525.703
	32.92	50.6916	97.4732	195.18	395.105	779.421	1274.75	1622.82		33.02	23.4284	39.1611	79.4204	163.927	333.249	639.164	1057.92	1507.47		32.92	5.1299	17.8923	54.2807	180.859	450.566	875.312	1321.39	1634.01		33.02	23.7046	45.7307	94.2526	194.556	386.555	687.542	1045.95	1345.49		33.02	32.8125	55.7427	95.2168	150.401	232.819	332.151	440.006	526.11
	33.02	50.8342	97.7252	195.719	396.187	781.252	1276.62	1623.74		33.12	23.4841	39.2676	79.6246	164.379	334.105	640.621	1059.69	1508.7		33.02	5.13908	17.923	54.4058	181.279	451.585	876.789	1322.7	1634.85		33.12	23.7485	45.8391	94.4255	194.931	387.286	688.61	1047.07	1346.35		33.12	32.8277	55.7876	95.3023	150.555	233.062	332.496	440.414	526.507
	33.12	50.9807	98.0025	196.271	397.249	783.073	1278.45	1624.64		33.22	23.5417	39.3448	79.8345	164.81	334.985	642.081	1061.44	1509.93		33.12	5.15285	17.968	54.5328	181.732	452.591	878.265	1323.97	1635.66		33.22	23.7749	45.9201	94.5905	195.309	388.014	689.662	1048.18	1347.2		33.22	32.8578	55.829	95.3793	150.704	233.304	332.827	440.823	526.914
	33.22	51.133	98.268	196.817	398.315	784.89	1280.27	1625.57		33.32	23.5788	39.4423	80.0509	165.245	335.831	643.546	1063.2	1511.16		33.22	5.16066	18.0148	54.6524	182.172	453.597	879.742	1325.27	1636.5		33.32	23.8277	45.9964	94.7449	195.691	388.756	690.708	1049.3	1348.04		33.32	32.8765	55.8693	95.4605	150.842	233.545	333.174	441.24	527.331
	33.32	51.2892	98.537	197.365	399.384	786.708	1282.08	1626.48		33.42	23.6342	39.5192	80.2453	165.67	336.697	644.985	1064.96	1512.38		33.32	5.17287	18.0759	54.7628	182.59	454.621	881.192	1326.57	1637.32		33.42	23.8643	46.0817	94.9123	196.068	389.506	691.762	1050.41	1348.91		33.42	32.9029	55.9249	95.5556	150.982	233.78	333.472	441.637	527.738
	33.42	51.4175	98.7884	197.904	400.46	788.535	1283.89	1627.36		33.52	23.6577	39.5916	80.4388	166.097	337.558	646.425	1066.69	1513.59		33.42	5.19728	18.1257	54.8892	183.018	455.634	882.651	1327.83	1638.14		33.52	23.8873	46.1751	95.0838	196.464	390.236	692.82	1051.51	1349.78		33.52	32.9156	55.9611	95.6422	151.135	234.023	333.797	442.041	528.14
	33.52	51.5653	99.0451	198.464	401.52	790.336	1285.69	1628.24		33.62	23.7055	39.6882	80.6447	166.542	338.41	647.874	1068.43	1514.78		33.52	5.20851	18.1932	55.0181	183.475	456.635	884.13	1329.11	1638.96		33.62	23.921	46.2498	95.2659	196.835	390.949	693.863	1052.59	1350.62		33.62	32.9404	56.0132	95.747	151.281	234.249	334.132	442.446	528.531
	33.62	51.6955	99.2838	199.012	402.581	792.152	1287.48	1629.12		33.72	23.7595	39.7813	80.8492	166.986	339.269	649.307	1070.15	1515.96		33.62	5.21437	18.2365	55.1431	183.901	457.635	885.584	1330.38	1639.77		33.72	23.9537	46.3489	95.4431	197.21	391.654	694.912	1053.66	1351.45		33.72	32.9584	56.0602	95.8311	151.425	234.495	334.468	442.853	528.929
	33.72	51.8342	99.5559	199.569	403.657	793.955	1289.26	1629.99		33.82	23.8144	39.8674	81.0642	167.422	340.117	650.744	1071.88	1517.16		33.72	5.23781	18.2932	55.2628	184.348	458.635	887.042	1331.65	1640.57		33.82	23.9815	46.4197	95.6175	197.583	392.367	695.947	1054.77	1352.29		33.82	32.9727	56.0947	95.8868	151.559	234.719	334.792	443.239	529.302
	33.82	51.995	99.8287	200.104	404.721	795.748	1291.02	1630.86		33.92	23.8725	39.9861	81.2649	167.861	340.974	652.181	1073.6	1518.35		33.82	5.25002	18.3347	55.3765	184.773	459.628	888.511	1332.91	1641.38		33.92	24.0191	46.4983	95.7683	197.948	393.078	696.985	1055.85	1353.13		33.92	32.9911	56.1518	95.9856	151.709	234.946	335.12	443.655	529.68
	33.92	52.1311	100.087	200.647	405.781	797.549	1292.81	1631.71		34.02	23.9182	40.0904	81.4684	168.303	341.82	653.606	1075.31	1519.53		33.92	5.26027	18.384	55.4914	185.191	460.62	889.964	1334.17	1642.18		34.02	24.0557	46.5817	95.9553	198.32	393.787	698.014	1056.94	1353.95		34.02	33.0157	56.1979	96.0704	151.864	235.173	335.456	444.041	530.064
	34.02	52.2587	100.34	201.175	406.854	799.339	1294.55	1632.56		34.12	23.9724	40.1758	81.6734	168.729	342.664	655.039	1077.03	1520.69		34.02	5.2798	18.4133	55.6143	185.617	461.616	891.41	1335.42	1642.98		34.12	24.0845	46.6516	96.1231	198.685	394.491	699.041	1058.01	1354.79		34.12	33.0405	56.2325	96.146	152.01	235.4	335.781	444.425	530.446
	34.12	52.3909	100.631	201.707	407.902	801.123	1296.29	1633.41		34.22	24.037	40.2795	81.8669	169.164	343.51	656.455	1078.71	1521.85		34.12	5.29103	18.4753	55.7174	186.07	462.589	892.843	1336.66	1643.77		34.22	24.127	46.7155	96.3156	199.061	395.196	700.068	1059.08	1355.62		34.22	33.0508	56.274	96.2149	152.149	235.639	336.1	444.807	530.833
	34.22	52.5295	100.876	202.258	408.966	802.894	1298.05	1634.26		34.32	24.101	40.3943	82.0715	169.588	344.345	657.867	1080.42	1523.01		34.22	5.30617	18.5217	55.8409	186.507	463.584	894.278	1337.9	1644.54		34.32	24.1743	46.8113	96.4915	199.428	395.891	701.083	1060.15	1356.45		34.32	33.0772	56.3199	96.3038	152.297	235.859	336.427	445.204	531.204
	34.32	52.6467	101.115	202.803	410.03	804.675	1299.74	1635.1		34.42	24.1575	40.4898	82.2881	170.023	345.22	659.275	1082.1	1524.14		34.32	5.32033	18.573	55.9868	186.931	464.569	895.72	1339.13	1645.33		34.42	24.2144	46.9104	96.6805	199.811	396.592	702.097	1061.22	1357.29		34.42	33.0917	56.3536	96.3941	152.449	236.107	336.732	445.606	531.578
	34.42	52.7847	101.386	203.341	411.075	806.469	1301.43	1635.95		34.52	24.2355	40.5971	82.4951	170.472	346.07	660.712	1083.79	1525.28		34.42	5.33342	18.6134	56.1095	187.374	465.555	897.159	1340.36	1646.1		34.52	24.2544	46.9894	96.8513	200.191	397.282	703.118	1062.28	1358.09		34.52	33.1234	56.4017	96.4851	152.61	236.337	337.073	445.997	531.982
	34.52	52.9267	101.657	203.884	412.139	808.255	1303.16	1636.78		34.62	24.3071	40.7097	82.6975	170.884	346.918	662.116	1085.48	1526.41		34.52	5.34669	18.6599	56.2359	187.815	466.555	898.576	1341.6	1646.88		34.62	24.2872	47.0535	97.0247	200.573	397.975	704.146	1063.33	1358.9		34.62	33.1417	56.4449	96.5674	152.757	236.558	337.412	446.376	532.354
	34.62	53.035	101.93	204.433	413.191	810.02	1304.87	1637.61		34.72	24.3746	40.8085	82.896	171.322	347.756	663.551	1087.15	1527.55		34.62	5.3755	18.6906	56.3428	188.224	467.533	899.999	1342.81	1647.66		34.72	24.3375	47.1409	97.1941	200.944	398.693	705.159	1064.38	1359.71		34.72	33.1587	56.4795	96.6508	152.905	236.786	337.716	446.743	532.747
	34.72	53.1577	102.21	204.955	414.235	811.788	1306.55	1638.44		34.82	24.4289	40.9214	83.0928	171.767	348.603	664.966	1088.81	1528.68		34.72	5.39064	18.7249	56.4615	188.654	468.511	901.411	1344.04	1648.42		34.82	24.3668	47.2229	97.3582	201.304	399.395	706.169	1065.42	1360.52		34.82	33.1924	56.5367	96.7392	153.062	237.003	338.021	447.118	533.13
	34.82	53.2971	102.469	205.494	415.281	813.538	1308.24	1639.26		34.92	24.4756	41.0169	83.3071	172.191	349.46	666.374	1090.47	1529.8		34.82	5.39796	18.7619	56.5919	189.09	469.518	902.821	1345.24	1649.18		34.92	24.4059	47.3089	97.5515	201.677	400.094	707.163	1066.46	1361.33		34.92	33.2037	56.5675	96.817	153.202	237.222	338.325	447.501	533.53
	34.92	53.4078	102.732	206.027	416.344	815.311	1309.91	1640.07		35.02	24.5268	41.0994	83.4856	172.621	350.32	667.792	1092.13	1530.89		34.92	5.41701	18.8044	56.7169	189.535	470.504	904.219	1346.44	1649.94		35.02	24.4395	47.3836	97.7259	202.062	400.796	708.178	1067.48	1362.12		35.02	33.2162	56.607	96.8802	153.345	237.445	338.624	447.872	533.922
	35.02	53.5477	102.99	206.573	417.41	817.061	1311.6	1640.89		35.12	24.5692	41.2043	83.6804	173.056	351.161	669.187	1093.77	1531.97		35.02	5.43459	18.8806	56.8468	189.955	471.474	905.6	1347.64	1650.68		35.12	24.4786	47.4539	97.888	202.416	401.477	709.182	1068.5	1362.9		35.12	33.23	56.6505	96.9625	153.498	237.676	338.928	448.252	534.308
	35.12	53.6962	103.251	207.106	418.443	818.82	1313.3	1641.68		35.22	24.6249	41.3069	83.8767	173.5	351.998	670.57	1095.4	1533.07		35.12	5.44337	18.9187	56.9659	190.384	472.442	906.995	1348.82	1651.42		35.22	24.5099	47.5316	98.0852	202.777	402.177	710.183	1069.52	1363.7		35.22	33.2564	56.6847	97.0494	153.651	237.893	339.224	448.62	534.683
	35.22	53.8284	103.511	207.666	419.513	820.6	1315	1642.48		35.32	24.6699	41.3909	84.0798	173.928	352.84	671.976	1097.06	1534.17		35.22	5.46095	18.9538	57.1041	190.81	473.43	908.392	1350	1652.17		35.32	24.5426	47.5862	98.2586	203.147	402.86	711.183	1070.55	1364.5		35.32	33.2778	56.7178	97.1391	153.812	238.124	339.526	449.001	535.046
	35.32	53.9506	103.781	208.21	420.555	822.36	1316.65	1643.29		35.42	24.7119	41.4739	84.2723	174.368	353.687	673.38	1098.7	1535.26		35.32	5.48	18.9963	57.2086	191.212	474.407	909.774	1351.18	1652.92		35.42	24.5757	47.6603	98.4011	203.511	403.563	712.188	1071.57	1365.29		35.42	33.3003	56.7543	97.2046	153.93	238.34	339.822	449.379	535.413
	35.42	54.0985	104.057	208.725	421.594	824.111	1318.2	1644.08		35.52	24.7675	41.5803	84.4587	174.783	354.51	674.764	1100.33	1536.33		35.42	5.48488	19.0402	57.3082	191.646	475.384	911.146	1352.35	1653.66		35.52	24.6187	47.7326	98.5554	203.88	404.268	713.208	1072.59	1366.07		35.52	33.3174	56.8102	97.2846	154.068	238.556	340.126	449.753	535.787
	35.52	54.2268	104.316	209.276	422.651	825.846	1319.8	1644.88		35.62	24.8075	41.6808	84.6588	175.202	355.333	676.157	1101.95	1537.42		35.52	5.50246	19.091	57.4346	192.062	476.353	912.517	1353.51	1654.39		35.62	24.6602	47.7956	98.718	204.236	404.94	714.192	1073.6	1366.84		35.62	33.3316	56.8458	97.3765	154.201	238.771	340.404	450.107	536.135
	35.62	54.3642	104.58	209.821	423.68	827.591	1321.41	1645.69		35.72	24.8505	41.7727	84.8444	175.628	356.173	677.538	1103.57	1538.49		35.62	5.5215	19.1355	57.5592	192.472	477.339	913.894	1354.67	1655.13		35.72	24.7135	47.8704	98.8943	204.6	405.636	715.175	1074.61	1367.61		35.72	33.3491	56.8883	97.4503	154.353	238.996	340.707	450.482	536.508
	35.72	54.5211	104.834	210.359	424.735	829.326	1323.02	1646.49		35.82	24.8913	41.8526	85.063	176.065	357.003	678.905	1105.18	1539.56		35.72	5.53664	19.1799	57.6842	192.905	478.323	915.288	1355.82	1655.87		35.82	24.7394	47.9353	99.0647	204.983	406.328	716.142	1075.62	1368.38		35.82	33.3725	56.9239	97.5366	154.491	239.228	341.002	450.855	536.865
	35.82	54.6642	105.095	210.902	425.788	831.047	1324.61	1647.28		35.92	24.9374	41.9514	85.2693	176.494	357.85	680.295	1106.79	1540.64		35.82	5.56007	19.2287	57.7926	193.292	479.299	916.663	1356.96	1656.61		35.92	24.774	48.0013	99.2322	205.347	407.003	717.143	1076.62	1369.13		35.92	33.3861	56.9667	97.6088	154.635	239.453	341.305	451.212	537.23
	35.92	54.786	105.349	211.452	426.828	832.778	1326.21	1648.07		36.02	24.9734	42.0557	85.4654	176.919	358.686	681.679	1108.4	1541.72		35.92	5.56691	19.2528	57.9185	193.72	480.247	918.008	1358.11	1657.35		36.02	24.8017	48.0481	99.3767	205.723	407.687	718.123	1077.61	1369.88		36.02	33.4048	56.9955	97.6977	154.772	239.661	341.585	451.569	537.586
	36.02	54.9149	105.611	211.995	427.863	834.5	1327.78	1648.85		36.12	25.0256	42.1587	85.6875	177.342	359.518	683.045	1110.01	1542.78		36.02	5.57375	19.2912	58.0352	194.143	481.203	919.366	1359.26	1658.08		36.12	24.8512	48.1292	99.5574	206.069	408.379	719.095	1078.62	1370.64		36.12	33.4273	57.0411	97.7906	154.916	239.896	341.898	451.933	537.941
	36.12	55.0517	105.878	212.53	428.916	836.228	1329.37	1649.63		36.22	25.0875	42.2519	85.88	177.775	360.353	684.426	1111.61	1543.83		36.12	5.59084	19.3337	58.1622	194.561	482.162	920.723	1360.38	1658.81		36.22	24.8779	48.195	99.7365	206.449	409.076	720.076	1079.61	1371.38		36.22	33.441	57.0743	97.8652	155.042	240.119	342.195	452.297	538.317
	36.22	55.1884	106.142	213.075	429.961	837.94	1330.96	1650.41		36.32	25.1415	42.3547	86.073	178.198	361.196	685.79	1113.2	1544.87		36.22	5.6006	19.3767	58.2813	194.959	483.119	922.094	1361.5	1659.55		36.32	24.9112	48.2459	99.8968	206.808	409.758	721.051	1080.58	1372.12		36.32	33.4492	57.1017	97.9351	155.178	240.328	342.498	452.654	538.669
	36.32	55.3212	106.4	213.608	430.994	839.647	1332.53	1651.17		36.42	25.1933	42.4456	86.2927	178.619	362.023	687.16	1114.76	1545.9		36.32	5.61623	19.4099	58.4102	195.379	484.076	923.439	1362.64	1660.27		36.42	24.9464	48.3217	100.053	207.167	410.437	722.014	1081.56	1372.84		36.42	33.4721	57.125	97.9956	155.311	240.543	342.795	453.027	539.032
	36.42	55.4468	106.664	214.134	432.034	841.347	1334.1	1651.92		36.52	25.2368	42.5476	86.4768	179.042	362.858	688.531	1116.33	1546.93		36.42	5.62599	19.4431	58.5205	195.819	485.037	924.809	1363.78	1660.98		36.52	24.9746	48.3972	100.239	207.536	411.12	723	1082.53	1373.59		36.52	33.4819	57.1524	98.0717	155.438	240.765	343.098	453.373	539.366
	36.52	55.564	106.93	214.671	433.067	843.06	1335.67	1652.68		36.62	25.292	42.6438	86.6844	179.489	363.716	689.911	1117.91	1547.95		36.52	5.63664	19.483	58.6275	196.247	485.995	926.169	1364.92	1661.7		36.62	25.0229	48.465	100.419	207.891	411.801	723.946	1083.51	1374.33		36.62	33.5078	57.1978	98.1582	155.592	240.997	343.415	453.74	539.726
	36.62	55.719	107.186	215.217	434.122	844.767	1337.22	1653.46		36.72	25.3466	42.7375	86.8855	179.921	364.579	691.292	1119.47	1548.98		36.62	5.65187	19.5275	58.7364	196.653	486.959	927.516	1366.03	1662.4		36.72	25.047	48.534	100.595	208.252	412.487	724.907	1084.47	1375.08		36.72	33.5284	57.2305	98.2413	155.716	241.226	343.712	454.095	540.103
	36.72	55.8459	107.449	215.752	435.16	846.456	1338.75	1654.22		36.82	25.3985	42.8227	87.1015	180.346	365.403	692.648	1121.01	1549.99		36.72	5.65919	19.5564	58.8723	197.082	487.91	928.834	1367.15	1663.1		36.82	25.0875	48.6116	100.782	208.617	413.162	725.872	1085.43	1375.83		36.82	33.5374	57.2603	98.3031	155.845	241.426	343.969	454.445	540.441
	36.82	55.9761	107.714	216.275	436.18	848.149	1340.26	1654.96		36.92	25.4306	42.9231	87.2801	180.767	366.225	694.009	1122.56	1550.99		36.82	5.68019	19.5969	58.9849	197.51	488.878	930.173	1368.24	1663.81		36.92	25.1158	48.6809	100.955	208.957	413.824	726.842	1086.39	1376.56		36.92	33.5499	57.2711	98.3741	155.957	241.628	344.271	454.794	540.793
	36.92	56.1129	107.966	216.822	437.217	849.856	1341.79	1655.72		37.02	25.4904	43.0122	87.4707	181.186	367.053	695.366	1124.1	1551.99		36.92	5.69093	19.6467	59.1016	197.94	489.828	931.513	1369.34	1664.5		37.02	25.1441	48.7522	101.122	209.315	414.494	727.801	1087.36	1377.3		37.02	33.5772	57.2985	98.4503	156.074	241.843	344.576	455.14	541.132
	37.02	56.2468	108.238	217.334	438.24	851.54	1343.29	1656.46		37.12	25.5478	43.1009	87.6687	181.615	367.89	696.716	1125.67	1552.97		37.02	5.70802	19.6853	59.2198	198.35	490.777	932.842	1370.43	1665.2		37.12	25.1817	48.8465	101.3	209.642	415.181	728.749	1088.31	1378.04		37.12	33.5937	57.3286	98.5273	156.204	242.053	344.873	455.501	541.48
	37.12	56.3902	108.49	217.865	439.272	853.219	1344.79	1657.21		37.22	25.5942	43.1941	87.8557	182.04	368.725	698.061	1127.18	1553.98		37.12	5.71486	19.7292	59.3365	198.776	491.735	934.167	1371.53	1665.9		37.22	25.2101	48.906	101.477	210.002	415.848	729.679	1089.25	1378.76		37.22	33.5991	57.3692	98.601	156.336	242.277	345.149	455.853	541.824
	37.22	56.5172	108.756	218.406	440.295	854.878	1346.28	1657.95		37.32	25.6461	43.289	88.0463	182.463	369.551	699.394	1128.7	1554.99		37.22	5.72218	19.76	59.4405	199.184	492.709	935.485	1372.62	1666.58		37.32	25.2354	48.9842	101.645	210.368	416.508	730.635	1090.2	1379.47		37.32	33.6206	57.3926	98.6753	156.477	242.5	345.432	456.185	542.154
	37.32	56.629	109.015	218.924	441.32	856.565	1347.76	1658.68		37.42	25.6745	43.3876	88.2387	182.862	370.38	700.753	1130.24	1555.97		37.32	5.72853	19.8151	59.5455	199.64	493.677	936.782	1373.71	1667.25		37.42	25.2632	49.0588	101.809	210.736	417.17	731.574	1091.14	1380.2		37.42	33.6402	57.4243	98.7538	156.631	242.709	345.721	456.525	542.508
	37.42	56.7645	109.279	219.462	442.35	858.221	1349.23	1659.43		37.52	25.7272	43.499	88.438	183.292	371.209	702.116	1131.77	1556.94		37.42	5.74171	19.8557	59.6646	200.053	494.629	938.093	1374.78	1667.91		37.52	25.2953	49.1339	101.955	211.101	417.835	732.516	1092.08	1380.91		37.52	33.6523	57.4747	98.8472	156.76	242.932	346.016	456.847	542.855
	37.52	56.9091	109.525	220.007	443.391	859.887	1350.69	1660.17		37.62	25.7856	43.577	88.639	183.721	372.038	703.444	1133.29	1557.94		37.52	5.75148	19.8791	59.7813	200.471	495.571	939.388	1375.84	1668.6		37.62	25.3379	49.2038	102.126	211.463	418.499	733.441	1093.03	1381.63		37.62	33.6649	57.4955	98.8993	156.88	243.14	346.292	457.169	543.214
	37.62	57.0464	109.784	220.543	444.421	861.562	1352.17	1660.9		37.72	25.843	43.646	88.8444	184.121	372.847	704.763	1134.8	1558.92		37.62	5.76076	19.9274	59.901	200.893	496.519	940.693	1376.89	1669.26		37.72	25.3667	49.2732	102.283	211.828	419.164	734.384	1093.96	1382.32		37.72	33.6807	57.5328	98.9639	156.998	243.347	346.601	457.515	543.539
	37.72	57.1721	110.035	221.08	445.446	863.218	1353.62	1661.62		37.82	25.8862	43.7478	89.0384	184.553	373.67	706.105	1136.3	1559.88		37.72	5.77882	19.965	60.0142	201.319	497.465	941.991	1377.95	1669.94		37.82	25.4117	49.3479	102.438	212.194	419.811	735.328	1094.89	1383.04		37.82	33.6865	57.5562	99.0283	157.134	243.552	346.867	457.861	543.884
	37.82	57.3062	110.286	221.603	446.458	864.876	1355.06	1662.34		37.92	25.9415	43.8442	89.2539	184.998	374.514	707.449	1137.81	1560.86		37.82	5.79054	20.0178	60.1348	201.743	498.389	943.286	1379.01	1670.59		37.92	25.4405	49.4256	102.596	212.539	420.457	736.257	1095.83	1383.72		37.92	33.7027	57.588	99.107	157.26	243.771	347.154	458.209	544.245
	37.92	57.4475	110.537	222.153	447.492	866.536	1356.51	1663.05		38.02	25.9946	43.9285	89.4866	185.413	375.338	708.774	1139.32	1561.83		37.92	5.79982	20.0564	60.253	202.172	499.31	944.563	1380.06	1671.26		38.02	25.4737	49.492	102.741	212.907	421.101	737.164	1096.75	1384.41		38.02	33.7286	57.6198	99.1739	157.399	243.996	347.438	458.555	544.578
	38.02	57.5972	110.803	222.671	448.518	868.205	1357.94	1663.75		38.12	26.0469	44.0198	89.6873	185.834	376.162	710.095	1140.81	1562.78		38.02	5.80861	20.0964	60.358	202.591	500.268	945.843	1381.11	1671.91		38.12	25.5162	49.5598	102.9	213.273	421.763	738.088	1097.66	1385.12		38.12	33.7436	57.6641	99.2768	157.55	244.22	347.705	458.907	544.928
	38.12	57.7326	111.043	223.199	449.536	869.853	1359.38	1664.45		38.22	26.1037	44.1236	89.8868	186.26	376.996	711.412	1142.3	1563.76		38.12	5.81398	20.1408	60.4771	202.983	501.201	947.116	1382.16	1672.57		38.22	25.5489	49.6258	103.056	213.633	422.407	738.998	1098.6	1385.82		38.22	33.7592	57.6992	99.351	157.686	244.426	347.967	459.24	545.247
	38.22	57.8635	111.319	223.731	450.548	871.501	1360.78	1665.15		38.32	26.1603	44.2133	90.0898	186.665	377.803	712.766	1143.79	1564.69		38.22	5.8257	20.1994	60.607	203.405	502.143	948.407	1383.21	1673.21		38.32	25.589	49.6756	103.215	214.008	423.068	739.935	1099.53	1386.53		38.32	33.7788	57.7305	99.4116	157.814	244.644	348.267	459.574	545.551
	38.32	58.0002	111.577	224.266	451.575	873.148	1362.19	1665.85		38.42	26.2252	44.3095	90.2993	187.085	378.628	714.094	1145.26	1565.63		38.32	5.8423	20.2395	60.734	203.833	503.072	949.68	1384.24	1673.87		38.42	25.6114	49.7488	103.368	214.357	423.729	740.842	1100.46	1387.22		38.42	33.796	57.7789	99.4874	157.941	244.851	348.554	459.927	545.883
	38.42	58.131	111.832	224.777	452.591	874.772	1363.58	1666.54		38.52	26.2785	44.4116	90.499	187.525	379.46	715.398	1146.71	1566.58		38.42	5.85011	20.2785	60.8585	204.242	504.009	950.955	1385.25	1674.54		38.52	25.6407	49.8055	103.527	214.709	424.399	741.745	1101.37	1387.91		38.52	33.8174	57.8199	99.5538	158.045	245.056	348.828	460.263	546.2
	38.52	58.2613	112.092	225.298	453.604	876.405	1364.98	1667.23		38.62	26.3332	44.4858	90.6963	187.929	380.288	716.714	1148.18	1567.52		38.52	5.86525	20.3347	60.9722	204.657	504.934	952.199	1386.28	1675.19		38.62	25.692	49.8782	103.709	215.039	425.042	742.677	1102.29	1388.6		38.62	33.8282	57.8502	99.6231	158.167	245.256	349.089	460.594	546.532
	38.62	58.3843	112.37	225.81	454.618	878.045	1366.39	1667.91		38.72	26.3767	44.6016	90.9097	188.342	381.111	718.053	1149.63	1568.45		38.62	5.87746	20.3762	61.1124	205.078	505.888	953.453	1387.3	1675.85		38.72	25.7283	49.9458	103.866	215.391	425.702	743.586	1103.19	1389.27		38.72	33.8461	57.8795	99.6993	158.315	245.455	349.377	460.932	546.841
	38.72	58.534	112.639	226.339	455.635	879.688	1367.78	1668.6		38.82	26.4206	44.7119	91.1021	188.747	381.932	719.368	1151.08	1569.38		38.72	5.89845	20.4167	61.2392	205.49	506.815	954.722	1388.33	1676.5		38.82	25.7472	49.9939	104.014	215.728	426.365	744.483	1104.1	1389.93		38.82	33.8603	57.9218	99.763	158.437	245.648	349.663	461.255	547.155
	38.82	58.6793	112.917	226.855	456.655	881.31	1369.14	1669.28		38.92	26.4719	44.7847	91.2959	189.16	382.745	720.661	1152.53	1570.3		38.82	5.91789	20.4631	61.3477	205.907	507.729	955.984	1389.36	1677.14		38.92	25.7973	50.0633	104.173	216.097	427.016	745.404	1104.98	1390.61		38.92	33.8735	57.9541	99.8266	158.569	245.87	349.952	461.569	547.467
	38.92	58.7991	113.175	227.385	457.679	882.945	1370.51	1669.95		39.02	26.5161	44.8797	91.4886	189.573	383.569	721.985	1153.98	1571.22		38.92	5.92287	20.4997	61.4659	206.305	508.66	957.227	1390.36	1677.81		39.02	25.836	50.1199	104.331	216.445	427.704	746.309	1105.87	1391.3		39.02	33.8863	58.0001	99.9	158.684	246.082	350.225	461.9	547.788
	39.02	58.9247	113.439	227.909	458.699	884.559	1371.88	1670.65		39.12	26.5808	44.9952	91.6818	189.989	384.374	723.311	1155.4	1572.13		39.02	5.93166	20.5573	61.5811	206.733	509.581	958.486	1391.37	1678.46		39.12	25.8696	50.1965	104.498	216.793	428.349	747.237	1106.76	1391.97		39.12	33.9024	58.0631	99.963	158.784	246.276	350.5	462.255	548.108
	39.12	59.0578	113.713	228.437	459.723	886.202	1373.23	1671.34		39.22	26.6233	45.0865	91.8633	190.401	385.186	724.631	1156.84	1573.04		39.12	5.93983	20.6022	61.7017	207.15	510.497	959.712	1392.37	1679.09		39.22	25.8966	50.2605	104.654	217.149	429.013	748.127	1107.65	1392.62		39.22	33.9321	58.1143	100.026	158.899	246.46	350.772	462.579	548.428
	39.22	59.191	113.961	228.978	460.755	887.813	1374.59	1672.02		39.32	26.6816	45.1741	92.0818	190.826	386.022	725.949	1158.27	1573.96		39.22	5.96828	20.635	61.8175	207.587	511.407	960.954	1393.36	1679.72		39.32	25.9347	50.3396	104.809	217.492	429.672	749.05	1108.53	1393.28		39.32	33.9462	58.1596	100.102	159.035	246.663	351.049	462.923	548.767
	39.32	59.3297	114.228	229.509	461.774	889.432	1375.93	1672.68		39.42	26.735	45.2666	92.2856	191.272	386.85	727.255	1159.69	1574.87		39.32	5.97267	20.6882	61.9224	207.984	512.329	962.195	1394.35	1680.35		39.42	25.9551	50.4147	104.954	217.853	430.296	749.957	1109.4	1393.92		39.42	33.9478	58.1886	100.161	159.165	246.845	351.288	463.233	549.093
	39.42	59.4586	114.501	230.037	462.784	891.052	1377.3	1673.36		39.52	26.7763	45.3606	92.4968	191.683	387.669	728.555	1161.12	1575.78		39.42	5.98	20.7346	62.0098	208.391	513.227	963.432	1395.34	1680.96		39.52	25.9835	50.4881	105.117	218.195	430.939	750.851	1110.26	1394.57		39.52	33.975	58.2389	100.229	159.292	247.055	351.575	463.551	549.41
	39.52	59.5998	114.747	230.588	463.794	892.668	1378.65	1674.03		39.62	26.8309	45.4348	92.7019	192.097	388.474	729.858	1162.55	1576.67		39.52	5.99709	20.779	62.1309	208.807	514.135	964.68	1396.34	1681.59		39.62	26.0336	50.5616	105.271	218.53	431.564	751.746	1111.14	1395.22		39.62	33.9913	58.2711	100.322	159.408	247.265	351.839	463.865	549.737
	39.62	59.7294	115.008	231.126	464.803	894.271	1379.96	1674.7		39.72	26.8865	45.5411	92.898	192.523	389.292	731.166	1163.97	1577.58		39.62	5.99709	20.822	62.2471	209.217	515.035	965.918	1397.33	1682.19		39.72	26.0626	50.6297	105.419	218.891	432.222	752.626	1112.01	1395.87		39.72	33.9981	58.3076	100.41	159.534	247.463	352.108	464.201	550.028
	39.72	59.8557	115.253	231.653	465.82	895.882	1381.28	1675.37		39.82	26.9626	45.6172	93.0952	192.961	390.115	732.472	1165.39	1578.49		39.72	6.00578	20.86	62.3619	209.644	515.942	967.148	1398.31	1682.8		39.82	26.109	50.7054	105.567	219.242	432.846	753.499	1112.89	1396.5		39.82	34.0181	58.3409	100.493	159.657	247.657	352.378	464.532	550.349
	39.82	59.9729	115.511	232.18	466.818	897.461	1382.6	1676.04		39.92	27.0212	45.6973	93.3042	193.371	390.926	733.751	1166.8	1579.37		39.82	6.02882	20.9045	62.4722	210.067	516.848	968.383	1399.28	1683.41		39.92	26.148	50.7835	105.725	219.597	433.489	754.382	1113.77	1397.17		39.92	34.0269	58.379	100.55	159.783	247.853	352.637	464.842	550.669
	39.92	60.1063	115.762	232.718	467.832	899.064	1383.92	1676.7		40.02	27.0703	45.8011	93.5232	193.807	391.742	735.047	1168.18	1580.26		39.92	6.03957	20.9426	62.584	210.467	517.767	969.599	1400.26	1684.04		40.02	26.1747	50.8391	105.888	219.937	434.132	755.262	1114.64	1397.79		40.02	34.0367	58.3966	100.619	159.901	248.031	352.902	465.179	550.969
	40.02	60.2328	116.046	233.24	468.816	900.668	1385.22	1677.35		40.12	27.1142	45.888	93.727	194.22	392.548	736.343	1169.58	1581.14		40.02	6.04973	20.9859	62.712	210.861	518.662	970.824	1401.24	1684.63		40.12	26.2124	50.8889	106.019	220.292	434.77	756.14	1115.49	1398.44		40.12	34.058	58.4316	100.695	160.037	248.215	353.158	465.506	551.281
	40.12	60.3836	116.297	233.772	469.838	902.245	1386.52	1678		40.22	27.1826	45.9758	93.9226	194.64	393.364	737.622	1170.98	1582.01		40.12	6.05666	21.0437	62.8389	211.28	519.565	972.05	1402.22	1685.22		40.22	26.2452	50.9607	106.174	220.628	435.414	757.038	1116.36	1399.07		40.22	34.0748	58.4581	100.77	160.193	248.413	353.427	465.829	551.581
	40.22	60.4977	116.555	234.283	470.829	903.815	1387.82	1678.63		40.32	27.2485	46.0828	94.1272	195.055	394.18	738.906	1172.35	1582.9		40.22	6.07423	21.1101	62.9615	211.685	520.456	973.259	1403.18	1685.84		40.32	26.2638	51.0031	106.335	220.974	436.034	757.908	1117.2	1399.7		40.32	34.0904	58.4913	100.842	160.318	248.616	353.688	466.135	551.878
	40.32	60.6343	116.822	234.8	471.841	905.393	1389.11	1679.27		40.42	27.3007	46.1838	94.3259	195.469	395.004	740.18	1173.75	1583.76		40.32	6.07961	21.1604	63.0753	212.106	521.375	974.481	1404.15	1686.44		40.42	26.2944	51.0724	106.501	221.305	436.672	758.761	1118.05	1400.36		40.42	34.1092	58.5293	100.91	160.426	248.806	353.967	466.447	552.169
	40.42	60.7534	117.074	235.32	472.858	906.965	1390.39	1679.92		40.52	27.3493	46.2715	94.5171	195.885	395.81	741.455	1175.13	1584.62		40.42	6.09181	21.1882	63.2036	212.493	522.261	975.695	1405.1	1687.02		40.52	26.3271	51.1364	106.653	221.642	437.316	759.647	1118.91	1400.99		40.52	34.1221	58.5621	100.964	160.529	248.997	354.25	466.775	552.487
	40.52	60.8837	117.332	235.843	473.859	908.534	1391.64	1680.54		40.62	27.4009	46.3543	94.7015	196.298	396.604	742.719	1176.49	1585.48		40.52	6.101	21.2462	63.336	212.909	523.17	976.895	1406.06	1687.63		40.62	26.3634	51.2019	106.81	221.995	437.952	760.51	1119.75	1401.62		40.62	34.1334	58.5929	101.034	160.648	249.19	354.503	467.108	552.801
	40.62	60.9937	117.572	236.359	474.874	910.102	1392.91	1681.18		40.72	27.4556	46.4672	94.9065	196.702	397.417	743.983	1177.85	1586.33		40.62	6.11037	21.2849	63.4659	213.303	524.06	978.086	1407.01	1688.21		40.72	26.3931	51.2824	106.963	222.33	438.605	761.376	1120.6	1402.25		40.72	34.1519	58.6329	101.094	160.77	249.389	354.779	467.437	553.09
	40.72	61.1418	117.836	236.87	475.883	911.667	1394.2	1681.82		40.82	27.52	46.5535	95.1229	197.127	398.223	745.251	1179.23	1587.18		40.72	6.12111	21.319	63.5738	213.724	524.959	979.294	1407.96	1688.83		40.82	26.4229	51.3513	107.119	222.672	439.242	762.257	1121.44	1402.87		40.82	34.1627	58.6613	101.137	160.89	249.567	355.04	467.757	553.416
	40.82	61.2751	118.079	237.392	476.882	913.231	1395.46	1682.45		40.92	27.5669	46.6473	95.3128	197.542	399.028	746.52	1180.6	1588.04		40.82	6.13136	21.3762	63.6744	214.13	525.861	980.494	1408.89	1689.42		40.92	26.4526	51.4103	107.258	223.023	439.881	763.127	1122.28	1403.49		40.92	34.1787	58.6929	101.226	161.017	249.769	355.29	468.083	553.727
	40.92	61.4286	118.336	237.917	477.892	914.806	1396.71	1683.08		41.02	27.63	46.7436	95.4931	197.958	399.825	747.78	1181.97	1588.88		40.92	6.14796	21.4338	63.7994	214.53	526.77	981.663	1409.82	1690		41.02	26.498	51.4557	107.436	223.351	440.506	763.985	1123.1	1404.1		41.02	34.1788	58.7281	101.294	161.117	249.956	355.546	468.394	554.04
	41.02	61.5543	118.591	238.451	478.878	916.361	1397.96	1683.71		41.12	27.6755	46.8282	95.6929	198.371	400.627	749.043	1183.33	1589.73		41.02	6.15578	21.4826	63.9116	214.946	527.664	982.848	1410.75	1690.6		41.12	26.5298	51.5187	107.586	223.697	441.128	764.831	1123.92	1404.72		41.12	34.1954	58.7588	101.357	161.233	250.161	355.805	468.668	554.326
	41.12	61.6903	118.838	238.968	479.895	917.927	1399.18	1684.32		41.22	27.7419	46.9434	95.8823	198.787	401.41	750.3	1184.68	1590.57		41.12	6.17424	21.5323	64.0147	215.369	528.577	984.033	1411.68	1691.19		41.22	26.5562	51.6077	107.764	224.03	441.754	765.685	1124.78	1405.33		41.22	34.213	58.7936	101.416	161.356	250.35	356.083	468.967	554.627
	41.22	61.8257	119.085	239.502	480.899	919.479	1400.41	1684.95		41.32	27.796	47.0271	96.0868	199.213	402.189	751.574	1186.04	1591.4		41.22	6.19179	21.5769	64.1348	215.782	529.479	985.233	1412.61	1691.8		41.32	26.585	51.6813	107.93	224.365	442.373	766.542	1125.6	1405.95		41.32	34.2304	58.8322	101.494	161.467	250.545	356.348	469.273	554.94
	41.32	61.9735	119.335	240.024	481.898	921.035	1401.63	1685.57		41.42	27.8273	47.1108	96.2686	199.626	402.991	752.835	1187.38	1592.22		41.32	6.21193	21.6286	64.2618	216.201	530.381	986.407	1413.53	1692.38		41.42	26.6095	51.7566	108.068	224.702	442.997	767.406	1126.44	1406.54		41.42	34.2481	58.858	101.561	161.575	250.733	356.604	469.578	555.249
	41.42	62.1044	119.581	240.563	482.9	922.582	1402.86	1686.19		41.52	27.8838	47.2044	96.4852	200.042	403.778	754.083	1188.72	1593.06		41.42	6.21974	21.6735	64.378	216.602	531.275	987.58	1414.44	1692.97		41.52	26.6444	51.8307	108.241	225.047	443.632	768.255	1127.25	1407.1		41.52	34.2656	58.8775	101.627	161.702	250.932	356.854	469.877	555.537
	41.52	62.2313	119.848	241.079	483.895	924.138	1404.06	1686.8		41.62	27.9497	47.2859	96.6936	200.46	404.585	755.34	1190.04	1593.9		41.52	6.23439	21.7194	64.4923	217.015	532.165	988.74	1415.36	1693.55		41.62	26.6837	51.8816	108.392	225.391	444.243	769.099	1128.07	1407.68		41.62	34.2803	58.9117	101.702	161.82	251.119	357.109	470.187	555.848
	41.62	62.3765	120.109	241.603	484.913	925.678	1405.26	1687.43		41.72	27.9978	47.379	96.9078	200.884	405.381	756.596	1191.37	1594.72		41.62	6.24709	21.7556	64.609	217.418	533.058	989.893	1416.27	1694.13		41.72	26.7193	51.9684	108.549	225.711	444.859	769.937	1128.88	1408.29		41.72	34.2968	58.94	101.75	161.934	251.285	357.356	470.473	556.146
	41.72	62.5263	120.385	242.134	485.91	927.216	1406.46	1688.03		41.82	28.0527	47.4671	97.115	201.307	406.188	757.861	1192.7	1595.53		41.72	6.25636	21.7996	64.7203	217.826	533.945	991.068	1417.17	1694.71		41.82	26.7642	52.0305	108.703	226.057	445.472	770.775	1129.69	1408.87		41.82	34.316	58.9786	101.832	162.053	251.494	357.615	470.771	556.449
	41.82	62.6741	120.641	242.672	486.909	928.751	1407.65	1688.64		41.92	28.0981	47.573	97.3226	201.706	407.002	759.11	1194.01	1596.36		41.82	6.27785	21.841	64.8345	218.217	534.849	992.211	1418.06	1695.27		41.92	26.7949	52.1038	108.86	226.393	446.084	771.629	1130.48	1409.45		41.92	34.3325	59.0127	101.915	162.169	251.698	357.86	471.094	556.727
	41.92	62.7931	120.904	243.189	487.905	930.288	1408.84	1689.23		42.02	28.1518	47.6833	97.5325	202.129	407.802	760.369	1195.33	1597.17		41.92	6.30022	21.8946	64.9635	218.61	535.74	993.366	1418.97	1695.84		42.02	26.8346	52.1712	109.02	226.734	446.722	772.452	1131.28	1410.04		42.02	34.3502	59.0402	101.973	162.296	251.878	358.108	471.385	557.023
	42.02	62.9254	121.163	243.722	488.907	931.821	1410.03	1689.83		42.12	28.1936	47.7779	97.7383	202.544	408.6	761.612	1196.64	1597.99		42.02	6.31203	21.9357	65.0713	219.012	536.61	994.532	1419.87	1696.41		42.12	26.8603	52.2574	109.178	227.081	447.338	773.296	1132.09	1410.63		42.12	34.3668	59.0587	102.05	162.42	252.084	358.365	471.73	557.321
	42.12	63.0608	121.415	244.227	489.894	933.332	1411.23	1690.44		42.22	28.2311	47.8643	97.9298	202.946	409.403	762.86	1197.95	1598.79		42.12	6.3261	21.983	65.1856	219.409	537.497	995.679	1420.76	1696.95		42.22	26.9015	52.3513	109.33	227.427	447.939	774.133	1132.91	1411.22		42.22	34.3887	59.1002	102.121	162.536	252.274	358.61	472.024	557.619
	42.22	63.1819	121.659	244.758	490.894	934.838	1412.41	1691.04		42.32	28.2881	47.9524	98.1297	203.347	410.202	764.089	1199.26	1599.59		42.22	6.33107	22.0134	65.2799	219.791	538.369	996.815	1421.65	1697.48		42.32	26.9399	52.4269	109.476	227.749	448.568	774.945	1133.72	1411.81		42.32	34.4062	59.1271	102.201	162.654	252.443	358.848	472.322	557.923
	42.32	63.3075	121.934	245.286	491.883	936.337	1413.58	1691.63		42.42	28.3264	48.0494	98.3301	203.764	411.002	765.334	1200.55	1600.39		42.32	6.34328	22.049	65.396	220.184	539.225	997.95	1422.52	1698.05		42.42	26.9741	52.5021	109.632	228.098	449.192	775.763	1134.5	1412.39		42.42	34.4219	59.151	102.264	162.768	252.618	359.081	472.633	558.199
	42.42	63.4348	122.192	245.812	492.878	937.851	1414.74	1692.23		42.52	28.3833	48.1375	98.5237	204.179	411.784	766.571	1201.83	1601.19		42.42	6.35197	22.0987	65.4884	220.572	540.101	999.107	1423.42	1698.6		42.52	27.004	52.5773	109.784	228.441	449.806	776.567	1135.29	1412.97		42.52	34.4473	59.1803	102.311	162.876	252.791	359.327	472.922	558.471
	42.52	63.5608	122.436	246.33	493.855	939.359	1415.9	1692.8		42.62	28.4184	48.243	98.6878	204.585	412.571	767.836	1203.12	1601.96		42.52	6.36623	22.1208	65.5982	220.965	540.966	1000.23	1424.31	1699.14		42.62	27.0362	52.6443	109.934	228.776	450.424	777.38	1136.09	1413.58		42.62	34.4659	59.2164	102.388	162.982	252.972	359.564	473.228	558.757
	42.62	63.6838	122.689	246.861	494.849	940.879	1417.04	1693.38		42.72	28.4741	48.3475	98.8782	205	413.359	769.064	1204.39	1602.75		42.62	6.39211	22.1564	65.7144	221.386	541.832	1001.36	1425.2	1699.7		42.72	27.0543	52.7132	110.093	229.114	451.024	778.209	1136.87	1414.15		42.72	34.4737	59.2438	102.456	163.089	253.171	359.816	473.519	559.035
	42.72	63.8095	122.956	247.386	495.844	942.373	1418.19	1693.98		42.82	28.5126	48.4344	99.0551	205.421	414.167	770.302	1205.68	1603.52		42.72	6.39894	22.1867	65.8219	221.781	542.71	1002.51	1426.07	1700.23		42.82	27.088	52.7898	110.243	229.445	451.647	779.018	1137.66	1414.74		42.82	34.4799	59.2715	102.523	163.195	253.353	360.057	473.752	559.327
	42.82	63.9423	123.191	247.89	496.826	943.864	1419.35	1694.56		42.92	28.5676	48.521	99.2491	205.835	414.941	771.536	1206.96	1604.29		42.82	6.40871	22.2336	65.9303	222.17	543.589	1003.63	1426.94	1700.76		42.92	27.1194	52.8701	110.398	229.789	452.251	779.821	1138.44	1415.33		42.92	34.4952	59.3141	102.587	163.314	253.531	360.285	474.036	559.603
	42.92	64.0718	123.428	248.398	497.815	945.368	1420.47	1695.15		43.02	28.6132	48.6135	99.4314	206.248	415.725	772.761	1208.22	1605.07		42.92	6.42336	22.2697	66.0333	222.577	544.475	1004.75	1427.81	1701.31		43.02	27.1352	52.9402	110.57	230.121	452.843	780.636	1139.22	1415.9		43.02	34.5118	59.3428	102.635	163.438	253.709	360.53	474.317	559.894
	43.02	64.2073	123.689	248.926	498.794	946.84	1421.61	1695.74		43.12	28.6592	48.7005	99.6199	206.675	416.513	774.005	1209.47	1605.83		43.02	6.42909	22.2946	66.1378	222.979	545.34	1005.87	1428.7	1701.83		43.12	27.1812	53.008	110.719	230.434	453.449	781.439	1140.02	1416.48		43.12	34.5294	59.3737	102.686	163.547	253.887	360.782	474.635	560.182
	43.12	64.3194	123.947	249.446	499.803	948.327	1422.73	1696.29		43.22	28.7019	48.7842	99.8228	207.087	417.305	775.22	1210.74	1606.58		43.12	6.44337	22.3308	66.2583	223.386	546.235	1006.99	1429.57	1702.39		43.22	27.2081	53.0666	110.858	230.763	454.056	782.256	1140.77	1417.03		43.22	34.5381	59.402	102.743	163.646	254.046	361.027	474.925	560.448
	43.22	64.4449	124.227	249.982	500.782	949.828	1423.85	1696.86		43.32	28.7585	48.8897	100.008	207.505	418.099	776.444	1211.97	1607.37		43.22	6.45451	22.379	66.3672	223.784	547.105	1008.11	1430.45	1702.95		43.32	27.2291	53.1282	111.015	231.099	454.685	783.061	1141.55	1417.59		43.32	34.5668	59.4283	102.813	163.756	254.225	361.268	475.231	560.723
	43.32	64.5746	124.478	250.483	501.759	951.312	1424.97	1697.44		43.42	28.8126	48.9871	100.213	207.919	418.897	777.67	1213.23	1608.13		43.32	6.47356	22.4098	66.4952	224.194	547.99	1009.24	1431.3	1703.51		43.42	27.2584	53.179	111.166	231.446	455.279	783.873	1142.31	1418.15		43.42	34.588	59.4596	102.879	163.866	254.426	361.516	475.504	560.992
	43.42	64.7	124.725	250.995	502.734	952.797	1426.08	1698.01		43.52	28.8616	49.0728	100.412	208.338	419.694	778.887	1214.49	1608.89		43.42	6.48048	22.446	66.6095	224.591	548.87	1010.35	1432.16	1704.03		43.52	27.2832	53.2507	111.327	231.768	455.889	784.674	1143.06	1418.72		43.52	34.5927	59.4859	102.927	163.97	254.601	361.751	475.786	561.27
	43.52	64.8246	124.997	251.514	503.732	954.279	1427.2	1698.59		43.62	28.917	49.1712	100.618	208.755	420.482	780.087	1215.74	1609.64		43.52	6.48537	22.4704	66.7257	224.987	549.746	1011.46	1433	1704.56		43.62	27.312	53.3224	111.481	232.104	456.483	785.478	1143.82	1419.27		43.62	34.6148	59.5138	102.998	164.1	254.789	361.98	476.068	561.562
	43.62	64.9553	125.242	252.043	504.73	955.743	1428.32	1699.16		43.72	28.9763	49.2676	100.828	209.182	421.269	781.294	1216.97	1610.4		43.62	6.4922	22.5183	66.8209	225.382	550.62	1012.57	1433.85	1705.09		43.72	27.3258	53.3929	111.651	232.433	457.073	786.268	1144.56	1419.83		43.72	34.6332	59.5458	103.063	164.2	254.96	362.221	476.395	561.842
	43.72	65.0816	125.5	252.556	505.703	957.213	1429.41	1699.76		43.82	29.0212	49.3555	101.044	209.578	422.056	782.519	1218.23	1611.16		43.72	6.51515	22.5506	66.9376	225.778	551.496	1013.69	1434.69	1705.62		43.82	27.3691	53.4597	111.818	232.763	457.692	787.05	1145.31	1420.39		43.82	34.6474	59.5699	103.11	164.304	255.144	362.445	476.683	562.131
	43.82	65.2086	125.732	253.077	506.673	958.669	1430.51	1700.32		43.92	29.0693	49.4427	101.251	209.978	422.833	783.718	1219.46	1611.91		43.82	6.53419	22.5681	67.0484	226.166	552.363	1014.77	1435.54	1706.17		43.92	27.3969	53.5147	111.954	233.092	458.296	787.857	1146.06	1420.94		43.92	34.6627	59.6046	103.169	164.421	255.331	362.685	476.95	562.409
	43.92	65.3511	126.016	253.615	507.653	960.128	1431.6	1700.88		44.02	29.113	49.5274	101.447	210.381	423.619	784.912	1220.68	1612.67		43.92	6.55324	22.6184	67.1729	226.564	553.224	1015.87	1436.38	1706.72		44.02	27.4225	53.5794	112.107	233.387	458.898	788.661	1146.8	1421.51		44.02	34.6636	59.6251	103.236	164.53	255.51	362.934	477.228	562.695
	44.02	65.4667	126.272	254.133	508.64	961.575	1432.68	1701.42		44.12	29.1718	49.6057	101.642	210.799	424.404	786.127	1221.91	1613.39		44.02	6.56056	22.653	67.2766	226.947	554.089	1016.94	1437.23	1707.24		44.12	27.4591	53.6472	112.257	233.712	459.518	789.447	1147.56	1422.04		44.12	34.6783	59.6515	103.299	164.636	255.667	363.159	477.512	562.961
	44.12	65.5901	126.534	254.651	509.609	963.045	1433.76	1701.97		44.22	29.2402	49.7225	101.842	211.203	425.172	787.307	1223.14	1614.13		44.12	6.57472	22.7004	67.3917	227.338	554.956	1018.04	1438.07	1707.77		44.22	27.4859	53.7132	112.409	234.049	460.123	790.234	1148.3	1422.59		44.22	34.6933	59.6837	103.367	164.752	255.851	363.393	477.779	563.22
	44.22	65.7313	126.783	255.171	510.588	964.505	1434.84	1702.55		44.32	29.2944	49.7986	102.028	211.611	425.939	788.515	1224.37	1614.87		44.22	6.57814	22.7351	67.4995	227.749	555.798	1019.1	1438.91	1708.28		44.32	27.5151	53.7756	112.551	234.375	460.715	791.03	1149.05	1423.13		44.32	34.713	59.7037	103.428	164.842	256.03	363.624	478.069	563.492
	44.32	65.8928	127.015	255.699	511.576	965.967	1435.9	1703.11		44.42	29.3362	49.8873	102.227	212.022	426.717	789.703	1225.59	1615.58		44.32	6.5883	22.7823	67.602	228.158	556.667	1020.18	1439.72	1708.82		44.42	27.5338	53.8606	112.701	234.685	461.314	791.811	1149.79	1423.68		44.42	34.732	59.7325	103.474	164.969	256.209	363.863	478.365	563.762
	44.42	66.0341	127.279	256.224	512.549	967.43	1436.96	1703.66		44.52	29.3849	49.9771	102.424	212.454	427.498	790.912	1226.8	1616.31		44.42	6.59709	22.8243	67.7086	228.559	557.519	1021.27	1440.55	1709.33		44.52	27.5649	53.9229	112.861	234.993	461.913	792.629	1150.52	1424.21		44.52	34.7505	59.7612	103.524	165.085	256.384	364.12	478.635	564.02
	44.52	66.1571	127.546	256.756	513.521	968.883	1438	1704.2		44.62	29.4338	50.0571	102.605	212.869	428.277	792.094	1228.01	1617.03		44.52	6.61574	22.8684	67.8155	228.957	558.374	1022.34	1441.36	1709.86		44.62	27.5958	53.9949	112.997	235.303	462.505	793.388	1151.25	1424.76		44.62	34.7657	59.7858	103.588	165.202	256.561	364.375	478.92	564.285
	44.62	66.3095	127.799	257.265	514.504	970.325	1439.05	1704.76		44.72	29.4712	50.1746	102.793	213.268	429.075	793.297	1229.21	1617.76		44.62	6.63283	22.9089	67.9336	229.345	559.241	1023.42	1442.18	1710.38		44.72	27.6207	54.0589	113.137	235.627	463.09	794.171	1152	1425.29		44.72	34.7729	59.8145	103.656	165.316	256.728	364.621	479.207	564.533
	44.72	66.4449	128.066	257.773	515.481	971.768	1440.09	1705.31		44.82	29.5268	50.2713	102.968	213.674	429.851	794.486	1230.41	1618.49		44.72	6.63957	22.9566	68.0455	229.76	560.082	1024.49	1443	1710.89		44.82	27.6451	54.1204	113.283	235.961	463.681	794.936	1152.72	1425.84		44.82	34.7901	59.8434	103.714	165.436	256.896	364.849	479.505	564.807
	44.82	66.5855	128.323	258.294	516.46	973.216	1441.13	1705.85		44.92	29.5786	50.3602	103.16	214.112	430.641	795.666	1231.61	1619.21		44.82	6.65187	22.9865	68.1534	230.143	560.942	1025.55	1443.81	1711.42		44.92	27.6841	54.1824	113.431	236.284	464.264	795.72	1153.47	1426.37		44.92	34.8047	59.8756	103.758	165.563	257.081	365.104	479.78	565.061
	44.92	66.7014	128.589	258.809	517.437	974.642	1442.18	1706.42		45.02	29.6091	50.4532	103.341	214.498	431.414	796.838	1232.81	1619.94		44.92	6.66017	23.0261	68.2686	230.55	561.79	1026.62	1444.61	1711.93		45.02	27.7026	54.2482	113.583	236.613	464.844	796.49	1154.19	1426.9		45.02	34.8242	59.897	103.826	165.672	257.262	365.342	480.057	565.304
	45.02	66.8407	128.838	259.327	518.402	976.08	1443.2	1706.96		45.12	29.6594	50.5229	103.53	214.894	432.193	798.017	1234.01	1620.64		45.02	6.67384	23.0612	68.3785	230.956	562.634	1027.68	1445.42	1712.43		45.12	27.7372	54.3043	113.744	236.953	465.455	797.258	1154.91	1427.41		45.12	34.8403	59.9342	103.873	165.778	257.409	365.561	480.326	565.567
	45.12	66.9784	129.097	259.855	519.384	977.518	1444.22	1707.5		45.22	29.7182	50.6306	103.718	215.285	432.972	799.214	1235.2	1621.35		45.12	6.6841	23.1027	68.5054	231.355	563.474	1028.77	1446.23	1712.94		45.22	27.7535	54.3577	113.878	237.276	466.022	798.022	1155.62	1427.96		45.22	34.855	59.9572	103.937	165.873	257.592	365.805	480.59	565.832
	45.22	67.1161	129.366	260.372	520.367	978.957	1445.25	1708.05		45.32	29.7639	50.7267	103.916	215.709	433.766	800.393	1236.38	1622.06		45.22	6.69972	23.1555	68.5987	231.744	564.329	1029.84	1447.03	1713.44		45.32	27.7901	54.4279	114.037	237.601	466.609	798.798	1156.36	1428.5		45.32	34.8711	59.9829	103.996	165.987	257.77	366.022	480.856	566.101
	45.32	67.2619	129.619	260.891	521.335	980.37	1446.27	1708.58		45.42	29.8105	50.8011	104.101	216.106	434.533	801.567	1237.56	1622.77		45.32	6.70509	23.1921	68.7012	232.118	565.165	1030.9	1447.81	1713.95		45.42	27.836	54.491	114.191	237.929	467.194	799.565	1157.08	1429.03		45.42	34.8887	60.0084	104.072	166.104	257.934	366.249	481.114	566.372
	45.42	67.3869	129.878	261.405	522.302	981.791	1447.29	1709.1		45.52	29.8708	50.9024	104.302	216.525	435.312	802.748	1238.75	1623.47		45.42	6.7123	23.236	68.8018	232.482	566	1031.95	1448.6	1714.44		45.52	27.8648	54.5628	114.341	238.264	467.791	800.329	1157.8	1429.57		45.52	34.9102	60.04	104.152	166.218	258.116	366.491	481.385	566.621
	45.52	67.5002	130.119	261.906	523.265	983.2	1448.28	1709.66		45.62	29.9372	50.9961	104.488	216.924	436.07	803.915	1239.93	1624.15		45.52	6.72853	23.2839	68.9166	232.888	566.847	1033	1449.38	1714.93		45.62	27.9044	54.6336	114.474	238.603	468.347	801.1	1158.52	1430.1		45.62	34.9248	60.0679	104.208	166.322	258.271	366.693	481.669	566.898
	45.62	67.6265	130.376	262.427	524.242	984.628	1449.28	1710.2		45.72	29.9917	51.074	104.694	217.328	436.843	805.08	1241.11	1624.85		45.62	6.7339	23.3205	69.0352	233.272	567.684	1034.06	1450.18	1715.41		45.72	27.9215	54.6897	114.626	238.926	468.93	801.851	1159.23	1430.64		45.72	34.9458	60.0987	104.27	166.444	258.44	366.917	481.952	567.154
	45.72	67.7463	130.637	262.943	525.218	986.046	1450.29	1710.73		45.82	30.0478	51.1614	104.897	217.735	437.599	806.245	1242.28	1625.54		45.72	6.75099	23.3669	69.1514	233.662	568.519	1035.11	1450.98	1715.89		45.82	27.9452	54.7545	114.773	239.24	469.507	802.606	1159.94	1431.16		45.82	34.963	60.1139	104.336	166.542	258.602	367.153	482.209	567.405
	45.82	67.8733	130.892	263.471	526.171	987.461	1451.3	1711.26		45.92	30.0972	51.2381	105.097	218.16	438.388	807.414	1243.44	1626.24		45.82	6.75978	23.403	69.2545	234.048	569.356	1036.15	1451.77	1716.38		45.92	27.9742	54.8401	114.911	239.557	470.082	803.374	1160.66	1431.68		45.92	34.9799	60.1324	104.394	166.658	258.785	367.38	482.454	567.668
	45.92	67.9911	131.146	263.989	527.145	988.86	1452.3	1711.81		46.02	30.1526	51.3345	105.291	218.549	439.146	808.582	1244.61	1626.92		45.92	6.77101	23.4377	69.3829	234.444	570.18	1037.2	1452.54	1716.86		46.02	27.9995	54.9045	115.044	239.863	470.647	804.149	1161.37	1432.2		46.02	34.9947	60.1573	104.448	166.751	258.941	367.595	482.708	567.924
	46.02	68.1259	131.41	264.515	528.1	990.28	1453.27	1712.32		46.12	30.2143	51.406	105.493	218.969	439.914	809.759	1245.74	1627.6		46.02	6.78224	23.4978	69.4917	234.824	571.004	1038.24	1453.32	1717.36		46.12	28.0338	54.9622	115.181	240.168	471.222	804.915	1162.06	1432.72		46.12	35.0113	60.1857	104.503	166.869	259.111	367.809	482.986	568.177
	46.12	68.2398	131.66	265.035	529.075	991.671	1454.27	1712.85		46.22	30.2781	51.5186	105.688	219.394	440.681	810.917	1246.88	1628.29		46.12	6.79143	23.5343	69.6031	235.218	571.837	1039.3	1454.11	1717.85		46.22	28.0703	55.0397	115.331	240.495	471.8	805.677	1162.77	1433.24		46.22	35.0288	60.2305	104.544	166.975	259.297	368.029	483.256	568.446
	46.22	68.3785	131.91	265.546	530.042	993.072	1455.27	1713.37		46.32	30.3252	51.597	105.886	219.802	441.448	812.06	1248.03	1628.99		46.22	6.8091	23.5852	69.7193	235.631	572.658	1040.32	1454.88	1718.35		46.32	28.0929	55.1033	115.491	240.832	472.361	806.439	1163.47	1433.75		46.32	35.0327	60.2543	104.597	167.09	259.47	368.233	483.529	568.68
	46.32	68.492	132.148	266.061	530.988	994.461	1456.24	1713.89		46.42	30.3762	51.6578	106.065	220.202	442.224	813.204	1249.17	1629.68		46.32	6.82765	23.635	69.8428	236.038	573.504	1041.36	1455.66	1718.85		46.42	28.1206	55.1795	115.625	241.144	472.92	807.18	1164.17	1434.26		46.42	35.0479	60.2711	104.642	167.185	259.644	368.458	483.814	568.93
	46.42	68.6089	132.408	266.587	531.973	995.87	1457.2	1714.41		46.52	30.422	51.7446	106.264	220.61	442.989	814.373	1250.31	1630.37		46.42	6.82814	23.6745	69.9698	236.431	574.321	1042.37	1456.41	1719.33		46.52	28.1578	55.2542	115.774	241.458	473.498	807.946	1164.86	1434.76		46.52	35.0587	60.3014	104.711	167.296	259.805	368.7	484.071	569.178
	46.52	68.7476	132.672	267.115	532.942	997.253	1458.18	1714.94		46.62	30.4711	51.8328	106.461	221.026	443.762	815.52	1251.43	1631.04		46.52	6.83791	23.7136	70.0802	236.839	575.165	1043.41	1457.19	1719.81		46.62	28.1837	55.3094	115.917	241.779	474.059	808.704	1165.53	1435.27		46.62	35.0762	60.3287	104.77	167.393	259.973	368.926	484.33	569.435
	46.62	68.8791	132.943	267.629	533.925	998.643	1459.16	1715.46		46.72	30.5178	51.9224	106.65	221.428	444.532	816.678	1252.56	1631.74		46.62	6.86623	23.7731	70.191	237.227	575.984	1044.45	1457.96	1720.3		46.72	28.2208	55.3855	116.058	242.084	474.62	809.445	1166.23	1435.77		46.72	35.0873	60.3512	104.814	167.494	260.144	369.148	484.573	569.669
	46.72	69.0028	133.205	268.138	534.885	1000.03	1460.09	1715.95		46.82	30.5659	52.0271	106.849	221.853	445.298	817.826	1253.68	1632.42		46.72	6.86964	23.8059	70.3043	237.642	576.808	1045.46	1458.71	1720.78		46.82	28.2471	55.4333	116.225	242.438	475.197	810.197	1166.93	1436.26		46.82	35.0982	60.3898	104.891	167.597	260.327	369.378	484.843	569.918
	46.82	69.1343	133.442	268.664	535.848	1001.4	1461.06	1716.47		46.92	30.6194	52.104	107.031	222.266	446.074	818.971	1254.8	1633.1		46.82	6.87941	23.8739	70.4205	238.041	577.64	1046.5	1459.46	1721.29		46.92	28.2765	55.5138	116.364	242.757	475.775	810.943	1167.6	1436.77		46.92	35.101	60.4219	104.953	167.697	260.498	369.578	485.113	570.182
	46.92	69.2405	133.704	269.178	536.816	1002.77	1462.01	1716.99		47.02	30.6484	52.2112	107.232	222.657	446.832	820.117	1255.92	1633.77		46.92	6.88625	23.9221	70.5367	238.446	578.455	1047.52	1460.22	1721.76		47.02	28.2921	55.5896	116.51	243.087	476.349	811.692	1168.28	1437.28		47.02	35.1191	60.4497	105.023	167.784	260.666	369.797	485.397	570.417
	47.02	69.3837	133.965	269.7	537.787	1004.14	1462.96	1717.5		47.12	30.7056	52.3016	107.428	223.065	447.61	821.256	1257.03	1634.45		47.02	6.89308	23.968	70.6391	238.824	579.283	1048.54	1460.97	1722.23		47.12	28.3193	55.6462	116.647	243.413	476.929	812.428	1168.96	1437.79		47.12	35.129	60.4674	105.072	167.897	260.827	370.018	485.674	570.671
	47.12	69.5158	134.217	270.223	538.74	1005.52	1463.91	1718.01		47.22	30.7458	52.4082	107.617	223.472	448.387	822.385	1258.16	1635.11		47.12	6.89592	24.0314	70.7481	239.217	580.135	1049.54	1461.7	1722.71		47.22	28.3512	55.7014	116.788	243.749	477.5	813.154	1169.66	1438.28		47.22	35.1436	60.4883	105.14	167.982	260.992	370.242	485.929	570.911
	47.22	69.6565	134.459	270.754	539.701	1006.88	1464.83	1718.52		47.32	30.7793	52.4827	107.82	223.866	449.152	823.521	1259.26	1635.77		47.22	6.9131	24.0876	70.8648	239.623	580.923	1050.56	1462.45	1723.2		47.32	28.3711	55.778	116.937	244.062	478.057	813.878	1170.34	1438.78		47.32	35.1588	60.5226	105.213	168.097	261.136	370.429	486.184	571.157
	47.32	69.7808	134.719	271.246	540.663	1008.24	1465.77	1719.02		47.42	30.8283	52.5786	108.01	224.264	449.92	824.686	1260.36	1636.43		47.32	6.92043	24.1184	70.963	239.994	581.74	1051.56	1463.19	1723.65		47.42	28.4043	55.8405	117.081	244.379	478.634	814.626	1171.03	1439.25		47.42	35.1772	60.5489	105.269	168.201	261.291	370.668	486.441	571.413
	47.42	69.9175	134.971	271.767	541.645	1009.6	1466.71	1719.52		47.52	30.9042	52.6897	108.197	224.672	450.678	825.834	1261.46	1637.09		47.42	6.92873	24.1716	71.0675	240.379	582.547	1052.56	1463.93	1724.13		47.52	28.4298	55.8992	117.23	244.693	479.21	815.368	1171.7	1439.76		47.52	35.1939	60.5753	105.327	168.292	261.45	370.884	486.698	571.642
	47.52	70.0524	135.227	272.298	542.604	1010.95	1467.64	1720		47.62	30.9494	52.8013	108.389	225.086	451.442	826.969	1262.57	1637.75		47.52	6.93361	24.2097	71.1749	240.743	583.352	1053.56	1464.66	1724.6		47.62	28.4571	55.9558	117.368	245.01	479.768	816.095	1172.38	1440.24		47.62	35.206	60.6011	105.39	168.392	261.632	371.105	486.941	571.883
	47.62	70.1848	135.484	272.812	543.548	1012.31	1468.57	1720.5		47.72	30.986	52.8809	108.579	225.475	452.211	828.096	1263.67	1638.4		47.62	6.94142	24.2546	71.279	241.152	584.151	1054.55	1465.4	1725.06		47.72	28.4897	56.0197	117.526	245.324	480.35	816.773	1173.07	1440.73		47.72	35.2201	60.6226	105.446	168.496	261.798	371.31	487.207	572.121
	47.72	70.3023	135.736	273.341	544.507	1013.67	1469.5	1721		47.82	31.0461	52.9566	108.776	225.873	452.97	829.204	1264.77	1639.03		47.72	6.9463	24.3024	71.3892	241.537	584.966	1055.55	1466.12	1725.52		47.82	28.5216	56.0808	117.671	245.628	480.913	817.505	1173.75	1441.22		47.82	35.2217	60.6523	105.495	168.6	261.949	371.529	487.476	572.365
	47.82	70.4345	135.982	273.86	545.459	1015.01	1470.43	1721.5		47.92	31.113	53.0372	108.974	226.272	453.736	830.342	1265.86	1639.7		47.82	6.96828	24.3615	71.5093	241.928	585.787	1056.56	1466.85	1725.99		47.92	28.5479	56.1482	117.797	245.944	481.48	818.218	1174.41	1441.69		47.92	35.2408	60.6827	105.544	168.716	262.099	371.751	487.725	572.613
	47.92	70.5777	136.251	274.357	546.395	1016.37	1471.33	1721.99		48.02	31.1599	53.1309	109.181	226.668	454.482	831.469	1266.95	1640.34		47.92	6.98283	24.3995	71.6231	242.316	586.615	1057.54	1467.58	1726.46		48.02	28.5747	56.2117	117.943	246.245	482.063	818.936	1175.08	1442.18		48.02	35.2545	60.7062	105.579	168.814	262.261	371.983	487.96	572.864
	48.02	70.7294	136.508	274.88	547.354	1017.72	1472.24	1722.47		48.12	31.2348	53.2117	109.375	227.065	455.249	832.585	1268.03	1640.97		48.02	6.99318	24.4392	71.7227	242.692	587.422	1058.54	1468.31	1726.92		48.12	28.6007	56.2693	118.1	246.543	482.621	819.577	1175.75	1442.65		48.12	35.273	60.7462	105.636	168.951	262.422	372.203	488.209	573.107
	48.12	70.8498	136.768	275.385	548.314	1019.06	1473.16	1722.94		48.22	31.2744	53.2864	109.565	227.468	456.007	833.723	1269.11	1641.62		48.12	6.99904	24.4743	71.8243	243.08	588.238	1059.51	1469.03	1727.38		48.22	28.6197	56.3255	118.254	246.859	483.187	820.436	1176.41	1443.11		48.22	35.2857	60.7667	105.68	169.044	262.583	372.415	488.462	573.344
	48.22	70.9761	137.016	275.886	549.282	1020.41	1474.05	1723.41		48.32	31.3286	53.3719	109.768	227.856	456.762	834.846	1270.18	1642.27		48.22	7.00294	24.5173	71.9195	243.453	589.041	1060.49	1469.76	1727.83		48.32	28.6539	56.3909	118.401	247.167	483.762	821.183	1177.05	1443.57		48.32	35.3017	60.7925	105.734	169.148	262.757	372.63	488.694	573.585
	48.32	71.1076	137.265	276.383	550.234	1021.74	1474.96	1723.9		48.42	31.3874	53.4814	109.952	228.276	457.528	835.977	1271.25	1642.92		48.32	7.00832	24.5656	72.0303	243.838	589.867	1061.45	1470.47	1728.27		48.42	28.6704	56.4465	118.547	247.482	484.318	821.928	1177.71	1444.06		48.42	35.3164	60.8286	105.779	169.241	262.934	372.864	488.95	573.805
	48.42	71.2274	137.508	276.884	551.18	1023.07	1475.86	1724.38		48.52	31.4431	53.5665	110.161	228.668	458.275	837.09	1272.32	1643.54		48.42	7.02541	24.5905	72.1427	244.238	590.684	1062.44	1471.19	1728.72		48.52	28.7076	56.5149	118.685	247.79	484.884	822.634	1178.36	1444.53		48.52	35.3301	60.8639	105.828	169.348	263.096	373.061	489.207	574.055
	48.52	71.3576	137.748	277.395	552.132	1024.4	1476.77	1724.86		48.62	31.4903	53.6528	110.369	229.079	459.034	838.19	1273.39	1644.17		48.52	7.04787	24.6341	72.2618	244.629	591.49	1063.41	1471.91	1729.16		48.62	28.7369	56.5833	118.824	248.104	485.437	823.332	1179.03	1444.99		48.62	35.3432	60.9059	105.896	169.451	263.259	373.281	489.458	574.307
	48.62	71.4683	137.989	277.896	553.071	1025.73	1477.66	1725.34		48.72	31.5342	53.7278	110.557	229.452	459.788	839.307	1274.45	1644.81		48.62	7.06154	24.6774	72.3575	245.022	592.32	1064.4	1472.64	1729.61		48.72	28.7633	56.6507	118.971	248.415	485.994	824.045	1179.68	1445.46		48.72	35.3585	60.9297	105.952	169.554	263.392	373.476	489.722	574.541
	48.72	71.5901	138.213	278.406	554.003	1027.04	1478.54	1725.83		48.82	31.6017	53.8169	110.756	229.852	460.547	840.442	1275.52	1645.43		48.72	7.06544	24.7185	72.4624	245.407	593.125	1065.37	1473.34	1730.05		48.82	28.7809	56.7073	119.118	248.715	486.549	824.748	1180.33	1445.94		48.82	35.3731	60.9557	106.018	169.661	263.561	373.704	489.979	574.786
	48.82	71.7245	138.471	278.914	554.958	1028.36	1479.41	1726.32		48.92	31.6308	53.9222	110.941	230.248	461.303	841.559	1276.57	1646.05		48.82	7.08049	24.7648	72.5738	245.791	593.929	1066.33	1474.05	1730.48		48.92	28.8116	56.7674	119.258	249.048	487.107	825.456	1180.96	1446.4		48.92	35.3741	60.9762	106.087	169.752	263.732	373.916	490.197	575.013
	48.92	71.8395	138.712	279.427	555.907	1029.68	1480.3	1726.8		49.02	31.6891	54.0254	111.124	230.639	462.064	842.672	1277.66	1646.66		48.92	7.08839	24.8039	72.6807	246.16	594.738	1067.28	1474.76	1730.92		49.02	28.839	56.8357	119.424	249.341	487.668	826.162	1181.63	1446.86		49.02	35.3853	61.007	106.139	169.851	263.903	374.104	490.45	575.251
	49.02	71.9631	138.963	279.93	556.837	1030.99	1481.17	1727.28		49.12	31.7265	54.1097	111.32	231.043	462.822	843.777	1278.7	1647.27		49.02	7.09767	24.8425	72.7877	246.56	595.53	1068.25	1475.47	1731.35		49.12	28.873	56.9011	119.56	249.667	488.212	826.852	1182.28	1447.31		49.12	35.4028	61.0186	106.2	169.952	264.071	374.304	490.69	575.479
	49.12	72.0894	139.225	280.429	557.784	1032.31	1482.03	1727.76		49.22	31.7659	54.1783	111.496	231.444	463.569	844.896	1279.75	1647.9		49.12	7.105	24.8596	72.8809	246.936	596.336	1069.23	1476.15	1731.8		49.22	28.8921	56.9689	119.69	249.982	488.752	827.546	1182.92	1447.78		49.22	35.4088	61.0421	106.282	170.046	264.218	374.499	490.942	575.707
	49.22	72.2105	139.463	280.951	558.717	1033.61	1482.89	1728.23		49.32	31.8281	54.262	111.689	231.867	464.313	845.988	1280.79	1648.52		49.22	7.12404	24.8923	72.9952	247.326	597.135	1070.18	1476.84	1732.25		49.32	28.9199	57.0261	119.835	250.298	489.298	828.256	1183.57	1448.24		49.32	35.4195	61.0822	106.355	170.158	264.377	374.719	491.176	575.92
	49.32	72.3342	139.72	281.449	559.665	1034.92	1483.75	1728.71		49.42	31.8764	54.3396	111.859	232.263	465.05	847.095	1281.83	1649.13		49.32	7.13087	24.9343	73.0988	247.722	597.929	1071.15	1477.54	1732.68		49.42	28.9454	57.0847	119.964	250.586	489.847	828.974	1184.21	1448.7		49.42	35.436	61.1084	106.422	170.255	264.532	374.927	491.433	576.144
	49.42	72.4501	139.973	281.958	560.613	1036.22	1484.61	1729.18		49.52	31.932	54.4167	112.053	232.661	465.803	848.192	1282.87	1649.74		49.42	7.14699	24.9816	73.2027	248.095	598.736	1072.11	1478.22	1733.11		49.52	28.9757	57.1521	120.094	250.897	490.394	829.671	1184.85	1449.16		49.52	35.4448	61.1367	106.476	170.361	264.691	375.125	491.689	576.383
[truncated: 13,509 more rows]
[truncated: 68 more columns]
