# Supplementary material for: Evolution and activation mechanism of the flavivirus class II membrane-fusion machinery
Source: Nat Commun. 2022 Jun 28;13:3718. doi: 10.1038/s41467-022-31111-y (PMC9239988; doi:10.1038/s41467-022-31111-y)
Supplement: Supplementary file 4 — Source Data [file 41467_2022_31111_MOESM4_ESM.zip › Source Data Fig. 1e and SupplTable 1 SPR.xlsx]

## Sheet: SPR Equilibrium Fits
pH 5,0									pH 5,5									pH 6,0									pH 6,5									pH 7,0									pH 7,5
[sE] (nM)	Req exp1 (RU)	Req exp2 (RU)	Response Average (RU)	SD		[sE] (nM)	Fit to Average(RU)		[sE] (nM)	Req exp1 (RU)	Req exp2 (RU)	Response Average (RU)	SD		[sE] (nM)	Fit to Average(RU)		[sE] (nM)	Req exp1 (RU)	Req exp2 (RU)	Response Average (RU)	SD		[sE] (nM)	Fit to Average(RU)		[sE] (nM)	Req exp1 (RU)	Req exp2 (RU)	Response Average (RU)	SD		[sE] (nM)	Fit to Average(RU)		[sE] (nM)	Req exp1 (RU)	Req exp2 (RU)	Response Average (RU)	SD		[sE] (nM)	Fit to Average(RU)		[sE] (nM)	Req exp1 (RU)	Req exp2 (RU)	Response Average (RU)	SD
7.8	512.023	348.908	430.466	115.34		0.000604762	0.05052		7.8	189.897	123.147	156.522	47.1992		0.00120952	0.04		18.75	59.2932	42.7697	51.0314	11.6839		0.00302381	0.02518		19.5	92.8285	56.2235	74.526	25.8836		0.00352778	0.02634		66.4	47.5295	36.3404	45.2636	3.20449		1.00001	0.61192		86	2.82049	0.71457	1.76753	1.48911
15.6	924.089	706.41	815.25	153.922		3.0006	223.276		15.6	432.919	312.448	372.684	85.1857		6.0012	181.567		37.5	160.387	102.005	131.196	41.2823		30.003	225.676		39	204.996	125.585	165.291	56.1517		25.0035	170.093		132.8	84.5691	63.201	79.674	6.92265		1.61083	0.98522		171.9	5.17377	2.14041	3.65709	2.14491
31.25	1281.86	1058.62	1170.24	157.851		6.00059	402.527		31.25	772.668	576.35	674.509	138.817		12.0012	334.634		75	393.045	255.117	324.081	97.5302		60.0029	411.53		78	419.142	262.171	340.656	110.995		50.0035	312.368		265.6	155.709	113.576	145.045	15.0806		2.59473	1.58583		343.75	8.52098	5.8799	7.20044	1.86753
62.5	1568.59	1418.91	1493.75	105.84		9.00059	549.631		62.5	1199.44	1006.88	1103.16	136.16		18.0012	465.448		150	958.353	720.82	839.587	167.961		90.0028	567.261		156	747.389	527.255	637.322	155.658		75.0034	433.151		531	252.654	183.459	234.861	25.1631		4.1796	2.55142		687.5	13.3444	9.85805	11.6012	2.46522
125	1733.96	1632.4	1683.18	71.8138		12.0006	672.525		125	1510.31	1372.55	1441.43	97.4093		24.0012	578.533		300	1435.99	1270.93	1353.46	116.715		120.003	699.645		312.5	1083.37	870.98	977.175	150.182		100.003	536.97		1062	379.698	282.805	357.155	31.8803		6.73253	4.10196		1375	21.2883	19.6593	20.4738	1.15184
250	1877.82	1822.04	1849.93	39.446		15.0006	776.731		250	1729.39	1667.66	1698.53	43.655		30.0011	677.263		600	1697.27	1617.53	1657.4	56.3882		150.003	813.564		625	1364.43	1215.87	1290.15	105.048		125.003	627.163		2125	509.165	394.966	488.243	29.5877		10.8448	6.58712		2750	33.1995	31.716	32.4578	1.04896
500	1967.91	1943.5	1955.7	17.2605		18.0006	866.211		500	1872.89	1862.29	1867.59	7.5024		36.0011	764.21		1200	1879.73	1877.1	1878.41	1.85969		180.003	912.631		1250	1576.99	1502.45	1539.72	52.7042		150.003	706.248		4250	634.483	514.725	621.751	18.0056		17.4689	10.5582		5500	51.5913	55.6495	53.6204	2.86958
						21.0006	943.88		1000	1980.04	2014.91	1997.47	24.6568		42.0011	841.364		2400	1997.86	2043.6	2020.73	32.3395		210.003	999.573		2500	1723.78	1713.92	1718.85	6.96854		175.003	776.158		8500	704.206	597.385	705.514	1.84973		22.1711	13.3534		11000	76.2417	88.5405	82.3911	8.69656
						24.0006	1011.93								54.0011	972.241								240.003	1076.49								225.003	894.176								28.139	16.8731
						27.0006	1072.05								66.0011	1079.06								270.002	1145.01								275.003	989.967								35.7133	21.2957
						33.0005	1173.45								78.0011	1167.89								300.002	1206.45								325.003	1069.27								45.3264	26.8384
						39.0005	1255.67								90.001	1242.92								330.002	1261.85								375.003	1136.01								57.5271	33.762
						45.0005	1323.69								102.001	1307.14								360.002	1312.06								425.003	1192.94								73.012	42.3752
						51.0005	1380.89								114.001	1362.73								390.002	1357.77								475.003	1242.09								92.665	53.036
						57.0005	1429.67								126.001	1411.32								420.002	1399.56								525.003	1284.94								117.608	66.148
						63.0005	1471.75								138.001	1454.15								450.002	1437.92								575.003	1322.64								132.495	73.7596
						69.0005	1508.43								150.001	1492.19								480.002	1473.26								625.003	1356.06								149.265	82.1505
						75.0005	1540.68								162.001	1526.2								510.002	1505.91								675.003	1385.88								168.159	91.3778
						81.0004	1569.27								174.001	1556.78								540.002	1536.17								725.003	1412.67								189.444	101.497
						87.0004	1594.77								186.001	1584.44								600.002	1590.5								775.002	1436.86								213.423	112.562
						93.0004	1617.67								198.001	1609.57								660.002	1637.9								825.002	1458.81								240.438	124.621
						99.0004	1638.35								210.001	1632.5								720.002	1679.61								925.002	1497.14								270.871	137.718
						111	1674.2								234.001	1672.83								780.001	1716.6								1025	1529.48								305.157	151.886
						123	1704.22								258.001	1707.17								840.001	1749.63								1125	1557.14								343.783	167.151
						135	1729.72								282.001	1736.74								900.001	1779.3								1225	1581.07								387.298	183.522
						147	1751.65								306.001	1762.49								960.001	1806.1								1325	1601.96								491.549	219.554
						159	1770.71								330.001	1785.1								1020	1830.43								1425	1620.37								623.862	259.733
						171	1787.43								354	1805.12								1080	1852.61								1525	1636.72								791.791	303.494
						183	1802.22								378	1822.97								1140	1872.92								1625	1651.32								1004.92	349.951
						207	1827.2								402	1838.98								1200	1891.58								1825	1676.32								1618.73	446.159
						231	1847.48								450	1866.52								1320	1924.7								2025	1696.94								2054.46	493.243
						255	1864.27								498	1889.36								1440	1953.2								2225	1714.23								2607.47	537.975
						279	1878.42								546	1908.61								1560	1977.98								2425	1728.94								3309.33	579.376
						303	1890.48								594	1925.05								1680	1999.73								2625	1741.61								4200.12	616.773
						327	1900.9								642	1939.26								1800	2018.97								2825	1752.64								4731.76	633.851
						351	1909.99								690	1951.67								1920	2036.11								3025	1762.32								5330.69	649.822
						375	1917.99								738	1962.58								2040	2051.48								3225	1770.89								6005.43	664.689
						399	1925.08								786	1972.27								2160	2065.34								3425	1778.52								6765.58	678.467
						423	1931.4								834	1980.92								2280	2077.89								3625	1785.37								7621.95	691.184
						447	1937.09								881.999	1988.7								2400	2089.33								3825	1791.55								8586.71	702.879
						471	1942.22								929.999	1995.72								2520	2099.78								4025	1797.15								9673.58	713.596
						495	1946.88								977.999	2002.1								2640	2109.37								4225	1802.26								10898	723.387
						519	1951.13								1026	2007.91								2760	2118.21								4425	1806.92								12277.5	732.305
						543	1955.02								1074	2013.24								2880	2126.38								4625	1811.2								13831.5	740.408
						566.999	1958.59								1122	2018.13								3000	2133.94								4825	1815.15								15582.3	747.752
						590.999	1961.89								1170	2022.64																	5000	1818.36								19776.6	760.39
						599.999	1963.06								1200	2025.29																										25100	770.652
																																										31856.3	778.935
																																										40431.2	785.588
																																										51314.3	790.91
																																										65126.9	795.155
																																										82657.4	798.531
																																										133145	803.337
																																										149998	804.227
